# Supplementary material for: Pichia pastoris Exhibits High Viability and a Low Maintenance Energy Requirement at Near-Zero Specific Growth Rates
Source: Appl Environ Microbiol. 2016 Jul 15;82(15):4570–83. doi: 10.1128/AEM.00638-16 (PMC4984280; doi:10.1128/AEM.00638-16)
Supplement: Supplemental material [file AEM.00638-16_zam999117303sd2.xlsx]

## Sheet: MATLABRead
			[g/L]	[%]	[g/L]	[g/L]	[g/L]
		Time (days)	Biomass dry-weight (DW)	Viability (%PI-)	Viable biomass	stdev DW	Glucose in feed		Fin	V_A	V_B
		0	5.09	0.99	5.0391	0.02	10.22		ml/h	L	L
		0.9	7.2	0.991	7.1352	0.01	7.78		35.167	1.2	1.4
		2.7	10.25	0.997	10.2193	0.01	5.9
		4.8	12.98	0.991	12.8632	0.11	5.35
		8.8	17.28	0.983	16.9862	0.01	5.06
		11.7	19.98	0.988	19.7402	0.13	5.06
		15.8	23.75	0.99	23.5125	0.07	5.06
		18.8	26.5	0.988	26.182	0.28	5.07
		22.7	28.95	0.98	28.371	0.21	5.06
		24.7	30.3	0.97	29.391	0.01	5.032

## Sheet: Modelling Summary
Statistics			time (h)	Cs (g/L)	Cx (g/L)	mu (1/h)	qs (g/g.h)
ms opt	3.04909	mg/g/h	0	10.22	5.0391	0.0279715	0.0509454
SSE	22603		0.5	10.1441	5.10908	0.0273459	0.0498743
Rsq	0.992968		1	10.0692	5.17845	0.0267438	0.0488433
Kd	0.0721787	*10^-3 h-1	1.5	9.99551	5.2472	0.0261639	0.0478503
mu_end	0.000736568	h-1	2	9.92284	5.31536	0.025605	0.0468933
			2.5	9.85123	5.38292	0.0250661	0.0459706
			3	9.78067	5.4499	0.0245462	0.0450803
			3.5	9.71113	5.51631	0.0240444	0.044221
			4	9.6426	5.58214	0.0235597	0.0433911
			4.5	9.57507	5.64742	0.0230914	0.0425892
			5	9.50852	5.71214	0.0226387	0.0418139
			5.5	9.44294	5.77632	0.0222008	0.0410641
			6	9.37831	5.83997	0.0217771	0.0403386
			6.5	9.31462	5.90308	0.021367	0.0396363
			7	9.25186	5.96568	0.0209698	0.0389562
			7.5	9.19001	6.02775	0.0205849	0.0382973
			8	9.12906	6.08932	0.020212	0.0376586
			8.5	9.069	6.15039	0.0198503	0.0370394
			9	9.00981	6.21097	0.0194996	0.0364388
			9.5	8.95149	6.27106	0.0191592	0.035856
			10	8.89401	6.33067	0.0188289	0.0352903
			10.5	8.83737	6.3898	0.0185081	0.034741
			11	8.78155	6.44847	0.0181965	0.0342075
			11.5	8.72654	6.50668	0.0178938	0.0336891
			12	8.67233	6.56443	0.0175996	0.0331853
			12.5	8.61892	6.62174	0.0173135	0.0326955
			13	8.56627	6.6786	0.0170353	0.0322191
			13.5	8.5144	6.73503	0.0167647	0.0317557
			14	8.46328	6.79103	0.0165013	0.0313048
			14.5	8.4129	6.8466	0.016245	0.0308658
			15	8.36326	6.90176	0.0159954	0.0304385
			15.5	8.31433	6.9565	0.0157523	0.0300223
			16	8.26612	7.01084	0.0155156	0.0296169
			16.5	8.21862	7.06478	0.0152849	0.0292218
			17	8.1718	7.11832	0.01506	0.0288368
			17.5	8.12566	7.17147	0.0148409	0.0284615
			18	8.08019	7.22423	0.0146271	0.0280955
			18.5	8.03539	7.27662	0.0144187	0.0277386
			19	7.99124	7.32863	0.0142153	0.0273904
			19.5	7.94772	7.38027	0.0140169	0.0270507
			20	7.90485	7.43154	0.0138233	0.0267191
			20.5	7.86259	7.48246	0.0136343	0.0263954
			21	7.82095	7.53302	0.0134497	0.0260794
			21.5	7.77992	7.58324	0.0132695	0.0257708
			21.6	7.77178	7.59324	0.0132339	0.0257099
			22	7.73948	7.6331	0.0130934	0.0254694
			22.5	7.69963	7.68263	0.0129215	0.0251749
			23	7.66036	7.73182	0.0127534	0.0248871
			23.5	7.62167	7.78068	0.0125892	0.0246059
			24	7.58353	7.82921	0.0124287	0.024331
			24.5	7.54595	7.87742	0.0122717	0.0240623
			25	7.50892	7.92532	0.0121182	0.0237995
			25.5	7.47242	7.97289	0.0119682	0.0235425
			26	7.43646	8.02016	0.0118213	0.0232911
			26.5	7.40102	8.06713	0.0116777	0.0230452
			27	7.36609	8.11379	0.0115372	0.0228045
			27.5	7.33168	8.16015	0.0113996	0.022569
			28	7.29776	8.20622	0.011265	0.0223385
			28.5	7.26434	8.252	0.0111332	0.0221128
			29	7.2314	8.2975	0.0110042	0.0218918
			29.5	7.19894	8.34271	0.0108778	0.0216755
			30	7.16695	8.38765	0.010754	0.0214636
			30.5	7.13543	8.43231	0.0106328	0.021256
			31	7.10437	8.4767	0.0105141	0.0210526
			31.5	7.07376	8.52082	0.0103977	0.0208534
			32	7.0436	8.56468	0.0102837	0.0206581
			32.5	7.01387	8.60828	0.0101719	0.0204667
			33	6.98458	8.65163	0.0100623	0.0202791
			33.5	6.95571	8.69472	0.00995495	0.0200952
			34	6.92726	8.73756	0.00984965	0.0199149
			34.5	6.89923	8.78015	0.00974639	0.0197381
			35	6.8716	8.8225	0.00964512	0.0195647
			35.5	6.84437	8.86461	0.0095458	0.0193946
			36	6.81755	8.90648	0.00944836	0.0192278
			36.5	6.79111	8.94812	0.00935276	0.0190641
			37	6.76505	8.98952	0.00925897	0.0189035
			37.5	6.73938	9.0307	0.00916692	0.0187459
			38	6.71408	9.07166	0.00907658	0.0185912
			38.5	6.68915	9.11239	0.00898791	0.0184394
			39	6.66458	9.1529	0.00890087	0.0182903
			39.5	6.64036	9.1932	0.00881541	0.018144
			40	6.6165	9.23328	0.0087315	0.0180003
			40.5	6.59299	9.27315	0.00864911	0.0178592
			41	6.56982	9.31282	0.00856819	0.0177206
			41.5	6.54698	9.35227	0.0084887	0.0175845
			42	6.52448	9.39153	0.00841063	0.0174509
			42.5	6.5023	9.43059	0.00833393	0.0173195
			43	6.48045	9.46944	0.00825857	0.0171905
			43.5	6.45892	9.50811	0.00818452	0.0170637
			44	6.43769	9.54658	0.00811175	0.0169391
			44.5	6.41678	9.58486	0.00804024	0.0168166
			45	6.39617	9.62295	0.00796995	0.0166963
			45.5	6.37586	9.66086	0.00790085	0.0165779
			46	6.35585	9.69858	0.00783292	0.0164616
			46.5	6.33613	9.73613	0.00776613	0.0163473
			47	6.31669	9.77349	0.00770046	0.0162348
			47.5	6.29754	9.81068	0.00763588	0.0161242
			48	6.27867	9.8477	0.00757237	0.0160155
			48.5	6.26007	9.88454	0.0075099	0.0159085
			49	6.24174	9.92122	0.00744846	0.0158033
			49.5	6.22368	9.95773	0.00738801	0.0156998
			50	6.20588	9.99407	0.00732854	0.015598
			50.5	6.18833	10.0302	0.00727003	0.0154978
			51	6.17105	10.0663	0.00721246	0.0153992
			51.5	6.15401	10.1021	0.0071558	0.0153022
			52	6.13723	10.1378	0.00710004	0.0152067
			52.5	6.12069	10.1734	0.00704515	0.0151127
			53	6.10438	10.2088	0.00699113	0.0150202
			53.5	6.08832	10.244	0.00693795	0.0149291
			54	6.07249	10.2791	0.00688559	0.0148395
			54.5	6.05689	10.314	0.00683404	0.0147512
			55	6.04152	10.3488	0.00678328	0.0146643
			55.5	6.02637	10.3835	0.0067333	0.0145787
			56	6.01144	10.418	0.00668407	0.0144944
			56.5	5.99672	10.4524	0.00663559	0.0144114
			57	5.98222	10.4866	0.00658783	0.0143296
			57.5	5.96794	10.5207	0.00654079	0.0142491
			58	5.95386	10.5547	0.00649445	0.0141697
			58.5	5.93998	10.5885	0.00644879	0.0140915
			59	5.92631	10.6222	0.0064038	0.0140145
			59.5	5.91284	10.6557	0.00635947	0.0139386
			60	5.89956	10.6892	0.00631579	0.0138638
			60.5	5.88647	10.7225	0.00627274	0.0137901
			61	5.87358	10.7557	0.00623031	0.0137174
			61.5	5.86087	10.7887	0.00618848	0.0136458
			62	5.84835	10.8217	0.00614726	0.0135752
			62.5	5.83601	10.8545	0.00610661	0.0135056
			63	5.82385	10.8872	0.00606655	0.013437
			63.5	5.81186	10.9197	0.00602704	0.0133694
			64	5.80005	10.9522	0.00598809	0.0133027
			64.5	5.78842	10.9845	0.00594967	0.0132369
			64.8	5.78152	11.0039	0.00592688	0.0131979
			65	5.77695	11.0167	0.00591179	0.013172
			65.5	5.76565	11.0489	0.00587443	0.013108
			66	5.75451	11.0809	0.00583758	0.0130449
			66.5	5.74353	11.1127	0.00580123	0.0129827
			67	5.73272	11.1445	0.00576538	0.0129213
			67.5	5.72206	11.1762	0.00573	0.0128607
			68	5.71156	11.2078	0.0056951	0.012801
			68.5	5.70121	11.2392	0.00566067	0.012742
			69	5.69101	11.2706	0.00562669	0.0126838
			69.5	5.68096	11.3018	0.00559317	0.0126264
			70	5.67105	11.333	0.00556008	0.0125698
			70.5	5.66129	11.364	0.00552742	0.0125139
			71	5.65167	11.395	0.00549519	0.0124587
			71.5	5.64219	11.4258	0.00546338	0.0124042
			72	5.63285	11.4566	0.00543197	0.0123504
			72.5	5.62364	11.4872	0.00540097	0.0122973
			73	5.61457	11.5178	0.00537036	0.0122449
			73.5	5.60563	11.5482	0.00534014	0.0121932
			74	5.59682	11.5786	0.0053103	0.0121421
			74.5	5.58814	11.6089	0.00528083	0.0120916
			75	5.57959	11.6391	0.00525174	0.0120418
			75.5	5.57116	11.6692	0.005223	0.0119926
			76	5.56285	11.6992	0.00519462	0.011944
			76.5	5.55466	11.7291	0.00516658	0.011896
			77	5.54659	11.7589	0.00513889	0.0118486
			77.5	5.53864	11.7887	0.00511154	0.0118017
			78	5.53081	11.8183	0.00508452	0.0117555
			78.5	5.52309	11.8479	0.00505782	0.0117097
			79	5.51548	11.8774	0.00503144	0.0116646
			79.5	5.50798	11.9068	0.00500537	0.0116199
			80	5.50059	11.9361	0.00497962	0.0115758
			80.5	5.49331	11.9654	0.00495417	0.0115323
			81	5.48613	11.9946	0.00492901	0.0114892
			81.5	5.47906	12.0236	0.00490415	0.0114466
			82	5.47209	12.0527	0.00487958	0.0114045
			82.5	5.46523	12.0816	0.00485529	0.011363
			83	5.45846	12.1104	0.00483129	0.0113218
			83.5	5.45179	12.1392	0.00480755	0.0112812
			84	5.44522	12.1679	0.00478409	0.011241
			84.5	5.43874	12.1966	0.00476089	0.0112013
			85	5.43236	12.2251	0.00473795	0.011162
			85.5	5.42607	12.2536	0.00471527	0.0111232
			86	5.41987	12.282	0.00469284	0.0110848
			86.5	5.41376	12.3104	0.00467066	0.0110468
			87	5.40775	12.3386	0.00464872	0.0110092
			87.5	5.40182	12.3668	0.00462702	0.0109721
			88	5.39597	12.395	0.00460557	0.0109353
			88.5	5.39021	12.423	0.00458434	0.010899
			89	5.38453	12.451	0.00456334	0.010863
			89.5	5.37894	12.4789	0.00454257	0.0108275
			90	5.37343	12.5068	0.00452202	0.0107923
			90.5	5.368	12.5346	0.00450168	0.0107575
			91	5.36264	12.5623	0.00448157	0.010723
			91.5	5.35737	12.59	0.00446166	0.0106889
			92	5.35217	12.6176	0.00444196	0.0106552
			92.5	5.34705	12.6451	0.00442247	0.0106218
			93	5.342	12.6726	0.00440318	0.0105888
			93.5	5.33703	12.7	0.00438408	0.0105561
			94	5.33212	12.7273	0.00436519	0.0105237
			94.5	5.32729	12.7546	0.00434648	0.0104917
			95	5.32253	12.7819	0.00432796	0.01046
			95.5	5.31784	12.809	0.00430963	0.0104286
			96	5.31322	12.8361	0.00429149	0.0103975
			96.5	5.30866	12.8632	0.00427352	0.0103668
			97	5.30417	12.8902	0.00425574	0.0103363
			97.5	5.29975	12.9171	0.00423812	0.0103062
			98	5.29539	12.944	0.00422068	0.0102763
			98.5	5.29109	12.9708	0.00420342	0.0102467
			99	5.28685	12.9976	0.00418631	0.0102174
			99.5	5.28268	13.0243	0.00416938	0.0101884
			100	5.27857	13.0509	0.0041526	0.0101597
			100.5	5.27452	13.0775	0.00413599	0.0101313
			101	5.27052	13.1041	0.00411953	0.0101031
			101.5	5.26659	13.1306	0.00410323	0.0100752
			102	5.26271	13.157	0.00408709	0.0100475
			102.5	5.25889	13.1834	0.00407109	0.0100201
			103	5.25512	13.2097	0.00405524	0.009993
			103.5	5.25141	13.236	0.00403954	0.00996612
			104	5.24776	13.2623	0.00402399	0.00993948
			104.5	5.24415	13.2884	0.00400857	0.00991308
			105	5.2406	13.3146	0.0039933	0.00988693
			105.5	5.2371	13.3406	0.00397816	0.00986101
			106	5.23365	13.3667	0.00396316	0.00983533
			106.5	5.23025	13.3927	0.0039483	0.00980987
			107	5.2269	13.4186	0.00393356	0.00978465
			107.5	5.2236	13.4445	0.00391896	0.00975964
			108	5.22035	13.4703	0.00390449	0.00973486
			108.5	5.21715	13.4961	0.00389014	0.00971029
			109	5.21399	13.5218	0.00387592	0.00968594
			109.5	5.21087	13.5475	0.00386182	0.0096618
			110	5.20781	13.5732	0.00384784	0.00963787
			110.5	5.20478	13.5988	0.00383399	0.00961414
			111	5.20181	13.6243	0.00382025	0.00959061
			111.5	5.19887	13.6498	0.00380663	0.00956729
			112	5.19598	13.6753	0.00379312	0.00954416
			112.5	5.19313	13.7007	0.00377973	0.00952122
			113	5.19032	13.7261	0.00376644	0.00949848
			113.5	5.18755	13.7514	0.00375327	0.00947593
			114	5.18482	13.7767	0.00374021	0.00945356
			114.5	5.18213	13.802	0.00372725	0.00943137
			115	5.17948	13.8272	0.0037144	0.00940937
			115.2	5.17843	13.8372	0.00370929	0.00940062
			115.5	5.17687	13.8523	0.00370166	0.00938755
			116	5.1743	13.8774	0.00368902	0.0093659
			116.5	5.17176	13.9025	0.00367647	0.00934442
			117	5.16927	13.9276	0.00366403	0.00932312
			117.5	5.1668	13.9525	0.00365169	0.00930199
			118	5.16438	13.9775	0.00363945	0.00928102
			118.5	5.16199	14.0024	0.0036273	0.00926022
			119	5.15963	14.0273	0.00361525	0.00923959
			119.5	5.15731	14.0521	0.00360329	0.00921911
			120	5.15502	14.0769	0.00359142	0.00919879
			120.5	5.15276	14.1016	0.00357965	0.00917863
			121	5.15054	14.1264	0.00356797	0.00915862
			121.5	5.14835	14.151	0.00355637	0.00913877
			122	5.14619	14.1757	0.00354486	0.00911906
			122.5	5.14407	14.2003	0.00353344	0.00909951
			123	5.14197	14.2248	0.00352211	0.0090801
			123.5	5.13991	14.2493	0.00351086	0.00906083
			124	5.13787	14.2738	0.00349969	0.00904171
			124.5	5.13587	14.2983	0.00348861	0.00902273
			125	5.13389	14.3227	0.0034776	0.00900389
			125.5	5.13194	14.347	0.00346668	0.00898519
			126	5.13002	14.3714	0.00345584	0.00896662
			126.5	5.12813	14.3957	0.00344507	0.00894819
			127	5.12627	14.4199	0.00343438	0.00892989
			127.5	5.12443	14.4441	0.00342377	0.00891172
			128	5.12262	14.4683	0.00341324	0.00889368
			128.5	5.12084	14.4925	0.00340278	0.00887576
			129	5.11908	14.5166	0.00339239	0.00885798
			129.5	5.11735	14.5407	0.00338207	0.00884031
			130	5.11564	14.5647	0.00337183	0.00882277
			130.5	5.11396	14.5887	0.00336166	0.00880536
			131	5.1123	14.6127	0.00335156	0.00878806
			131.5	5.11067	14.6367	0.00334152	0.00877088
			132	5.10906	14.6606	0.00333156	0.00875382
			132.5	5.10747	14.6844	0.00332166	0.00873687
			133	5.10591	14.7083	0.00331183	0.00872004
			133.5	5.10437	14.7321	0.00330207	0.00870332
			134	5.10285	14.7559	0.00329237	0.00868671
			134.5	5.10135	14.7796	0.00328274	0.00867021
			135	5.09988	14.8033	0.00327317	0.00865383
			135.5	5.09843	14.827	0.00326366	0.00863755
			136	5.09699	14.8506	0.00325421	0.00862137
			136.5	5.09558	14.8742	0.00324483	0.0086053
			137	5.09419	14.8978	0.00323551	0.00858934
			137.5	5.09282	14.9214	0.00322624	0.00857348
			138	5.09147	14.9449	0.00321704	0.00855772
			138.5	5.09014	14.9684	0.00320789	0.00854206
			139	5.08883	14.9918	0.00319881	0.0085265
			139.5	5.08754	15.0152	0.00318978	0.00851104
			140	5.08627	15.0386	0.0031808	0.00849567
			140.5	5.08501	15.062	0.00317189	0.00848041
			141	5.08377	15.0853	0.00316303	0.00846523
			141.5	5.08256	15.1086	0.00315422	0.00845015
			142	5.08136	15.1319	0.00314547	0.00843517
			142.5	5.08017	15.1551	0.00313677	0.00842027
			143	5.07901	15.1783	0.00312812	0.00840547
			143.5	5.07786	15.2015	0.00311953	0.00839075
			144	5.07672	15.2247	0.00311099	0.00837613
			144.5	5.07561	15.2478	0.0031025	0.00836159
			145	5.07451	15.2709	0.00309406	0.00834714
			145.5	5.07342	15.2939	0.00308567	0.00833277
			146	5.07236	15.317	0.00307733	0.00831849
			146.5	5.0713	15.34	0.00306904	0.0083043
			147	5.07027	15.3629	0.0030608	0.00829018
			147.5	5.06924	15.3859	0.0030526	0.00827615
			148	5.06824	15.4088	0.00304446	0.0082622
			148.5	5.06724	15.4317	0.00303636	0.00824834
			149	5.06627	15.4545	0.00302831	0.00823455
			149.5	5.0653	15.4774	0.0030203	0.00822084
			150	5.06435	15.5002	0.00301234	0.0082072
			150.5	5.06342	15.5229	0.00300442	0.00819365
			151	5.06249	15.5457	0.00299655	0.00818017
			151.5	5.06159	15.5684	0.00298872	0.00816677
			152	5.06069	15.5911	0.00298094	0.00815344
			152.5	5.05981	15.6137	0.0029732	0.00814019
			153	5.05894	15.6364	0.0029655	0.008127
			153.5	5.05808	15.659	0.00295785	0.0081139
			154	5.05723	15.6816	0.00295023	0.00810086
			154.5	5.0564	15.7041	0.00294266	0.00808789
			155	5.05558	15.7266	0.00293513	0.008075
			155.5	5.05477	15.7491	0.00292764	0.00806217
			156	5.05398	15.7716	0.00292019	0.00804942
			156.5	5.05319	15.7941	0.00291278	0.00803673
			157	5.05242	15.8165	0.00290541	0.00802411
			157.5	5.05165	15.8389	0.00289808	0.00801156
			158	5.0509	15.8612	0.00289079	0.00799907
			158.5	5.05016	15.8836	0.00288353	0.00798665
			159	5.04943	15.9059	0.00287632	0.00797429
			159.5	5.04871	15.9282	0.00286914	0.007962
			160	5.04801	15.9504	0.002862	0.00794977
			160.5	5.04731	15.9727	0.00285489	0.0079376
			161	5.04662	15.9949	0.00284782	0.0079255
			161.5	5.04594	16.0171	0.00284079	0.00791346
			162	5.04527	16.0392	0.00283379	0.00790148
			162.5	5.04461	16.0614	0.00282683	0.00788956
			163	5.04397	16.0835	0.00281991	0.0078777
			163.5	5.04333	16.1056	0.00281302	0.0078659
			164	5.0427	16.1276	0.00280616	0.00785416
			164.5	5.04207	16.1496	0.00279934	0.00784248
			165	5.04146	16.1717	0.00279255	0.00783086
			165.5	5.04086	16.1936	0.0027858	0.00781929
			166	5.04027	16.2156	0.00277907	0.00780778
			166.5	5.03968	16.2375	0.00277239	0.00779633
			167	5.0391	16.2594	0.00276573	0.00778493
			167.5	5.03853	16.2813	0.00275911	0.00777359
			168	5.03797	16.3032	0.00275251	0.0077623
			168.5	5.03742	16.325	0.00274595	0.00775107
			169	5.03688	16.3468	0.00273943	0.00773989
			169.5	5.03634	16.3686	0.00273293	0.00772876
			170	5.03581	16.3904	0.00272646	0.00771769
			170.5	5.03529	16.4121	0.00272003	0.00770667
			171	5.03478	16.4339	0.00271362	0.0076957
			171.5	5.03427	16.4555	0.00270724	0.00768478
			172	5.03377	16.4772	0.0027009	0.00767392
			172.5	5.03328	16.4989	0.00269458	0.0076631
			173	5.0328	16.5205	0.00268829	0.00765234
			173.5	5.03232	16.5421	0.00268204	0.00764162
			174	5.03185	16.5637	0.00267581	0.00763095
			174.5	5.03139	16.5852	0.00266961	0.00762034
			175	5.03093	16.6067	0.00266343	0.00760977
			175.5	5.03048	16.6282	0.00265729	0.00759925
			176	5.03004	16.6497	0.00265117	0.00758877
			176.5	5.0296	16.6712	0.00264509	0.00757835
			177	5.02917	16.6926	0.00263902	0.00756797
			177.5	5.02875	16.714	0.00263299	0.00755763
			178	5.02833	16.7354	0.00262698	0.00754735
			178.5	5.02791	16.7568	0.002621	0.00753711
			179	5.02751	16.7781	0.00261505	0.00752691
			179.5	5.02711	16.7994	0.00260912	0.00751676
			180	5.02671	16.8207	0.00260322	0.00750665
			180.5	5.02633	16.842	0.00259734	0.00749659
			181	5.02594	16.8633	0.00259149	0.00748657
			181.5	5.02557	16.8845	0.00258566	0.0074766
			182	5.02519	16.9057	0.00257986	0.00746667
			182.5	5.02483	16.9269	0.00257409	0.00745678
			183	5.02447	16.9481	0.00256834	0.00744693
			183.5	5.02411	16.9692	0.00256261	0.00743712
			184	5.02376	16.9903	0.00255691	0.00742736
			184.5	5.02341	17.0114	0.00255123	0.00741764
			185	5.02307	17.0325	0.00254558	0.00740796
			185.5	5.02274	17.0535	0.00253995	0.00739832
			186	5.02241	17.0746	0.00253434	0.00738872
			186.5	5.02208	17.0956	0.00252876	0.00737916
			187	5.02176	17.1166	0.0025232	0.00736964
			187.5	5.02144	17.1375	0.00251767	0.00736016
			188	5.02113	17.1585	0.00251215	0.00735072
			188.5	5.02082	17.1794	0.00250666	0.00734132
			189	5.02052	17.2003	0.00250119	0.00733196
			189.5	5.02022	17.2212	0.00249575	0.00732263
			190	5.01993	17.242	0.00249032	0.00731335
			190.5	5.01964	17.2629	0.00248492	0.0073041
			191	5.01935	17.2837	0.00247954	0.00729489
			191.5	5.01907	17.3045	0.00247419	0.00728571
			192	5.01879	17.3253	0.00246885	0.00727657
			192.5	5.01852	17.346	0.00246353	0.00726747
			193	5.01825	17.3667	0.00245824	0.00725841
			193.5	5.01799	17.3874	0.00245297	0.00724938
			194	5.01772	17.4081	0.00244772	0.00724039
			194.5	5.01747	17.4288	0.00244249	0.00723143
			195	5.01721	17.4494	0.00243728	0.00722251
			195.5	5.01696	17.4701	0.00243209	0.00721362
			196	5.01672	17.4907	0.00242692	0.00720477
			196.5	5.01647	17.5113	0.00242177	0.00719595
			197	5.01623	17.5318	0.00241664	0.00718717
			197.5	5.016	17.5524	0.00241153	0.00717842
			198	5.01576	17.5729	0.00240644	0.00716971
			198.5	5.01553	17.5934	0.00240137	0.00716103
			199	5.01531	17.6139	0.00239632	0.00715238
			199.5	5.01509	17.6343	0.00239129	0.00714376
			200	5.01487	17.6548	0.00238628	0.00713518
			200.5	5.01465	17.6752	0.00238128	0.00712663
			201	5.01444	17.6956	0.00237631	0.00711811
			201.5	5.01423	17.7159	0.00237135	0.00710963
			202	5.01402	17.7363	0.00236642	0.00710118
			202.5	5.01382	17.7566	0.0023615	0.00709276
			203	5.01361	17.777	0.0023566	0.00708437
			203.5	5.01342	17.7972	0.00235172	0.00707601
			204	5.01322	17.8175	0.00234686	0.00706768
			204.5	5.01303	17.8378	0.00234201	0.00705938
			205	5.01284	17.858	0.00233718	0.00705112
			205.5	5.01265	17.8782	0.00233238	0.00704288
			206	5.01247	17.8984	0.00232758	0.00703468
			206.5	5.01229	17.9186	0.00232281	0.00702651
			207	5.01211	17.9387	0.00231805	0.00701836
			207.5	5.01193	17.9589	0.00231331	0.00701025
			208	5.01176	17.979	0.00230859	0.00700216
			208.5	5.01159	17.9991	0.00230389	0.00699411
			209	5.01142	18.0192	0.0022992	0.00698608
			209.5	5.01125	18.0392	0.00229453	0.00697808
			210	5.01109	18.0593	0.00228988	0.00697011
			210.5	5.01093	18.0793	0.00228524	0.00696217
			211	5.01077	18.0993	0.00228062	0.00695426
			211.2	5.01071	18.1073	0.00227877	0.0069511
			211.5	5.01061	18.1192	0.00227601	0.00694637
			212	5.01046	18.1392	0.00227143	0.00693852
			212.5	5.01031	18.1591	0.00226685	0.00693069
			213	5.01016	18.179	0.0022623	0.00692289
			213.5	5.01001	18.1989	0.00225776	0.00691512
			214	5.00986	18.2188	0.00225324	0.00690737
			214.5	5.00972	18.2387	0.00224873	0.00689965
			215	5.00958	18.2585	0.00224424	0.00689196
			215.5	5.00944	18.2783	0.00223976	0.0068843
			216	5.0093	18.2981	0.0022353	0.00687666
			216.5	5.00917	18.3179	0.00223085	0.00686905
			217	5.00903	18.3377	0.00222642	0.00686146
			217.5	5.0089	18.3574	0.00222201	0.0068539
			218	5.00877	18.3771	0.00221761	0.00684637
			218.5	5.00864	18.3969	0.00221323	0.00683886
			219	5.00852	18.4165	0.00220886	0.00683138
			219.5	5.00839	18.4362	0.0022045	0.00682393
			220	5.00827	18.4558	0.00220016	0.0068165
			220.5	5.00815	18.4755	0.00219584	0.00680909
			221	5.00803	18.4951	0.00219153	0.00680171
			221.5	5.00792	18.5147	0.00218723	0.00679436
			222	5.0078	18.5342	0.00218295	0.00678703
			222.5	5.00769	18.5538	0.00217869	0.00677972
			223	5.00758	18.5733	0.00217444	0.00677244
			223.5	5.00747	18.5928	0.0021702	0.00676518
			224	5.00736	18.6123	0.00216597	0.00675795
			224.5	5.00725	18.6318	0.00216176	0.00675074
			225	5.00715	18.6513	0.00215757	0.00674356
			225.5	5.00704	18.6707	0.00215339	0.0067364
			226	5.00694	18.6901	0.00214922	0.00672926
			226.5	5.00684	18.7095	0.00214506	0.00672215
			227	5.00674	18.7289	0.00214092	0.00671506
			227.5	5.00664	18.7483	0.0021368	0.00670799
			228	5.00654	18.7676	0.00213268	0.00670095
			228.5	5.00645	18.7869	0.00212858	0.00669393
			229	5.00635	18.8063	0.0021245	0.00668693
			229.5	5.00626	18.8255	0.00212042	0.00667995
			230	5.00617	18.8448	0.00211636	0.006673
			230.5	5.00608	18.8641	0.00211232	0.00666607
			231	5.00599	18.8833	0.00210828	0.00665916
			231.5	5.00591	18.9025	0.00210426	0.00665228
			232	5.00582	18.9217	0.00210025	0.00664542
			232.5	5.00574	18.9409	0.00209626	0.00663858
			233	5.00565	18.96	0.00209228	0.00663176
			233.5	5.00557	18.9792	0.00208831	0.00662496
			234	5.00549	18.9983	0.00208435	0.00661818
			234.5	5.00541	19.0174	0.00208041	0.00661143
			235	5.00533	19.0365	0.00207647	0.0066047
			235.5	5.00525	19.0556	0.00207255	0.00659799
			236	5.00518	19.0746	0.00206865	0.0065913
			236.5	5.0051	19.0937	0.00206475	0.00658463
			237	5.00503	19.1127	0.00206087	0.00657798
			237.5	5.00495	19.1317	0.002057	0.00657135
			238	5.00488	19.1506	0.00205314	0.00656475
			238.5	5.00481	19.1696	0.0020493	0.00655816
			239	5.00474	19.1885	0.00204546	0.00655159
			239.5	5.00467	19.2075	0.00204164	0.00654505
			240	5.0046	19.2264	0.00203783	0.00653852
			240.5	5.00454	19.2453	0.00203403	0.00653202
			241	5.00447	19.2641	0.00203024	0.00652554
			241.5	5.00441	19.283	0.00202647	0.00651907
			242	5.00434	19.3018	0.00202271	0.00651263
			242.5	5.00428	19.3206	0.00201895	0.0065062
			243	5.00422	19.3394	0.00201521	0.0064998
			243.5	5.00415	19.3582	0.00201148	0.00649341
			244	5.00409	19.377	0.00200777	0.00648705
			244.5	5.00403	19.3957	0.00200406	0.0064807
			245	5.00398	19.4144	0.00200037	0.00647437
			245.5	5.00392	19.4331	0.00199668	0.00646807
			246	5.00386	19.4518	0.00199301	0.00646178
			246.5	5.00381	19.4705	0.00198935	0.00645551
			247	5.00375	19.4892	0.0019857	0.00644926
			247.5	5.0037	19.5078	0.00198206	0.00644303
			248	5.00364	19.5264	0.00197843	0.00643681
			248.5	5.00359	19.545	0.00197481	0.00643062
			249	5.00354	19.5636	0.00197121	0.00642444
			249.5	5.00348	19.5822	0.00196761	0.00641829
			250	5.00343	19.6007	0.00196402	0.00641215
			250.5	5.00338	19.6193	0.00196045	0.00640603
			251	5.00334	19.6378	0.00195689	0.00639992
			251.5	5.00329	19.6563	0.00195333	0.00639384
			252	5.00324	19.6747	0.00194979	0.00638777
			252.5	5.00319	19.6932	0.00194626	0.00638172
			253	5.00315	19.7116	0.00194274	0.00637569
			253.5	5.0031	19.7301	0.00193922	0.00636968
			254	5.00305	19.7485	0.00193572	0.00636369
			254.5	5.00301	19.7669	0.00193223	0.00635771
			255	5.00297	19.7853	0.00192875	0.00635175
			255.5	5.00292	19.8036	0.00192528	0.0063458
			256	5.00288	19.822	0.00192182	0.00633988
			256.5	5.00284	19.8403	0.00191837	0.00633397
			257	5.0028	19.8586	0.00191493	0.00632808
			257.5	5.00276	19.8769	0.0019115	0.00632221
			258	5.00272	19.8951	0.00190808	0.00631635
			258.5	5.00268	19.9134	0.00190467	0.00631051
			259	5.00264	19.9316	0.00190127	0.00630469
			259.5	5.0026	19.9499	0.00189788	0.00629888
			260	5.00256	19.9681	0.0018945	0.00629309
			260.5	5.00252	19.9862	0.00189112	0.00628732
			261	5.00249	20.0044	0.00188776	0.00628156
			261.5	5.00245	20.0226	0.00188441	0.00627582
			262	5.00242	20.0407	0.00188107	0.0062701
			262.5	5.00238	20.0588	0.00187773	0.00626439
			263	5.00235	20.0769	0.00187441	0.0062587
			263.5	5.00231	20.095	0.0018711	0.00625303
			264	5.00228	20.1131	0.00186779	0.00624737
			264.5	5.00225	20.1311	0.0018645	0.00624172
			265	5.00221	20.1491	0.00186121	0.0062361
			265.5	5.00218	20.1672	0.00185793	0.00623049
			266	5.00215	20.1852	0.00185467	0.00622489
			266.5	5.00212	20.2031	0.00185141	0.00621931
			267	5.00209	20.2211	0.00184816	0.00621375
			267.5	5.00206	20.239	0.00184492	0.0062082
			268	5.00203	20.257	0.00184169	0.00620267
			268.5	5.002	20.2749	0.00183847	0.00619715
			269	5.00197	20.2928	0.00183525	0.00619165
			269.5	5.00194	20.3107	0.00183205	0.00618616
			270	5.00191	20.3285	0.00182886	0.00618069
			270.5	5.00188	20.3464	0.00182567	0.00617524
			271	5.00186	20.3642	0.00182249	0.0061698
			271.5	5.00183	20.382	0.00181932	0.00616437
			272	5.0018	20.3998	0.00181616	0.00615896
			272.5	5.00178	20.4176	0.00181301	0.00615356
			273	5.00175	20.4354	0.00180987	0.00614818
			273.5	5.00172	20.4531	0.00180674	0.00614282
			274	5.0017	20.4708	0.00180361	0.00613747
			274.5	5.00167	20.4886	0.00180049	0.00613213
			275	5.00165	20.5063	0.00179739	0.00612681
			275.5	5.00163	20.5239	0.00179429	0.0061215
			276	5.0016	20.5416	0.0017912	0.00611621
			276.5	5.00158	20.5592	0.00178811	0.00611093
			277	5.00156	20.5769	0.00178504	0.00610567
			277.5	5.00153	20.5945	0.00178197	0.00610042
			278	5.00151	20.6121	0.00177892	0.00609518
			278.5	5.00149	20.6297	0.00177587	0.00608996
			279	5.00147	20.6472	0.00177283	0.00608475
			279.5	5.00145	20.6648	0.00176979	0.00607956
			280	5.00143	20.6823	0.00176677	0.00607438
			280.5	5.0014	20.6998	0.00176375	0.00606921
			280.8	5.00139	20.7103	0.00176195	0.00606612
			281	5.00138	20.7173	0.00176074	0.00606406
			281.5	5.00136	20.7348	0.00175774	0.00605893
			282	5.00134	20.7523	0.00175475	0.0060538
			282.5	5.00132	20.7697	0.00175177	0.00604869
			283	5.00131	20.7872	0.00174879	0.0060436
			283.5	5.00129	20.8046	0.00174582	0.00603851
			284	5.00127	20.822	0.00174286	0.00603344
			284.5	5.00125	20.8394	0.00173991	0.00602839
			285	5.00123	20.8567	0.00173696	0.00602335
			285.5	5.00121	20.8741	0.00173403	0.00601832
			286	5.0012	20.8914	0.0017311	0.0060133
			286.5	5.00118	20.9088	0.00172818	0.0060083
			287	5.00116	20.9261	0.00172526	0.00600331
			287.5	5.00114	20.9433	0.00172236	0.00599833
			288	5.00113	20.9606	0.00171946	0.00599337
			288.5	5.00111	20.9779	0.00171657	0.00598842
			289	5.0011	20.9951	0.00171369	0.00598349
			289.5	5.00108	21.0123	0.00171081	0.00597856
			290	5.00106	21.0295	0.00170794	0.00597365
			290.5	5.00105	21.0467	0.00170508	0.00596875
			291	5.00103	21.0639	0.00170223	0.00596387
			291.5	5.00102	21.0811	0.00169938	0.005959
			292	5.001	21.0982	0.00169655	0.00595414
			292.5	5.00099	21.1153	0.00169371	0.00594929
			293	5.00097	21.1325	0.00169089	0.00594445
			293.5	5.00096	21.1495	0.00168808	0.00593963
			294	5.00095	21.1666	0.00168527	0.00593482
			294.5	5.00093	21.1837	0.00168247	0.00593003
			295	5.00092	21.2007	0.00167967	0.00592524
			295.5	5.00091	21.2178	0.00167688	0.00592047
			296	5.00089	21.2348	0.0016741	0.00591571
			296.5	5.00088	21.2518	0.00167133	0.00591096
			297	5.00087	21.2688	0.00166857	0.00590623
			297.5	5.00085	21.2857	0.00166581	0.0059015
			298	5.00084	21.3027	0.00166306	0.00589679
			298.5	5.00083	21.3196	0.00166031	0.00589209
			299	5.00082	21.3366	0.00165758	0.00588741
			299.5	5.00081	21.3535	0.00165485	0.00588273
			300	5.00079	21.3703	0.00165212	0.00587807
			300.5	5.00078	21.3872	0.00164941	0.00587342
			301	5.00077	21.4041	0.0016467	0.00586878
			301.5	5.00076	21.4209	0.00164399	0.00586415
			302	5.00075	21.4378	0.0016413	0.00585953
			302.5	5.00074	21.4546	0.00163861	0.00585493
			303	5.00073	21.4714	0.00163593	0.00585034
			303.5	5.00072	21.4881	0.00163325	0.00584576
			304	5.00071	21.5049	0.00163058	0.00584119
			304.5	5.0007	21.5217	0.00162792	0.00583663
			305	5.00069	21.5384	0.00162527	0.00583208
			305.5	5.00068	21.5551	0.00162262	0.00582755
			306	5.00067	21.5718	0.00161998	0.00582302
			306.5	5.00066	21.5885	0.00161734	0.00581851
			307	5.00065	21.6052	0.00161471	0.00581401
			307.5	5.00064	21.6218	0.00161209	0.00580952
			308	5.00063	21.6385	0.00160948	0.00580504
			308.5	5.00062	21.6551	0.00160687	0.00580058
			309	5.00061	21.6717	0.00160426	0.00579612
			309.5	5.0006	21.6883	0.00160167	0.00579168
			310	5.00059	21.7049	0.00159908	0.00578724
			310.5	5.00058	21.7214	0.0015965	0.00578282
			311	5.00057	21.738	0.00159392	0.00577841
			311.5	5.00057	21.7545	0.00159135	0.00577401
			312	5.00056	21.771	0.00158879	0.00576962
			312.5	5.00055	21.7875	0.00158623	0.00576524
			313	5.00054	21.804	0.00158368	0.00576087
			313.5	5.00053	21.8205	0.00158113	0.00575651
			314	5.00053	21.8369	0.00157859	0.00575216
			314.5	5.00052	21.8534	0.00157606	0.00574783
			315	5.00051	21.8698	0.00157354	0.0057435
			315.5	5.0005	21.8862	0.00157102	0.00573919
			316	5.0005	21.9026	0.0015685	0.00573488
			316.5	5.00049	21.919	0.001566	0.00573059
			317	5.00048	21.9353	0.00156349	0.00572631
			317.5	5.00048	21.9517	0.001561	0.00572203
			318	5.00047	21.968	0.00155851	0.00571777
			318.5	5.00046	21.9843	0.00155603	0.00571352
			319	5.00045	22.0007	0.00155355	0.00570928
			319.5	5.00045	22.0169	0.00155108	0.00570505
			320	5.00044	22.0332	0.00154861	0.00570083
			320.5	5.00044	22.0495	0.00154615	0.00569662
			321	5.00043	22.0657	0.0015437	0.00569242
			321.5	5.00042	22.0819	0.00154125	0.00568822
			322	5.00042	22.0982	0.00153881	0.00568404
			322.5	5.00041	22.1144	0.00153638	0.00567987
			323	5.0004	22.1305	0.00153395	0.00567571
			323.5	5.0004	22.1467	0.00153152	0.00567156
			324	5.00039	22.1629	0.00152911	0.00566742
			324.5	5.00039	22.179	0.00152669	0.00566329
			325	5.00038	22.1951	0.00152429	0.00565917
			325.5	5.00038	22.2112	0.00152189	0.00565506
			326	5.00037	22.2273	0.00151949	0.00565096
			326.5	5.00036	22.2434	0.0015171	0.00564687
			327	5.00036	22.2595	0.00151472	0.00564279
			327.5	5.00035	22.2755	0.00151234	0.00563872
			328	5.00035	22.2915	0.00150997	0.00563466
			328.5	5.00034	22.3076	0.00150761	0.00563061
			329	5.00034	22.3236	0.00150525	0.00562657
			329.5	5.00033	22.3395	0.00150289	0.00562253
			330	5.00033	22.3555	0.00150054	0.00561851
			330.5	5.00032	22.3715	0.0014982	0.0056145
			331	5.00032	22.3874	0.00149586	0.00561049
			331.5	5.00032	22.4033	0.00149353	0.0056065
			332	5.00031	22.4193	0.0014912	0.00560251
			332.5	5.00031	22.4352	0.00148888	0.00559854
			333	5.0003	22.451	0.00148656	0.00559457
			333.5	5.0003	22.4669	0.00148425	0.00559062
			334	5.00029	22.4828	0.00148195	0.00558667
			334.5	5.00029	22.4986	0.00147965	0.00558273
			335	5.00028	22.5144	0.00147735	0.0055788
			335.5	5.00028	22.5302	0.00147506	0.00557488
			336	5.00028	22.546	0.00147278	0.00557097
			336.5	5.00027	22.5618	0.0014705	0.00556707
			337	5.00027	22.5776	0.00146823	0.00556318
			337.5	5.00026	22.5933	0.00146596	0.0055593
			338	5.00026	22.6091	0.0014637	0.00555542
			338.5	5.00026	22.6248	0.00146144	0.00555156
			339	5.00025	22.6405	0.00145919	0.0055477
			339.5	5.00025	22.6562	0.00145694	0.00554385
			340	5.00025	22.6719	0.0014547	0.00554002
			340.5	5.00024	22.6876	0.00145246	0.00553619
			341	5.00024	22.7032	0.00145023	0.00553237
			341.5	5.00024	22.7188	0.00144801	0.00552855
			342	5.00023	22.7345	0.00144579	0.00552475
			342.5	5.00023	22.7501	0.00144357	0.00552096
			343	5.00023	22.7657	0.00144136	0.00551717
			343.5	5.00022	22.7812	0.00143915	0.0055134
			344	5.00022	22.7968	0.00143695	0.00550963
			344.5	5.00022	22.8123	0.00143476	0.00550587
			345	5.00021	22.8279	0.00143257	0.00550212
			345.5	5.00021	22.8434	0.00143038	0.00549838
			346	5.00021	22.8589	0.0014282	0.00549465
			346.5	5.0002	22.8744	0.00142603	0.00549092
			347	5.0002	22.8899	0.00142386	0.00548721
			347.5	5.0002	22.9053	0.00142169	0.0054835
			348	5.00019	22.9208	0.00141953	0.0054798
			348.5	5.00019	22.9362	0.00141738	0.00547611
			349	5.00019	22.9516	0.00141523	0.00547243
			349.5	5.00019	22.967	0.00141308	0.00546875
			350	5.00018	22.9824	0.00141094	0.00546509
			350.5	5.00018	22.9978	0.00140881	0.00546143
			351	5.00018	23.0132	0.00140667	0.00545778
			351.5	5.00018	23.0285	0.00140455	0.00545414
			352	5.00017	23.0439	0.00140243	0.00545051
			352.5	5.00017	23.0592	0.00140031	0.00544689
			353	5.00017	23.0745	0.0013982	0.00544327
			353.5	5.00017	23.0898	0.00139609	0.00543966
			354	5.00016	23.1051	0.00139399	0.00543606
			354.5	5.00016	23.1203	0.00139189	0.00543247
			355	5.00016	23.1356	0.0013898	0.00542889
			355.5	5.00016	23.1508	0.00138771	0.00542531
			356	5.00015	23.166	0.00138563	0.00542175
			356.5	5.00015	23.1812	0.00138355	0.00541819
			357	5.00015	23.1964	0.00138148	0.00541464
			357.5	5.00015	23.2116	0.00137941	0.00541109
			358	5.00014	23.2268	0.00137734	0.00540756
			358.5	5.00014	23.2419	0.00137528	0.00540403
			359	5.00014	23.2571	0.00137323	0.00540051
			359.5	5.00014	23.2722	0.00137118	0.005397
			360	5.00014	23.2873	0.00136913	0.0053935
			360.5	5.00013	23.3024	0.00136709	0.00539
			361	5.00013	23.3175	0.00136505	0.00538651
			361.5	5.00013	23.3325	0.00136302	0.00538303
			362	5.00013	23.3476	0.00136099	0.00537956
			362.5	5.00013	23.3626	0.00135897	0.00537609
			363	5.00013	23.3776	0.00135695	0.00537264
			363.5	5.00012	23.3926	0.00135494	0.00536919
			364	5.00012	23.4076	0.00135293	0.00536575
			364.5	5.00012	23.4226	0.00135092	0.00536231
			365	5.00012	23.4376	0.00134892	0.00535889
			365.5	5.00012	23.4526	0.00134692	0.00535547
			366	5.00011	23.4675	0.00134493	0.00535205
			366.5	5.00011	23.4824	0.00134294	0.00534865
			367	5.00011	23.4973	0.00134096	0.00534525
			367.5	5.00011	23.5122	0.00133898	0.00534187
			368	5.00011	23.5271	0.00133701	0.00533848
			368.5	5.00011	23.542	0.00133503	0.00533511
			369	5.00011	23.5568	0.00133307	0.00533174
			369.5	5.0001	23.5717	0.00133111	0.00532838
			370	5.0001	23.5865	0.00132915	0.00532503
			370.5	5.0001	23.6013	0.0013272	0.00532169
			371	5.0001	23.6161	0.00132525	0.00531835
			371.5	5.0001	23.6309	0.0013233	0.00531502
			372	5.0001	23.6457	0.00132136	0.0053117
			372.5	5.00009	23.6605	0.00131943	0.00530838
			373	5.00009	23.6752	0.00131749	0.00530507
			373.5	5.00009	23.69	0.00131557	0.00530177
			374	5.00009	23.7047	0.00131364	0.00529848
			374.5	5.00009	23.7194	0.00131172	0.00529519
			375	5.00009	23.7341	0.00130981	0.00529191
			375.5	5.00009	23.7488	0.0013079	0.00528864
			376	5.00009	23.7634	0.00130599	0.00528537
			376.5	5.00008	23.7781	0.00130409	0.00528212
			377	5.00008	23.7927	0.00130219	0.00527886
			377.5	5.00008	23.8073	0.00130029	0.00527562
			378	5.00008	23.822	0.0012984	0.00527238
			378.5	5.00008	23.8366	0.00129652	0.00526915
			379	5.00008	23.8511	0.00129463	0.00526593
			379.2	5.00008	23.857	0.00129388	0.00526464
			379.5	5.00008	23.8657	0.00129275	0.00526271
			380	5.00008	23.8803	0.00129088	0.0052595
			380.5	5.00007	23.8948	0.00128901	0.0052563
			381	5.00007	23.9093	0.00128714	0.0052531
			381.5	5.00007	23.9239	0.00128528	0.00524992
			382	5.00007	23.9384	0.00128342	0.00524673
			382.5	5.00007	23.9529	0.00128157	0.00524356
			383	5.00007	23.9673	0.00127972	0.00524039
			383.5	5.00007	23.9818	0.00127787	0.00523723
			384	5.00007	23.9962	0.00127603	0.00523407
			384.5	5.00007	24.0107	0.00127419	0.00523093
			385	5.00007	24.0251	0.00127236	0.00522778
			385.5	5.00006	24.0395	0.00127053	0.00522465
			386	5.00006	24.0539	0.0012687	0.00522152
			386.5	5.00006	24.0683	0.00126688	0.0052184
			387	5.00006	24.0827	0.00126506	0.00521528
			387.5	5.00006	24.097	0.00126324	0.00521218
			388	5.00006	24.1114	0.00126143	0.00520907
			388.5	5.00006	24.1257	0.00125962	0.00520598
			389	5.00006	24.14	0.00125782	0.00520289
			389.5	5.00006	24.1543	0.00125602	0.00519981
			390	5.00006	24.1686	0.00125422	0.00519673
			390.5	5.00006	24.1829	0.00125243	0.00519366
			391	5.00006	24.1972	0.00125064	0.0051906
			391.5	5.00005	24.2114	0.00124886	0.00518755
			392	5.00005	24.2256	0.00124708	0.0051845
			392.5	5.00005	24.2399	0.0012453	0.00518145
			393	5.00005	24.2541	0.00124353	0.00517842
			393.5	5.00005	24.2683	0.00124176	0.00517539
			394	5.00005	24.2825	0.00123999	0.00517236
			394.5	5.00005	24.2966	0.00123823	0.00516934
			395	5.00005	24.3108	0.00123647	0.00516633
			395.5	5.00005	24.3249	0.00123471	0.00516333
			396	5.00005	24.3391	0.00123296	0.00516033
			396.5	5.00005	24.3532	0.00123121	0.00515734
			397	5.00005	24.3673	0.00122947	0.00515435
			397.5	5.00005	24.3814	0.00122773	0.00515137
			398	5.00004	24.3955	0.00122599	0.0051484
			398.5	5.00004	24.4095	0.00122426	0.00514543
			399	5.00004	24.4236	0.00122253	0.00514247
			399.5	5.00004	24.4376	0.0012208	0.00513951
			400	5.00004	24.4517	0.00121908	0.00513656
			400.5	5.00004	24.4657	0.00121736	0.00513362
			401	5.00004	24.4797	0.00121565	0.00513068
			401.5	5.00004	24.4937	0.00121394	0.00512775
			402	5.00004	24.5077	0.00121223	0.00512483
			402.5	5.00004	24.5216	0.00121052	0.00512191
			403	5.00004	24.5356	0.00120882	0.00511899
			403.5	5.00004	24.5495	0.00120713	0.00511609
			404	5.00004	24.5634	0.00120543	0.00511319
			404.5	5.00004	24.5773	0.00120374	0.00511029
			405	5.00004	24.5912	0.00120205	0.0051074
			405.5	5.00004	24.6051	0.00120037	0.00510452
			406	5.00004	24.619	0.00119869	0.00510164
			406.5	5.00003	24.6329	0.00119701	0.00509877
			407	5.00003	24.6467	0.00119534	0.00509591
			407.5	5.00003	24.6605	0.00119367	0.00509305
			408	5.00003	24.6744	0.001192	0.00509019
			408.5	5.00003	24.6882	0.00119034	0.00508735
			409	5.00003	24.702	0.00118868	0.0050845
			409.5	5.00003	24.7158	0.00118702	0.00508167
			410	5.00003	24.7295	0.00118537	0.00507884
			410.5	5.00003	24.7433	0.00118372	0.00507601
			411	5.00003	24.757	0.00118208	0.00507319
			411.5	5.00003	24.7708	0.00118043	0.00507038
			412	5.00003	24.7845	0.00117879	0.00506757
			412.5	5.00003	24.7982	0.00117716	0.00506477
			413	5.00003	24.8119	0.00117552	0.00506198
			413.5	5.00003	24.8256	0.0011739	0.00505919
			414	5.00003	24.8392	0.00117227	0.0050564
			414.5	5.00003	24.8529	0.00117065	0.00505362
			415	5.00003	24.8665	0.00116903	0.00505085
			415.5	5.00003	24.8802	0.00116741	0.00504808
			416	5.00003	24.8938	0.0011658	0.00504532
			416.5	5.00003	24.9074	0.00116419	0.00504256
			417	5.00003	24.921	0.00116258	0.00503981
			417.5	5.00003	24.9346	0.00116098	0.00503707
			418	5.00002	24.9481	0.00115938	0.00503433
			418.5	5.00002	24.9617	0.00115778	0.00503159
			419	5.00002	24.9752	0.00115619	0.00502886
			419.5	5.00002	24.9888	0.0011546	0.00502614
			420	5.00002	25.0023	0.00115301	0.00502342
			420.5	5.00002	25.0158	0.00115143	0.00502071
			421	5.00002	25.0293	0.00114985	0.005018
			421.5	5.00002	25.0428	0.00114827	0.0050153
			422	5.00002	25.0562	0.00114669	0.00501261
			422.5	5.00002	25.0697	0.00114512	0.00500992
			423	5.00002	25.0831	0.00114355	0.00500723
			423.5	5.00002	25.0965	0.00114199	0.00500455
			424	5.00002	25.11	0.00114043	0.00500188
			424.5	5.00002	25.1234	0.00113887	0.00499921
			425	5.00002	25.1368	0.00113731	0.00499654
			425.5	5.00002	25.1501	0.00113576	0.00499388
			426	5.00002	25.1635	0.00113421	0.00499123
			426.5	5.00002	25.1769	0.00113266	0.00498858
			427	5.00002	25.1902	0.00113112	0.00498594
			427.5	5.00002	25.2035	0.00112958	0.0049833
			428	5.00002	25.2169	0.00112804	0.00498067
			428.5	5.00002	25.2302	0.00112651	0.00497804
			429	5.00002	25.2435	0.00112498	0.00497542
			429.5	5.00002	25.2567	0.00112345	0.0049728
			430	5.00002	25.27	0.00112192	0.00497019
			430.5	5.00002	25.2833	0.0011204	0.00496759
			431	5.00002	25.2965	0.00111888	0.00496499
			431.5	5.00002	25.3098	0.00111737	0.00496239
			432	5.00002	25.323	0.00111585	0.0049598
			432.5	5.00002	25.3362	0.00111434	0.00495721
			433	5.00002	25.3494	0.00111284	0.00495463
			433.5	5.00002	25.3626	0.00111133	0.00495206
			434	5.00002	25.3757	0.00110983	0.00494949
			434.5	5.00002	25.3889	0.00110833	0.00494692
			435	5.00002	25.402	0.00110684	0.00494436
			435.5	5.00001	25.4152	0.00110534	0.0049418
			436	5.00001	25.4283	0.00110385	0.00493925
			436.5	5.00001	25.4414	0.00110237	0.00493671
			437	5.00001	25.4545	0.00110088	0.00493417
			437.5	5.00001	25.4676	0.0010994	0.00493163
			438	5.00001	25.4807	0.00109793	0.0049291
			438.5	5.00001	25.4937	0.00109645	0.00492657
			439	5.00001	25.5068	0.00109498	0.00492405
			439.5	5.00001	25.5198	0.00109351	0.00492154
			440	5.00001	25.5328	0.00109204	0.00491903
			440.5	5.00001	25.5459	0.00109058	0.00491652
			441	5.00001	25.5589	0.00108912	0.00491402
			441.5	5.00001	25.5719	0.00108766	0.00491152
			442	5.00001	25.5848	0.0010862	0.00490903
			442.5	5.00001	25.5978	0.00108475	0.00490654
			443	5.00001	25.6107	0.0010833	0.00490406
			443.5	5.00001	25.6237	0.00108186	0.00490159
			444	5.00001	25.6366	0.00108041	0.00489911
			444.5	5.00001	25.6495	0.00107897	0.00489665
			445	5.00001	25.6624	0.00107753	0.00489418
			445.5	5.00001	25.6753	0.0010761	0.00489173
			446	5.00001	25.6882	0.00107467	0.00488927
			446.5	5.00001	25.7011	0.00107324	0.00488682
			447	5.00001	25.7139	0.00107181	0.00488438
			447.5	5.00001	25.7268	0.00107038	0.00488194
			448	5.00001	25.7396	0.00106896	0.00487951
			448.5	5.00001	25.7525	0.00106754	0.00487708
			449	5.00001	25.7653	0.00106613	0.00487465
			449.5	5.00001	25.7781	0.00106471	0.00487223
			450	5.00001	25.7908	0.0010633	0.00486982
			450.5	5.00001	25.8036	0.00106189	0.0048674
			451	5.00001	25.8164	0.00106049	0.004865
			451.2	5.00001	25.8215	0.00105993	0.00486404
			451.5	5.00001	25.8291	0.00105909	0.0048626
			452	5.00001	25.8419	0.00105769	0.0048602
			452.5	5.00001	25.8546	0.00105629	0.00485781
			453	5.00001	25.8673	0.00105489	0.00485542
			453.5	5.00001	25.88	0.0010535	0.00485303
			454	5.00001	25.8927	0.00105211	0.00485066
			454.5	5.00001	25.9054	0.00105073	0.00484828
			455	5.00001	25.9181	0.00104934	0.00484591
			455.5	5.00001	25.9307	0.00104796	0.00484355
			456	5.00001	25.9434	0.00104658	0.00484118
			456.5	5.00001	25.956	0.00104521	0.00483883
			457	5.00001	25.9686	0.00104383	0.00483648
			457.5	5.00001	25.9812	0.00104246	0.00483413
			458	5.00001	25.9938	0.00104109	0.00483178
			458.5	5.00001	26.0064	0.00103973	0.00482945
			459	5.00001	26.019	0.00103836	0.00482711
			459.5	5.00001	26.0316	0.001037	0.00482478
			460	5.00001	26.0441	0.00103565	0.00482246
			460.5	5.00001	26.0567	0.00103429	0.00482014
			461	5.00001	26.0692	0.00103294	0.00481782
			461.5	5.00001	26.0817	0.00103159	0.00481551
			462	5.00001	26.0942	0.00103024	0.0048132
			462.5	5.00001	26.1067	0.00102889	0.0048109
			463	5.00001	26.1192	0.00102755	0.0048086
			463.5	5.00001	26.1317	0.00102621	0.0048063
			464	5.00001	26.1441	0.00102487	0.00480401
			464.5	5.00001	26.1566	0.00102354	0.00480172
			465	5.00001	26.169	0.0010222	0.00479944
			465.5	5.00001	26.1814	0.00102087	0.00479716
			466	5.00001	26.1938	0.00101955	0.00479489
			466.5	5.00001	26.2062	0.00101822	0.00479262
			467	5.00001	26.2186	0.0010169	0.00479036
			467.5	5.00001	26.231	0.00101558	0.0047881
			468	5.00001	26.2434	0.00101426	0.00478584
			468.5	5.00001	26.2557	0.00101295	0.00478359
			469	5.00001	26.2681	0.00101163	0.00478134
			469.5	5.00001	26.2804	0.00101032	0.0047791
			470	5.00001	26.2927	0.00100901	0.00477686
			470.5	5.00001	26.305	0.00100771	0.00477462
			471	5.00001	26.3173	0.00100641	0.00477239
			471.5	5.00001	26.3296	0.0010051	0.00477016
			472	5.00001	26.3419	0.00100381	0.00476794
			472.5	5.00001	26.3542	0.00100251	0.00476572
			473	5	26.3664	0.00100122	0.0047635
			473.5	5	26.3787	0.000999926	0.00476129
			474	5	26.3909	0.000998637	0.00475909
			474.5	5	26.4031	0.000997351	0.00475688
			475	5	26.4153	0.000996067	0.00475469
			475.5	5	26.4275	0.000994785	0.00475249
			476	5	26.4397	0.000993506	0.0047503
			476.5	5	26.4519	0.000992229	0.00474811
			477	5	26.464	0.000990955	0.00474593
			477.5	5	26.4762	0.000989683	0.00474375
			478	5	26.4883	0.000988413	0.00474158
			478.5	5	26.5005	0.000987146	0.00473941
			479	5	26.5126	0.00098588	0.00473724
			479.5	5	26.5247	0.000984618	0.00473508
			480	5	26.5368	0.000983357	0.00473292
			480.5	5	26.5489	0.000982099	0.00473077
			481	5	26.5609	0.000980843	0.00472862
			481.5	5	26.573	0.00097959	0.00472647
			482	5	26.5851	0.000978338	0.00472433
			482.5	5	26.5971	0.00097709	0.00472219
			483	5	26.6091	0.000975843	0.00472006
			483.5	5	26.6211	0.000974599	0.00471792
			484	5	26.6331	0.000973356	0.0047158
			484.5	5	26.6451	0.000972117	0.00471367
			485	5	26.6571	0.000970879	0.00471156
			485.5	5	26.6691	0.000969644	0.00470944
			486	5	26.6811	0.000968411	0.00470733
			486.5	5	26.693	0.00096718	0.00470522
			487	5	26.7049	0.000965951	0.00470312
			487.5	5	26.7169	0.000964725	0.00470102
			488	5	26.7288	0.000963501	0.00469892
			488.5	5	26.7407	0.000962279	0.00469683
			489	5	26.7526	0.000961059	0.00469474
			489.5	5	26.7645	0.000959842	0.00469266
			490	5	26.7764	0.000958627	0.00469058
			490.5	5	26.7882	0.000957414	0.0046885
			491	5	26.8001	0.000956203	0.00468643
			491.5	5	26.8119	0.000954994	0.00468436
			492	5	26.8237	0.000953788	0.00468229
			492.5	5	26.8356	0.000952583	0.00468023
			493	5	26.8474	0.000951381	0.00467817
			493.5	5	26.8592	0.000950181	0.00467611
			494	5	26.8709	0.000948983	0.00467406
			494.5	5	26.8827	0.000947788	0.00467202
			495	5	26.8945	0.000946594	0.00466997
			495.5	5	26.9062	0.000945403	0.00466793
			496	5	26.918	0.000944214	0.0046659
			496.5	5	26.9297	0.000943027	0.00466386
			497	5	26.9414	0.000941842	0.00466183
			497.5	5	26.9531	0.000940659	0.00465981
			498	5	26.9648	0.000939478	0.00465779
			498.5	5	26.9765	0.0009383	0.00465577
			499	5	26.9882	0.000937123	0.00465375
			499.5	5	26.9999	0.000935949	0.00465174
			500	5	27.0115	0.000934777	0.00464974
			500.5	5	27.0232	0.000933607	0.00464773
			501	5	27.0348	0.000932439	0.00464573
			501.5	5	27.0464	0.000931273	0.00464374
			502	5	27.058	0.000930109	0.00464174
			502.5	5	27.0696	0.000928947	0.00463975
			503	5	27.0812	0.000927787	0.00463777
			503.5	5	27.0928	0.00092663	0.00463579
			504	5	27.1044	0.000925474	0.00463381
			504.5	5	27.1159	0.00092432	0.00463183
			505	5	27.1275	0.000923169	0.00462986
			505.5	5	27.139	0.000922019	0.00462789
			506	5	27.1506	0.000920872	0.00462593
			506.5	5	27.1621	0.000919727	0.00462397
			507	5	27.1736	0.000918583	0.00462201
			507.5	5	27.1851	0.000917442	0.00462005
			508	5	27.1966	0.000916303	0.0046181
			508.5	5	27.208	0.000915165	0.00461616
			509	5	27.2195	0.00091403	0.00461421
			509.5	5	27.2309	0.000912897	0.00461227
			510	5	27.2424	0.000911765	0.00461033
			510.5	5	27.2538	0.000910636	0.0046084
			511	5	27.2652	0.000909509	0.00460647
			511.5	5	27.2766	0.000908384	0.00460454
			512	5	27.288	0.00090726	0.00460262
			512.5	5	27.2994	0.000906139	0.0046007
			513	5	27.3108	0.00090502	0.00459878
			513.5	5	27.3222	0.000903902	0.00459687
			514	5	27.3335	0.000902787	0.00459496
			514.5	5	27.3449	0.000901673	0.00459305
			515	5	27.3562	0.000900562	0.00459115
			515.5	5	27.3675	0.000899452	0.00458925
			516	5	27.3789	0.000898344	0.00458735
			516.5	5	27.3902	0.000897239	0.00458546
			517	5	27.4015	0.000896135	0.00458357
			517.5	5	27.4127	0.000895033	0.00458168
			518	5	27.424	0.000893933	0.0045798
			518.5	5	27.4353	0.000892835	0.00457792
			519	5	27.4465	0.000891739	0.00457604
			519.5	5	27.4578	0.000890645	0.00457417
			520	5	27.469	0.000889553	0.0045723
			520.5	5	27.4802	0.000888462	0.00457043
			521	5	27.4914	0.000887374	0.00456857
			521.5	5	27.5026	0.000886287	0.00456671
			522	5	27.5138	0.000885203	0.00456485
			522.5	5	27.525	0.00088412	0.004563
			523	5	27.5362	0.000883039	0.00456114
			523.5	5	27.5473	0.00088196	0.0045593
			524	5	27.5585	0.000880883	0.00455745
			524.5	5	27.5696	0.000879808	0.00455561
			525	5	27.5807	0.000878734	0.00455377
			525.5	5	27.5919	0.000877663	0.00455194
			526	5	27.603	0.000876593	0.00455011
			526.5	5	27.6141	0.000875525	0.00454828
			527	5	27.6252	0.000874459	0.00454645
			527.5	5	27.6362	0.000873395	0.00454463
			528	5	27.6473	0.000872333	0.00454281
			528.5	5	27.6583	0.000871272	0.004541
			529	5	27.6694	0.000870213	0.00453918
			529.5	5	27.6804	0.000869157	0.00453737
			530	5	27.6915	0.000868102	0.00453557
			530.5	5	27.7025	0.000867048	0.00453376
			531	5	27.7135	0.000865997	0.00453196
			531.5	5	27.7245	0.000864947	0.00453017
			532	5	27.7355	0.0008639	0.00452837
			532.5	5	27.7464	0.000862854	0.00452658
			533	5	27.7574	0.000861809	0.00452479
			533.5	5	27.7683	0.000860767	0.00452301
			534	5	27.7793	0.000859726	0.00452123
			534.5	5	27.7902	0.000858688	0.00451945
			535	5	27.8011	0.000857651	0.00451767
			535.5	5	27.8121	0.000856615	0.0045159
			536	5	27.823	0.000855582	0.00451413
			536.5	5	27.8339	0.00085455	0.00451236
			537	5	27.8447	0.00085352	0.0045106
			537.5	5	27.8556	0.000852492	0.00450884
			538	5	27.8665	0.000851465	0.00450708
			538.5	5	27.8773	0.000850441	0.00450533
			539	5	27.8882	0.000849418	0.00450357
			539.5	5	27.899	0.000848396	0.00450183
			540	5	27.9098	0.000847377	0.00450008
			540.5	5	27.9206	0.000846359	0.00449834
			541	5	27.9314	0.000845343	0.0044966
			541.5	5	27.9422	0.000844329	0.00449486
			542	5	27.953	0.000843316	0.00449313
			542.5	5	27.9638	0.000842305	0.0044914
			543	5	27.9746	0.000841296	0.00448967
			543.5	5	27.9853	0.000840289	0.00448794
			544	5	27.9961	0.000839283	0.00448622
			544.5	5	28.0068	0.000838279	0.0044845
			544.8	5	28.0132	0.000837677	0.00448347
			545	5	28.0175	0.000837277	0.00448278
			545.5	5	28.0282	0.000836276	0.00448107
			546	5	28.0389	0.000835277	0.00447936
			546.5	5	28.0496	0.00083428	0.00447765
			547	5	28.0603	0.000833284	0.00447595
			547.5	5	28.071	0.00083229	0.00447425
			548	5	28.0816	0.000831298	0.00447255
			548.5	5	28.0923	0.000830307	0.00447085
			549	5	28.1029	0.000829318	0.00446916
			549.5	5	28.1136	0.000828331	0.00446747
			550	5	28.1242	0.000827346	0.00446578
			550.5	5	28.1348	0.000826362	0.00446409
			551	5	28.1454	0.000825379	0.00446241
			551.5	5	28.156	0.000824399	0.00446073
			552	5	28.1666	0.00082342	0.00445906
			552.5	5	28.1772	0.000822442	0.00445738
			553	5	28.1877	0.000821467	0.00445571
			553.5	5	28.1983	0.000820493	0.00445404
			554	5	28.2088	0.00081952	0.00445238
			554.5	5	28.2194	0.000818549	0.00445072
			555	5	28.2299	0.00081758	0.00444906
			555.5	5	28.2404	0.000816613	0.0044474
			556	5	28.2509	0.000815647	0.00444575
			556.5	5	28.2614	0.000814682	0.0044441
			557	5	28.2719	0.00081372	0.00444245
			557.5	5	28.2824	0.000812759	0.0044408
			558	5	28.2928	0.000811799	0.00443916
			558.5	5	28.3033	0.000810841	0.00443752
			559	5	28.3138	0.000809885	0.00443588
			559.5	5	28.3242	0.00080893	0.00443425
			560	5	28.3346	0.000807977	0.00443261
			560.5	5	28.345	0.000807025	0.00443098
			561	5	28.3555	0.000806075	0.00442936
			561.5	5	28.3659	0.000805127	0.00442773
			562	5	28.3762	0.00080418	0.00442611
			562.5	5	28.3866	0.000803235	0.00442449
			563	5	28.397	0.000802291	0.00442288
			563.5	5	28.4074	0.000801349	0.00442126
			564	5	28.4177	0.000800408	0.00441965
			564.5	5	28.4281	0.000799469	0.00441805
			565	5	28.4384	0.000798532	0.00441644
			565.5	5	28.4487	0.000797596	0.00441484
			566	5	28.459	0.000796662	0.00441324
			566.5	5	28.4693	0.000795729	0.00441164
			567	5	28.4796	0.000794797	0.00441005
			567.5	5	28.4899	0.000793868	0.00440845
			568	5	28.5002	0.000792939	0.00440686
			568.5	5	28.5104	0.000792013	0.00440528
			569	5	28.5207	0.000791087	0.00440369
			569.5	5	28.531	0.000790164	0.00440211
			570	5	28.5412	0.000789242	0.00440053
			570.5	5	28.5514	0.000788321	0.00439896
			571	5	28.5616	0.000787402	0.00439738
			571.5	5	28.5718	0.000786484	0.00439581
			572	5	28.582	0.000785568	0.00439424
			572.5	5	28.5922	0.000784654	0.00439268
			573	5	28.6024	0.00078374	0.00439111
			573.5	5	28.6126	0.000782829	0.00438955
			574	5	28.6227	0.000781919	0.00438799
			574.5	5	28.6329	0.00078101	0.00438644
			575	5	28.643	0.000780103	0.00438488
			575.5	5	28.6532	0.000779197	0.00438333
			576	5	28.6633	0.000778293	0.00438179
			576.5	5	28.6734	0.00077739	0.00438024
			577	5	28.6835	0.000776489	0.0043787
			577.5	5	28.6936	0.000775589	0.00437716
			578	5	28.7037	0.000774691	0.00437562
			578.5	5	28.7138	0.000773794	0.00437408
			579	5	28.7239	0.000772899	0.00437255
			579.5	5	28.7339	0.000772005	0.00437102
			580	5	28.744	0.000771112	0.00436949
			580.5	5	28.754	0.000770221	0.00436796
			581	5	28.764	0.000769332	0.00436644
			581.5	5	28.7741	0.000768443	0.00436492
			582	5	28.7841	0.000767557	0.0043634
			582.5	5	28.7941	0.000766671	0.00436189
			583	5	28.8041	0.000765788	0.00436037
			583.5	5	28.8141	0.000764905	0.00435886
			584	5	28.824	0.000764024	0.00435735
			584.5	5	28.834	0.000763145	0.00435585
			585	5	28.8439	0.000762266	0.00435434
			585.5	5	28.8539	0.00076139	0.00435284
			586	5	28.8638	0.000760514	0.00435134
			586.5	5	28.8738	0.000759641	0.00434985
			587	5	28.8837	0.000758768	0.00434835
			587.5	5	28.8936	0.000757897	0.00434686
			588	5	28.9035	0.000757027	0.00434537
			588.5	5	28.9134	0.000756159	0.00434388
			589	5	28.9233	0.000755292	0.0043424
			589.5	5	28.9331	0.000754427	0.00434092
			590	5	28.943	0.000753563	0.00433944
			590.5	5	28.9529	0.0007527	0.00433796
			591	5	28.9627	0.000751839	0.00433649
			591.5	5	28.9726	0.000750979	0.00433501
			592	5	28.9824	0.00075012	0.00433354
			592.5	5	28.9922	0.000749263	0.00433208
			592.8	5	28.9981	0.000748749	0.0043312
			593	5	29.002	0.000748407	0.00433061
			593.5	5	29.0118	0.000747553	0.00432915
			594	5	29.0216	0.0007467	0.00432769
			594.5	5	29.0314	0.000745848	0.00432623
			595	5	29.0412	0.000744998	0.00432477
			595.5	5	29.0509	0.000744149	0.00432332
			596	5	29.0607	0.000743301	0.00432187
			596.5	5	29.0704	0.000742455	0.00432042
			597	5	29.0802	0.00074161	0.00431897
			597.5	5	29.0899	0.000740766	0.00431753
			598	5	29.0996	0.000739924	0.00431608
			598.5	5	29.1093	0.000739083	0.00431465
			599	5	29.119	0.000738244	0.00431321
			599.5	5	29.1287	0.000737405	0.00431177
			600	5	29.1384	0.000736568	0.00431034
