# Supplementary material for: Pichia pastoris Exhibits High Viability and a Low Maintenance Energy Requirement at Near-Zero Specific Growth Rates
Source: Appl Environ Microbiol. 2016 Jul 15;82(15):4570–83. doi: 10.1128/AEM.00638-16 (PMC4984280; doi:10.1128/AEM.00638-16)
Supplement: Supplemental material [file AEM.00638-16_zam999117303sd3.xlsx]

## Sheet: Legend
Probe_ID	ORF ID of Pichia pastoris G115 genes present on the microarray
CBS 7435 ORF (manually curated)	Corresponding Pichia pastoris CBS 7435 open reading frame (ORF)
Short_Name_Pp	Unique short name of Pichia pastoris ORF based on sequence identity to Saccharomyces cerevisiae, or biochemical verification of P. pastoris genes/proteins if available. If P. pastoris contains more than one ortholog, a number is added e.g. SLT1-1, SLT1-2
Description	Description of gene/protein function from SGD, or biochemically verified function of P. pastoris genes/proteins if available.
	Average specific growth rate (h-1)
R8	0.000815
R6	0.001265
R3	0.00368
R2	0.0059
R1	0.0132
C 0025	0.0249809
C 0050	0.0490069
C 0075	0.0726746
N / C01 log2FC	Log2 fold change (FC) values for samples from chemostat and retentostat cultivations were calculated in both cases against the 0.1 h–1 chemostat set point.
N / C01 adj PVal	p-value correction for multiple testing was done using the false discovery rate controlling method of Benjamini and Hochberg

## Sheet: Data
Probe_ID	CBS 7435 ORF (manually curated)	R8 / C01 log2FC	R8 / C01 adj PVal	R6 / C01 log2FC	R6 / C01 adj PVal	R3 / C01 log2FC	R3 / C01 adj PVal	R2 / C01 log2FC	R2 / C01 adj PVal	R1 / C01 log2FC	R1 / C01 adj PVal	C0025 / C01 log2FC	C0025 - C01 adj PVal	C005 / C01 log2FC	C005 / C01 adj PVal	C0075 / C01 log2FC	C0075 / C01 adj PVal
PDKT_017		0.229499	0.185313	-0.206806	0.242182	0.0373724	0.825072	0.303748	0.153846	0.528236	0.0104304	-0.197911	0.358404	-0.19454	0.608513	0.139741	0.675562
PIPA00075	part of PP7435_Chr1-0199 which might be wrong predicted and should be splitted	-1.34494	3.74657e-11	-1.19225	1.0134e-10	-1.2006	8.33876e-12	-1.12697	8.94271e-10	-0.763418	3.96833e-08	-0.260849	0.00334051	-0.241406	0.00913748	0.0818863	0.365771
PIPA00444	PP7435_Chr4-0976	0.510038	7.77003e-05	0.481842	0.000175962	0.846719	6.77105e-07	0.856935	3.0736e-06	0.411498	0.0247549	-0.0368198	0.766374	-0.161246	0.196973	-0.17436	0.204607
PIPA00624	part of PP7435_Chr3-0595 which might be wrong predicted	0.123739	0.0216052	0.0989975	0.0461246	0.110126	0.0495617	0.107638	0.0508616	0.113289	0.0532998	0.0267327	0.620403	-0.00613717	0.937303	0.0118947	0.887471
PIPA00795	PP7435_Chr2-0550	-1.48947	1.68418e-08	-1.4565	2.91864e-08	-1.30313	5.70179e-08	-1.27893	3.56137e-08	-1.06291	2.49815e-06	-0.54546	0.00220638	0.0222901	0.923819	-0.159102	0.481502
PIPA00920	PP7435_Chr3-1176	2.09023	8.70761e-14	1.94077	2.31466e-13	1.82567	7.13132e-13	1.71986	3.20382e-12	1.47868	5.15871e-11	0.897633	1.27076e-08	0.438014	6.5167e-05	0.0888646	0.418374
PIPA01096	PP7435_Chr4-0410	1.24715	7.13672e-08	1.11832	6.52068e-06	0.607806	0.000192164	0.461908	0.00165027	0.381211	0.00760027	0.421622	0.00498501	0.423603	0.0119075	0.136581	0.482333
PIPA01590	PP7435_Chr4-0127	-0.0523156	0.559391	-0.0651037	0.491164	-0.0298956	0.708362	0.0453183	0.689463	0.220787	0.00802167	0.135475	0.117984	0.281819	0.0182247	0.128488	0.273509
PIPA02172	PP7435_Chr2-1129	-0.419027	5.76436e-05	-0.532942	1.67197e-06	-0.727113	1.30147e-08	-0.724719	1.09227e-07	-0.377747	4.20342e-05	-0.176173	0.0242489	-0.0644752	0.586778	-0.00567401	0.966033
PIPA02955	PP7435_Chr4-0719	0.383437	1.61136e-05	0.385806	4.26568e-06	0.368356	3.72105e-06	0.302361	0.000432155	0.236963	0.000605042	0.331285	1.79951e-05	0.182995	0.0158526	0.0841635	0.271014
PIPA03170	PP7435_Chr3-1020	-0.28703	0.00016556	-0.289361	7.99169e-05	-0.394312	4.15284e-06	-0.622843	2.21386e-06	-0.380875	1.97015e-05	-0.356579	3.62078e-06	-0.213999	0.0158526	-0.101455	0.134435
PIPA03355	PP7435_Chr3-0297	-0.698521	2.84729e-06	-0.730673	1.06009e-06	-0.663587	1.11378e-06	-0.684639	5.18993e-06	-0.479972	0.000107888	-0.263745	0.010611	-0.149232	0.184343	0.0259806	0.866882
PIPA04314	part of PP7435_Chr1-0357 which might be wrong predicted and should be splitted	0.456715	1.64406e-05	0.477924	2.95143e-06	0.243645	0.0011779	0.134893	0.0403624	0.189231	0.00793802	0.148503	0.0660138	0.129123	0.13502	0.0648281	0.501265
PIPA04317	part of PP7435_Chr1-0196	0.0177657	0.756446	-0.00597584	0.911105	0.00596591	0.92804	-0.00500124	0.939885	0.0610092	0.310378	-0.0241987	0.7134	-0.0505889	0.499421	0.0545634	0.57816
PIPA04369	part of PP7435_Chr1-1561	0.141365	0.00542913	0.164095	0.00160729	0.129232	0.00720258	0.150228	0.00907329	0.14804	0.00531344	0.0445825	0.342246	0.033043	0.617705	-0.01667	0.808877
PIPA04474	part of PP7435_Chr4-0974	-0.202295	0.00265043	-0.209956	0.00447898	-0.123355	0.044035	-0.14508	0.0358407	-0.161061	0.018232	-0.152468	0.036243	-0.0956617	0.228653	-0.0791304	0.372588
PIPA04493	PP7435_Chr2-0779	0.588974	2.29023e-06	0.435025	8.08792e-05	0.219974	0.0127822	0.042216	0.621045	-0.014048	0.870825	0.137492	0.123355	0.0483268	0.635345	0.119927	0.283171
PIPA04711	region between PP7435_Chr3-1120 and PP7435_Chr3-1121, might be part of PP7435_Chr3-1120	0.554248	2.49531e-07	0.38263	3.3879e-06	0.154012	0.0135073	0.0691863	0.330947	0.107219	0.0595159	-0.0697799	0.21033	-0.00140104	0.989104	0.0196687	0.836767
PIPA05294	PP7435_Chr1-1258	0.233479	0.0118502	0.157639	0.0634408	-0.0220432	0.785194	0.00179275	0.983133	-0.0696028	0.439265	0.188957	0.0167538	0.120622	0.260703	0.0395934	0.76041
PIPA05557	PP7435_Chr3-0880	0.984559	9.47411e-10	0.942328	2.8179e-10	1.00308	1.65359e-10	1.03284	4.01527e-09	1.22305	4.81668e-09	0.801378	1.06693e-08	0.612693	6.55374e-06	0.285895	0.00767337
PIPA06139	region between PP7435_Chr1-1567 and PP7435_Chr1-1568, might be part of PP7435_Chr1-1568	0.0470806	0.313776	0.0253023	0.590742	0.0200311	0.654953	0.0745681	0.166654	-0.00172924	0.973456	-0.0840986	0.0715469	-0.111716	0.0705868	-0.115638	0.031559
PIPA06177	region between PP7435_Chr1-0109 and PP7435_Chr1-0100, might be part of PP7435_Chr1-0100 which is wrong predicted	-0.104275	0.0722696	-0.13824	0.0236802	-0.127614	0.0505181	-0.0871993	0.165467	-0.0767154	0.247337	-0.0647305	0.32415	-0.000432117	0.996549	0.0357588	0.746681
PIPA06191	new exon between PP7435_Chr1-0005 and PP7435_Chr1-0006 or part of PP7435_Chr1-0005	0.692932	1.97196e-07	0.547976	2.94039e-07	0.193402	0.00383248	0.158096	0.0156328	0.134147	0.0215117	0.0736847	0.245471	0.248605	0.0142432	0.126384	0.112092
PIPA06271	new exon between PP7435_Chr2-0431 and PP7435_Chr2-0432	0.400222	0.00019265	0.41869	3.99531e-05	0.396069	5.78262e-05	0.473535	1.18137e-05	0.36236	0.000387233	0.0832347	0.319268	0.082101	0.370535	-0.0490687	0.67827
PIPA06283	region between PP7435_Chr3-1144 and PP7435_Chr3-1145	0.15753	0.367307	0.161997	0.365774	0.132687	0.448578	0.151017	0.382968	0.0931209	0.613019	0.0584627	0.807329	-0.0838682	0.778097	-0.0475226	0.90102
PIPA06293	part of PP7435_Chr3-1087 which might be wrong predicted	-1.84675	3.73194e-12	-1.76151	5.10357e-12	-1.53518	1.14662e-10	-1.42172	6.29112e-10	-0.881603	5.64739e-07	-0.338218	0.00430001	0.0738632	0.616989	0.114691	0.434903
PIPA06295	part of PP7435_Chr3-1083 which is wrong predicted	-0.451346	2.21615e-05	-0.456419	4.54805e-05	-0.429164	2.15419e-05	-0.286321	0.00280318	0.0103716	0.917428	0.0959523	0.272026	0.144021	0.249929	0.12852	0.29423
PIPA06531	new exon between PP7435_Chr2-1053 and PP7435_Chr2-1054	-0.928381	6.06148e-08	-0.961001	4.25257e-09	-1.0929	3.7105e-10	-1.06095	5.02556e-09	-0.595086	7.55866e-06	-0.436744	5.5597e-05	-0.185259	0.101001	-0.00326689	0.984437
PIPA06610	region between PP7435_Chr3-0374 and PP7435_Chr3-0375, might be part of PP7435_Chr3-0374	-0.739469	1.81728e-08	-0.805948	2.89404e-09	-0.761669	2.19805e-07	-0.500926	0.000471455	-0.251707	0.0392861	-0.167534	0.0519799	-0.0258562	0.864503	0.0678544	0.57923
PIPA06618	new exon between PP7435_Chr1-1480 and PP7435_Chr1-1481	-0.454303	3.16501e-05	-0.388175	0.000213179	-0.22779	0.0386272	-0.185765	0.0625442	0.0708789	0.523014	0.11954	0.28004	0.196104	0.114632	0.138439	0.32259
PIPA06719	new exon between PP7435_Chr3-0198 and PP7435_Chr3-0199, low signal	0.207342	0.000234438	0.212486	0.000191338	0.184822	0.000879604	0.18182	0.00172439	0.122669	0.039244	0.00874844	0.876514	0.0327004	0.614408	0.0225936	0.760147
PIPA06802	region between PP7435_Chr1-1052 and PP7435_Chr1-1053, might be part of PP7435_Chr1-1053	0.100102	0.0973967	0.0910231	0.12666	0.10829	0.0539304	0.138833	0.0324856	0.0756304	0.235402	0.0451018	0.471627	0.0348478	0.66337	-0.000151829	0.997811
PIPA06822	new exon between PP7435_Chr2-0349 and PP7435_Chr2-0350	-0.407298	9.78676e-06	-0.328269	5.85777e-05	-0.30541	9.7903e-05	-0.264696	0.00176119	-0.236683	0.00163699	-0.0553604	0.418491	-0.0558413	0.544861	0.0523604	0.608307
PIPA07696	PP7435_Chr3-0623	-0.11314	0.128173	-0.116193	0.135807	-0.117023	0.109579	-0.212686	0.0104049	-0.0438508	0.565352	0.0524076	0.508839	0.0514146	0.573558	0.0983912	0.313055
PIPA08244	wrong prediction	0.0959876	0.0796573	0.0886006	0.11895	0.13428	0.0174947	0.143387	0.0252367	0.128301	0.0306426	0.0752034	0.184226	0.11196	0.11526	0.0465932	0.581769
PIPA08256	part of PP7435_Chr1-0360	0.0113324	0.860098	-0.000406965	0.99538	-0.0467576	0.486953	-0.0577132	0.398071	-0.0533146	0.468116	-0.0352853	0.650832	0.00180431	0.987493	-0.0260766	0.812148
PIPA08637	part of PP7435_Chr2-1219 which might be wrong annotated	1.08811	3.32396e-08	1.04045	3.94977e-08	0.719072	6.29781e-07	0.682387	0.00010138	0.302545	0.00438767	0.264003	0.0120784	0.339635	0.0619956	0.0195474	0.91139
PIPA09902	PP7435_Chr1-0291	0.630771	1.13987e-08	0.643631	2.32281e-08	0.489247	6.29781e-07	0.357039	3.07846e-05	0.180436	0.0604942	0.118966	0.0847888	0.136743	0.0849916	0.069034	0.488052
PIPA10083	PP7435_Chr4-0338	-0.703764	1.4883e-08	-0.68965	2.16705e-08	-0.690106	1.6345e-08	-0.657195	7.81761e-08	-0.482363	6.76943e-06	-0.115295	0.136606	0.0285259	0.774043	0.038793	0.758461
PIPA10177	region between PP7435_Chr1-0801 and PP7435_Chr1-0802	0.233878	0.00144784	0.221406	0.00103928	-0.128041	0.0199442	-0.14118	0.0212746	-0.0349497	0.576134	0.0226647	0.704539	0.0862598	0.248555	0.124387	0.0697587
PIPA10274	PP7435_Chr1-1365	0.0675091	0.598331	0.0305814	0.811035	-0.328353	0.00310856	-0.513314	7.1529e-05	-0.605103	0.000103846	-0.143901	0.159387	0.0898186	0.590996	-0.0825003	0.607406
PIPA10311	part of PP7435_Chr1-0656	0.432323	0.00160127	0.393411	0.00179733	0.224177	0.0787689	0.260087	0.034062	0.319397	0.0203942	-0.131344	0.284596	0.0654744	0.654812	-0.0909023	0.624981
PIPA10441	new exon between PP7435_Chr1-0294 and PP7435_Chr1-0295	-0.188955	0.00461702	-0.143807	0.023919	-0.137191	0.0388729	-0.0917711	0.161114	-0.100878	0.122914	-0.0401144	0.571696	-0.0948638	0.317497	0.00758247	0.945056
PIPA10601	PP7435_Chr4-0590	-0.727323	2.66647e-06	-0.7571	3.73298e-07	-0.608545	2.28609e-06	-0.533678	5.41565e-05	-0.274121	0.0111611	-0.0856501	0.299817	-0.0639989	0.662024	-0.0528468	0.723649
Pipas_c034_0002	PP7435_Chr1-1587	-1.79933	1.18041e-05	-1.83617	9.48832e-06	-0.196334	0.46671	0.51013	0.0649051	0.241193	0.391556	-0.0438295	0.894872	0.670575	0.0331744	0.262772	0.624361
Pipas_c034_0004	PP7435_Chr1-1585	1.27457	6.09265e-11	1.1306	3.9123e-12	0.711566	6.14898e-08	0.396948	5.25671e-06	0.069604	0.145984	0.113907	0.0697097	0.0227172	0.79923	-0.023517	0.750523
Pipas_c034_0007	PP7435_Chr1-1583	0.57635	1.3569e-08	0.639759	3.16025e-09	0.589268	4.44728e-09	0.635643	5.10938e-07	0.547387	6.72581e-08	0.454963	3.39011e-07	0.252812	0.00113982	0.0263161	0.792292
Pipas_c034_0008	PP7435_Chr1-1582	-0.139293	0.145107	-0.266626	0.0122507	-0.316577	0.00402879	-0.285602	0.0151756	-0.0875613	0.408298	-0.195121	0.10841	0.15199	0.309142	0.0714258	0.757149
Pipas_c034_0010	PP7435_Chr1-1581	1.39696	6.93503e-13	1.3004	2.54636e-12	1.11816	2.83162e-11	1.06693	1.3061e-11	1.02795	1.11033e-10	0.498165	4.65747e-06	0.434707	6.49342e-05	0.226537	0.0129399
Pipas_c034_0011	PP7435_Chr1-1580	1.39348	6.30365e-11	1.37931	9.91501e-12	1.26755	4.57922e-11	0.928905	3.64364e-08	0.639574	5.89654e-06	0.263293	0.00246808	0.0687341	0.634521	-0.078511	0.465913
Pipas_c034_0012	PP7435_Chr1-1579	1.90722	1.05575e-14	1.85585	7.91442e-15	1.92778	2.46534e-14	2.04173	6.48726e-14	1.72827	1.0257e-11	1.15508	1.14805e-10	0.631168	2.13723e-07	0.359192	0.00059874
Pipas_c034_0013	PP7435_Chr1-1578	-2.93851	2.12962e-10	-2.79159	3.04593e-10	-2.60571	6.46624e-10	-2.52224	8.73014e-10	-1.81084	9.56613e-08	-1.09435	6.77212e-05	-0.316314	0.149518	-0.26159	0.421745
Pipas_c034_0014	PP7435_Chr1-1577	0.983186	1.59739e-12	1.0028	2.0866e-12	1.03454	1.02066e-10	1.02458	3.32711e-11	0.972967	2.84868e-11	0.585534	2.02307e-08	0.504964	2.54088e-05	0.285366	0.000194506
Pipas_c034_0015	PP7435_Chr1-1576	0.0867009	0.167729	0.118761	0.0421191	0.126896	0.0223823	0.136404	0.0342319	0.357322	3.26393e-06	0.204987	0.00549317	0.192932	0.125157	0.0930037	0.12306
Pipas_c034_0016	PP7435_Chr1-1574	-0.393272	0.000119998	-0.310749	0.000889794	0.0491049	0.549671	0.220441	0.0477141	0.324173	0.00459131	0.355785	0.00177722	0.386839	0.0058128	0.233294	0.0681741
Pipas_c034_0018	PP7435_Chr1-1573	2.7883	3.45747e-15	2.62055	5.61656e-14	2.50707	1.56687e-14	2.5081	3.16257e-14	2.23802	6.73416e-13	1.33493	7.31888e-10	0.779114	2.13723e-07	0.4113	0.000993208
Pipas_c034_0019	PP7435_Chr1-1571	1.05409	1.2525e-10	0.981571	6.52431e-10	0.943873	1.33333e-10	0.969457	1.05079e-09	0.960216	1.9313e-09	0.612561	4.0621e-07	0.511919	6.73779e-06	0.173263	0.0826569
Pipas_c034_0020	overlaps with many rRNAs, PP7435_Chr4-0815	0.668995	3.94523e-08	0.649054	5.61524e-08	0.537493	2.47749e-06	0.41453	6.3144e-05	0.694768	2.35116e-07	0.201612	0.00675641	0.197756	0.0372936	0.107004	0.208036
Pipas_c034_0021	PP7435_Chr1-1570	-0.0940217	0.0728995	-0.223564	0.000169858	-0.33918	7.79426e-06	-0.296588	2.00499e-05	-0.263228	0.00254253	-0.330931	8.11381e-06	-0.212607	0.00637663	-0.0481692	0.428672
Pipas_c034_0022	PP7435_Chr1-1569	0.31388	0.00116869	0.344793	0.00022887	0.206895	0.0184777	0.15471	0.0909907	0.016557	0.871733	-0.116051	0.192677	-0.110224	0.266951	-0.187036	0.0791083
Pipas_c034_0023	PP7435_Chr1-1568	0.121977	0.143817	0.0646739	0.27822	0.0659313	0.300812	-0.0264118	0.713203	0.0937079	0.21587	-0.0674179	0.259738	0.0375518	0.692233	0.0913862	0.184343
Pipas_c034_0024	PP7435_Chr1-1567	1.52046	5.18808e-09	1.55317	2.37537e-09	1.45389	8.32227e-09	1.30494	4.76277e-08	0.541528	0.00191528	0.126597	0.357684	-0.0953206	0.626445	0.0154518	0.950624
Pipas_c034_0025	PP7435_Chr1-1566	-0.831023	1.29185e-07	-0.851894	8.33162e-08	-0.804455	3.45604e-08	-0.749633	1.27711e-06	-0.454796	2.18536e-05	-0.407254	0.000113988	-0.0830887	0.424661	-0.067733	0.570566
Pipas_c034_0026	PP7435_Chr1-1565	-1.30023	2.12223e-11	-1.12551	1.42194e-10	-0.606023	1.96078e-06	-0.574401	5.33429e-06	-0.469178	1.30673e-05	-0.154034	0.0221571	0.0561495	0.554193	0.0043756	0.965911
Pipas_c034_0027	PP7435_Chr1-1564	0.80621	3.10261e-10	0.778653	6.29041e-10	0.649513	6.91869e-09	0.670918	1.46002e-08	0.616917	1.225e-07	0.0943193	0.100868	0.0356208	0.77023	-0.0859686	0.298758
Pipas_c034_0028	PP7435_Chr1-1563	0.948719	7.61702e-09	1.12514	6.00496e-11	1.23621	1.67494e-10	1.32616	1.51024e-12	0.810843	3.05692e-08	0.513781	3.14299e-06	0.330182	0.00107038	0.13912	0.127233
Pipas_c034_0029	PP7435_Chr1-1562	1.05316	3.76572e-07	1.07143	2.39344e-07	1.00804	3.21732e-07	0.850062	2.12351e-06	0.572375	0.000179446	0.20279	0.12156	-0.182899	0.223597	-0.324679	0.0612835
Pipas_c034_0030	PP7435_Chr1-1561	1.68538	6.33654e-12	1.68908	1.33477e-12	1.62809	4.27518e-13	1.54666	8.30938e-13	1.20924	1.64912e-11	0.625757	2.00297e-07	0.327485	0.00126204	0.104167	0.286672
Pipas_c034_0031	PP7435_Chr1-1560	0.415057	0.000697682	0.37357	0.00363598	0.131014	0.145261	-0.0681795	0.529913	0.082719	0.557636	0.0198161	0.862059	0.0571629	0.64339	0.0397088	0.82493
Pipas_c034_0032	PP7435_Chr1-1559	-3.12546	1.13008e-14	-2.82642	1.12219e-13	-2.42112	2.13162e-13	-2.24976	7.451e-13	-1.53318	1.52503e-10	-0.712798	4.14117e-07	-0.467676	0.000243214	-0.279634	0.00983967
Pipas_c034_0033	PP7435_Chr1-1558	-0.366228	7.54416e-05	-0.221403	0.0115127	-0.117253	0.101461	-0.222108	0.00954234	-0.277896	0.00121724	-0.124043	0.110624	0.0377325	0.716374	-0.138182	0.150973
Pipas_c034_0034	PP7435_Chr1-1557	-2.45736	1.02172e-14	-2.17696	4.51531e-14	-1.8657	3.47911e-14	-1.85819	1.73921e-12	-1.17907	7.20407e-11	-0.374771	2.682e-05	-0.378393	0.0555904	-0.168886	0.0473914
Pipas_c034_0035	PP7435_Chr1-1556	-1.84936	2.25861e-10	-2.02906	5.05984e-11	-1.84037	2.13848e-10	-1.94721	2.58039e-10	-1.02931	5.70906e-07	-0.277563	0.0417837	0.205426	0.252646	0.0221413	0.92224
Pipas_c034_0036	PP7435_Chr1-1555	0.501887	4.85647e-05	0.299119	0.00212223	0.16923	0.035509	0.0494307	0.600321	0.451259	3.07919e-05	0.410724	0.000337302	0.328789	0.00160045	0.283525	0.0126988
Pipas_c034_0037	PP7435_Chr1-1554	0.854621	3.52644e-05	0.980939	1.65466e-06	1.30198	1.40425e-08	1.31693	1.23696e-08	1.11882	4.37394e-06	0.459993	0.00208664	0.226937	0.126516	-0.0834268	0.683128
Pipas_c034_0038	PP7435_Chr1-1553	-0.293046	2.55509e-05	-0.315711	2.12496e-05	-0.525536	1.82999e-08	-0.519372	3.44585e-07	-0.430776	4.78488e-07	-0.18907	0.00332741	-0.0564226	0.550989	-0.0158987	0.858579
Pipas_c034_0039	PP7435_Chr1-1551	0.770283	1.92213e-05	0.834819	3.02766e-07	1.28343	2.61429e-09	1.38548	3.18959e-10	1.29175	3.45163e-09	0.333724	0.0065314	0.0944915	0.469018	-0.104766	0.467859
Pipas_c034_0041	PP7435_Chr1-1550	-0.0493902	0.5045	0.123561	0.145368	0.0821073	0.25282	0.0480083	0.546502	0.0589735	0.437151	0.00675686	0.935829	0.123834	0.134436	0.0569513	0.631748
Pipas_c048_0003	PP7435_Chr4-0041	-0.91821	1.54534e-09	-0.925608	2.06717e-09	-0.812539	7.83279e-09	-0.698308	1.62837e-06	-0.553089	6.23248e-07	-0.27243	0.00345558	-0.212966	0.0946239	-0.0665846	0.499229
Pipas_c048_0004	PP7435_Chr4-0040	-0.599288	4.78127e-08	-0.593629	3.01463e-07	-0.565452	2.20134e-07	-0.472013	1.62068e-06	-0.29305	0.00112395	-0.165846	0.0347187	0.0426695	0.655758	0.109839	0.31562
Pipas_c048_0005	PP7435_Chr4-0039	-0.447223	4.39699e-07	-0.455747	7.94219e-06	0.0188074	0.757263	0.354871	0.000140805	0.692543	1.57987e-08	0.8773	7.31888e-10	0.580718	0.000414428	0.547015	0.000254932
Pipas_c048_0006	PP7435_Chr4-0038	-0.710119	8.27443e-09	-0.664937	8.14577e-08	-0.655043	3.37068e-09	-0.39902	2.1525e-05	-0.117806	0.0633016	-0.122796	0.0635699	-0.201722	0.286633	0.0707821	0.360467
Pipas_c048_0007	PP7435_Chr4-0037	0.465356	0.000139847	0.46085	0.000248188	0.146996	0.0716531	-0.100486	0.339059	-0.0903888	0.398735	0.0117019	0.912068	0.251905	0.0942823	0.0739546	0.628046
Pipas_c048_0009	PP7435_Chr4-0036	-0.136334	0.0467107	-0.168549	0.0217344	-0.341003	8.30141e-05	-0.268196	0.00268401	-0.0987556	0.20271	-0.224142	0.00360056	-0.0226143	0.835031	0.0564714	0.60517
Pipas_c048_0010	PP7435_Chr4-0035	1.03509	0.000317117	0.523726	5.81356e-07	0.350098	4.57787e-05	0.473374	7.08883e-06	0.394187	0.000445161	0.138946	0.0276728	-0.0363348	0.807156	0.0617816	0.458073
Pipas_c048_0011	PP7435_Chr4-0034	-0.0278572	0.615342	0.0126497	0.81791	-0.0397324	0.476035	0.00880956	0.888769	0.0652373	0.268317	0.159294	0.0122184	0.119144	0.0859332	0.122608	0.0754072
Pipas_c048_0012	PP7435_Chr4-0033	-0.299073	0.00401325	-0.181513	0.0436284	-0.318954	0.00138462	-0.335959	0.00219141	-0.392498	0.00149334	-0.0704331	0.509928	-0.165729	0.269852	0.000351565	0.997811
Pipas_c048_0013	PP7435_Chr4-0032	0.94587	1.14014e-07	0.999552	6.2672e-08	1.13587	1.40502e-08	1.2071	6.34195e-09	0.987076	1.40308e-06	0.389343	0.00173199	0.138911	0.257277	-0.00873767	0.964084
Pipas_c121_0001	part of PP7435_Chr1-1462	1.39578	4.50197e-09	1.37355	1.84848e-09	1.54803	3.32941e-10	1.67242	7.27971e-11	1.24957	2.44559e-07	0.588396	2.85091e-05	0.328462	0.0137065	0.0854282	0.616245
Pipas_c121_0002	PP7435_Chr1-1463	0.120671	0.357486	0.0643853	0.616697	0.0945425	0.464305	0.0353925	0.792744	-0.214816	0.11544	-0.104873	0.519822	0.00910153	0.966071	-0.0314824	0.9003
Pipas_c121_0003	PP7435_Chr1-1464	0.0584988	0.513775	0.0640311	0.5405	-0.120456	0.226509	-0.100343	0.312368	-0.204416	0.0219697	0.00445006	0.963824	0.000996864	0.995016	-0.0809167	0.458073
Pipas_c121_0004	PP7435_Chr1-1465	0.269455	0.003134	0.400692	0.000580821	0.507931	5.4668e-06	0.650182	7.71817e-06	0.809346	1.13127e-07	0.640955	1.01245e-06	0.536707	5.86761e-05	0.253625	0.0271507
Pipas_c121_0005	PP7435_Chr1-1467	-0.430106	1.91131e-06	-0.490772	6.00813e-07	-0.404308	2.50079e-05	-0.466311	2.27842e-05	-0.759801	1.46931e-08	-0.517867	1.30773e-06	-0.867173	2.99558e-07	-0.439232	0.000210588
Pipas_c121_0006	PP7435_Chr1-1468	0.145521	0.0331966	0.0075787	0.896635	-0.148757	0.00485815	-0.202324	0.00180075	-0.0975755	0.243245	-0.122312	0.0252574	0.126113	0.0785441	-0.0462532	0.488052
Pipas_c121_0007	PP7435_Chr1-1469	0.640175	3.0159e-09	0.688754	2.17395e-08	0.498155	3.38654e-08	0.510061	1.14453e-07	0.512863	1.29413e-07	0.337127	1.07954e-05	0.268523	0.000815817	0.189439	0.0160128
Pipas_c121_0008	PP7435_Chr1-1470	-0.354683	0.000197107	-0.327475	0.000500375	-0.403293	0.000133857	-0.460815	0.00040068	-0.313191	0.00602407	-0.00455189	0.963477	-0.128479	0.276992	-0.0118275	0.933613
Pipas_c121_0009	PP7435_Chr1-1471	0.0637649	0.188251	0.10648	0.0553668	0.283166	3.94476e-06	0.350576	7.67536e-06	0.312815	3.60517e-06	0.317332	4.34739e-06	0.118412	0.0831791	0.0446179	0.470106
Pipas_c121_0010	PP7435_Chr1-1472	0.483062	4.64339e-06	0.472439	5.43177e-07	0.436844	1.12271e-06	0.468487	5.81332e-07	0.31154	8.85183e-05	0.26703	0.00023582	0.251004	0.00117276	0.0949372	0.261956
Pipas_c121_0011	PP7435_Chr1-1473	-0.417898	4.54826e-06	-0.504641	1.44873e-07	-0.486225	7.20475e-08	-0.526838	1.25843e-07	-0.322199	2.03634e-05	-0.567853	0.0824101	-0.0648471	0.387043	-0.0386566	0.562613
Pipas_c121_0012	PP7435_Chr1-1474	-0.946302	5.95502e-09	-0.994557	1.66652e-09	-0.837213	1.40934e-07	-0.74899	2.12246e-07	-0.448576	6.24584e-05	-0.540463	3.23e-05	-0.216997	0.0601808	-0.18913	0.146682
Pipas_c121_0013	PP7435_Chr1-1476	1.07119	9.78179e-12	0.865236	8.17912e-11	1.26501	1.12524e-10	1.24064	2.86301e-12	0.870652	3.97364e-09	0.315324	8.80776e-05	0.513954	0.00017155	0.139296	0.0546811
Pipas_c121_0014	PP7435_Chr1-1477	-0.443655	1.42827e-05	-0.534534	1.83819e-06	-0.446096	6.24209e-06	-0.395506	6.09e-05	-0.71381	5.0522e-06	-0.34234	0.000664912	-0.325884	0.00463221	-0.238416	0.0230702
Pipas_c121_0015	PP7435_Chr1-1478	-0.224483	0.000192674	-0.229859	0.000295531	-0.022511	0.654779	0.120896	0.0944197	0.263052	0.000225979	0.259154	3.61715e-05	0.0437955	0.554406	0.0892582	0.186211
Pipas_c121_0016	PP7435_Chr1-1479	-0.138229	0.0817363	-0.144689	0.0512442	-0.0924241	0.302161	-0.0431141	0.55231	0.255366	0.00346608	0.197007	0.0106841	0.176544	0.0299202	0.10178	0.295742
Pipas_c121_0017	PP7435_Chr1-1480	0.488835	3.5442e-05	0.471726	3.15787e-05	0.58139	5.41632e-06	0.507154	2.69572e-05	0.350803	0.00137935	0.0187519	0.852578	0.154256	0.154343	0.0487677	0.756968
Pipas_c121_0018	PP7435_Chr1-1466	1.72782	8.88463e-13	1.55191	3.37439e-12	1.26702	2.40472e-11	1.06817	1.9936e-11	0.895967	7.15695e-09	0.344904	6.51851e-05	0.166652	0.0431657	0.144306	0.0608522
Pipas_c121_0019	PP7435_Chr1-1475	-0.266773	5.68989e-05	-0.269744	6.1856e-05	-0.371146	3.88807e-06	-0.329045	0.00012156	-0.283276	0.000156174	-0.273317	0.000104944	-0.10248	0.147102	-0.0104171	0.895253
Pipas_c131_0001	PP7435_Chr3-0018	0.274588	0.0179957	0.139085	0.176601	-0.0770984	0.363592	-0.147331	0.132078	-0.0347094	0.752181	0.123511	0.21024	0.207488	0.0746255	0.0770604	0.590256
Pipas_c131_0002	PP7435_Chr3-0017	0.523519	3.1367e-08	0.557004	2.15999e-08	0.451734	1.7441e-07	0.468919	5.45226e-07	0.49552	1.17482e-07	0.548939	6.357e-08	0.363614	0.000107988	0.126565	0.0565848
Pipas_c131_0003	PP7435_Chr3-0016	0.132663	0.0702679	-0.0663611	0.264416	-0.125971	0.0690356	-0.203132	0.0193641	0.113939	0.0665059	-0.252691	0.000820198	-0.0143407	0.875391	0.0224469	0.818323
Pipas_c131_0004	PP7435_Chr3-0015	0.763362	4.76589e-10	0.856316	1.46312e-08	1.07893	3.94783e-13	1.23828	6.83003e-13	1.00213	5.87602e-11	0.544001	1.29876e-08	0.395583	2.3203e-05	0.225701	0.000768193
Pipas_c131_0005	PP7435_Chr3-0014	0.546869	1.92913e-07	0.52994	1.36916e-07	0.476077	4.15202e-07	0.467606	9.20177e-07	0.344085	3.85913e-05	0.176858	0.0157834	-0.107836	0.298785	-0.017379	0.873011
Pipas_c131_0006	PP7435_Chr3-0013	-1.11235	4.24938e-10	-1.11894	1.97896e-11	-1.15563	9.50626e-11	-1.11591	1.35267e-10	-0.844291	1.09467e-08	-0.400201	1.20294e-05	0.076045	0.497399	-0.00207816	0.988461
Pipas_c131_0007	PP7435_Chr3-0012	0.324774	3.3415e-05	0.314866	1.46669e-05	0.309037	0.00033395	0.220307	0.00317741	0.108752	0.109532	0.202161	0.00209593	0.0704764	0.360347	0.0239135	0.809024
Pipas_c131_0008	PP7435_Chr3-0011	-0.242958	0.00163066	-0.301543	0.000237241	-0.294626	0.000143262	-0.217839	0.00679419	-0.0275953	0.658395	-0.0457238	0.474224	-0.0130691	0.891023	0.0555414	0.531419
Pipas_c131_0009	PP7435_Chr3-0010	-0.671281	3.61152e-09	-0.550041	1.40302e-08	-0.310486	5.15571e-06	-0.274772	0.000165982	-0.189295	0.00609783	0.0804863	0.0763347	0.0705512	0.287879	-0.0295011	0.670522
Pipas_c131_0010	PP7435_Chr3-0009	0.695583	6.87344e-09	0.747281	4.41373e-10	0.817125	4.71862e-11	0.747172	2.01816e-09	0.708726	3.12838e-07	0.386735	2.45235e-06	0.300839	0.000179435	0.224226	0.00923178
Pipas_c131_0011	PP7435_Chr3-0008	0.274656	7.65282e-05	0.254486	0.000374664	0.131899	0.0185343	0.0605964	0.331383	0.152782	0.0168781	0.0253979	0.653545	0.0744415	0.299882	-0.102209	0.139172
Pipas_c131_0012	PP7435_Chr3-0007	0.23884	0.000587454	0.141549	0.00886161	0.0693184	0.151591	0.14423	0.0176793	0.244547	0.00252899	0.11744	0.0300194	0.0918925	0.296673	0.0685744	0.353236
Pipas_c131_0013	PP7435_Chr3-0006	0.137383	0.037397	0.122076	0.0791846	0.0709924	0.281215	0.0378417	0.569604	0.0169997	0.822392	0.173468	0.0247666	0.155938	0.0513492	0.046676	0.628046
Pipas_c131_0014	new exon between PP7435_Chr3-0005 and PP7435_Chr3-0006	-0.253603	0.0432747	-0.495636	0.00104965	-0.463402	0.000566369	-0.153574	0.316742	0.204416	0.102625	0.0429073	0.723084	-0.0181643	0.952782	0.227011	0.152622
Pipas_c131_0015	PP7435_Chr3-0005	-0.41475	4.68685e-06	-0.339628	0.00010251	-0.19921	0.00333769	-0.212022	0.00256311	-0.294151	0.000432739	-0.0460175	0.498021	-0.214872	0.0188502	-0.0604645	0.576499
Pipas_c131_0016	PP7435_Chr3-0004	-0.92902	2.13913e-08	-0.792631	6.32876e-07	-0.488638	7.82104e-05	-0.25876	0.0186095	-0.0955124	0.229592	-0.0824874	0.310711	0.0835935	0.437994	-0.021511	0.871261
Pipas_c131_0017	PP7435_Chr3-0004	-0.216873	0.00472923	-0.128886	0.0559381	-0.109258	0.154817	-0.0242674	0.731698	0.120769	0.157846	-0.0205285	0.776273	0.109332	0.308635	0.0651066	0.415098
Pipas_c131_0019	new exon between PP7435_Chr3-0001 and PP7435_Chr3-0002	-0.152501	0.161162	-0.0389338	0.723216	-0.070912	0.453751	-0.052834	0.613812	-0.264765	0.0111611	-0.0768146	0.525745	0.0606856	0.710728	-0.0504118	0.765469
Pipas_c131_0020	PP7435_Chr3-0001	-1.0827	3.67822e-09	-0.993804	2.39887e-07	-0.263327	0.0056579	0.16882	0.0390438	0.812698	2.3414e-07	1.14092	1.37098e-08	0.961437	1.5457e-07	0.373233	0.00731475
Pipas_c131_0021	PP7435_Chr3-0003	0.905879	4.57732e-05	1.1349	4.69025e-06	1.42838	1.60005e-07	1.58081	1.09803e-07	1.17664	4.39498e-06	0.594814	0.00261909	0.266702	0.207726	0.0722256	0.792843
Pipas_c157_0001	PP7435_Chr4-1017	2.66123	1.27586e-12	2.74175	9.68367e-14	2.83126	3.47911e-14	2.7737	1.46214e-13	2.13503	3.73212e-10	1.02173	5.30507e-08	0.595882	1.68493e-05	-0.0736391	0.598444
Pipas_c157_0002	PP7435_Chr4-1016	1.28716	3.13304e-08	1.00775	1.74007e-07	0.697938	9.2078e-06	0.68484	4.23592e-06	0.576266	2.57994e-05	0.149736	0.176233	0.195053	0.216202	0.162605	0.309707
Pipas_c159_0001	PP7435_Chr4-1012	-0.0626482	0.540625	-0.122224	0.16701	-0.0896334	0.350327	-0.16928	0.0887985	0.112662	0.297432	0.0437888	0.696507	0.130885	0.271349	-0.0980623	0.393744
Pipas_chr1-1_0001	part of PP7435_Chr1-0021	0.349538	2.43282e-05	0.357469	1.6614e-05	0.305146	0.000114288	0.140344	0.0309765	0.293375	0.00022251	0.201486	0.00798548	0.185833	0.0663997	0.121532	0.155548
Pipas_chr1-1_0002	PP7435_Chr1-0292	-0.0716065	0.671683	0.167494	0.285657	0.441524	0.0161267	0.444106	0.0116266	-0.155833	0.419627	-0.0786174	0.690362	-0.247212	0.291387	-0.098045	0.727654
Pipas_chr1-1_0003	PP7435_Chr1-0293	-0.341412	1.01161e-06	-0.279288	5.17704e-05	-0.33263	3.011e-06	-0.321608	0.000129273	-0.235078	0.000157492	-0.189786	0.00247259	0.0471514	0.496414	-0.0204263	0.762612
Pipas_chr1-1_0004	PP7435_Chr1-0296	0.257015	0.00155043	0.252223	0.000458283	0.0404668	0.449437	0.0156949	0.811529	-0.188876	0.00270277	0.0190324	0.767601	-0.0727526	0.57592	-0.0710299	0.286237
Pipas_chr1-1_0005	PP7435_Chr1-0297	-0.315758	0.00428832	-0.114234	0.268401	0.0453319	0.576951	0.146665	0.0627875	0.117694	0.185839	0.184728	0.0755702	0.1672	0.169717	0.0422787	0.704868
Pipas_chr1-1_0006	PP7435_Chr1-0298	0.48995	1.29951e-06	0.418024	7.04748e-06	0.266343	0.00219596	0.0669762	0.338428	-0.0206797	0.816963	-0.0477366	0.546089	-0.173077	0.0404454	-0.181734	0.0377263
Pipas_chr1-1_0007	PP7435_Chr1-0299	-0.501169	8.59928e-06	-0.483772	4.26697e-06	-0.300889	0.00270653	-0.272756	0.00465784	-0.0236791	0.764544	-0.147094	0.119941	-0.0646035	0.499421	0.0502475	0.681142
Pipas_chr1-1_0008	PP7435_Chr1-0300	0.368399	4.79108e-05	0.476764	1.01748e-05	0.132424	0.0561992	0.285729	0.000356815	0.255918	0.00082523	0.191833	0.0469282	0.32614	0.00433203	0.235405	0.00961206
Pipas_chr1-1_0009	PP7435_Chr1-0301	0.594308	8.25563e-06	0.643442	1.10831e-05	0.761057	4.98849e-08	0.821462	1.23529e-08	0.651993	1.64338e-07	0.588178	1.04736e-06	0.227951	0.0447355	0.210824	0.0569756
Pipas_chr1-1_0010	PP7435_Chr1-0303	-0.164343	0.0104209	-0.0909043	0.141286	-0.389496	1.45777e-05	-0.542355	1.42068e-07	-0.56402	9.68309e-07	-0.22454	0.00540529	-0.0989649	0.242877	-0.115556	0.162006
Pipas_chr1-1_0011	PP7435_Chr1-0304	0.186818	0.0172902	0.258934	0.00110661	0.0490534	0.358441	-0.092966	0.255907	-0.241956	0.00109051	-0.121519	0.076187	-0.216926	0.0130375	-0.0359351	0.593458
Pipas_chr1-1_0012	PP7435_Chr1-0305	-0.112198	0.124392	-0.112713	0.108255	-0.287934	0.000928304	-0.39814	0.000100011	-0.377723	0.000196429	-0.0125608	0.859842	0.163531	0.181474	0.0711445	0.547332
Pipas_chr1-1_0013	PP7435_Chr1-0306	0.0373004	0.600488	0.0475379	0.596572	-0.118075	0.100801	-0.132709	0.108981	-0.176508	0.0271351	0.028183	0.698315	0.0671158	0.432491	0.0187863	0.87475
Pipas_chr1-1_0014	PP7435_Chr1-0307	-0.469562	0.00167407	-0.500205	0.000237987	-0.518737	0.000120287	-0.545596	0.000199854	-0.094911	0.519556	-0.246757	0.0434532	-0.313536	0.0601514	0.0658468	0.779349
Pipas_chr1-1_0015	PP7435_Chr1-0308	0.0202696	0.691432	0.105416	0.0466101	-0.0378973	0.45063	-0.0480084	0.382968	-0.0966215	0.0905599	0.0430453	0.435147	0.0636476	0.339344	0.0918878	0.188832
Pipas_chr1-1_0016	PP7435_Chr1-0309	-0.507816	4.1669e-08	-0.426267	5.05096e-06	-0.157954	0.0217433	0.102526	0.118018	0.360526	5.89553e-05	0.0889274	0.107542	-0.0489444	0.517561	0.0363785	0.623777
Pipas_chr1-1_0017	PP7435_Chr1-0310	-0.421678	5.57606e-07	-0.345745	8.5709e-06	-0.384872	3.76028e-06	-0.354124	2.49532e-05	-0.279085	0.000190466	-0.044117	0.476178	0.172817	0.0134633	0.0626649	0.415516
Pipas_chr1-1_0018	PP7435_Chr1-0311	-0.391011	5.21585e-05	-0.273515	0.00107246	-0.437867	3.5442e-05	-0.546081	4.20266e-05	-0.648881	2.25628e-05	-0.241807	0.00894449	-0.122252	0.444189	-0.0163955	0.918903
Pipas_chr1-1_0019	PP7435_Chr1-0312	-1.07632	8.19601e-07	-0.916381	1.89103e-06	-1.00482	4.10549e-07	-1.04165	2.68099e-07	-1.05778	6.32466e-07	-0.359395	0.00534368	0.0193874	0.917019	-0.138173	0.416592
Pipas_chr1-1_0020	PP7435_Chr1-0313	-0.425386	3.23532e-07	-0.457422	5.5903e-06	-0.492065	1.86333e-08	-0.478234	6.33188e-07	-0.305833	0.00175073	-0.160673	0.00549264	-0.159806	0.0692556	0.0332583	0.645669
Pipas_chr1-1_0021	PP7435_Chr1-0315	-0.318435	0.000262224	-0.198508	0.00253662	-0.238227	0.00157988	-0.281408	0.000712458	-0.157555	0.0217387	-0.115699	0.0483642	-0.0584193	0.533685	0.0173362	0.867086
Pipas_chr1-1_0022	PP7435_Chr1-0316	-0.526256	2.12076e-07	-0.570699	1.42652e-06	-0.576775	3.13872e-07	-0.641875	5.44832e-08	-0.551858	1.89942e-06	-0.398796	2.36431e-05	-0.246528	0.00338622	-0.0203745	0.838508
Pipas_chr1-1_0023	new exon between PP7435_Chr1-0316 and PP7435_Chr1-0317	-0.411055	0.00349553	-0.698306	3.05687e-05	-0.687972	3.18334e-05	-0.573664	0.000296281	-0.306992	0.0660533	-0.118223	0.47304	0.147391	0.485927	-0.0142262	0.957342
Pipas_chr1-1_0024	PP7435_Chr1-0317	0.941283	8.83523e-09	0.962375	3.4941e-09	1.00068	1.97298e-09	1.07192	1.70774e-09	0.873935	8.83956e-08	0.546172	2.82102e-05	0.507926	0.000467005	0.164863	0.138084
Pipas_chr1-1_0025	PP7435_Chr1-0318	1.01997	8.52458e-13	1.04356	6.89168e-13	0.98767	1.24795e-12	0.967347	3.44331e-11	0.936829	3.33978e-11	0.596513	3.88166e-07	0.390234	3.57322e-05	0.249923	0.000376889
Pipas_chr1-1_0026	PP7435_Chr1-0319	-0.00630385	0.954129	0.136942	0.196352	-0.0772582	0.473199	-0.16592	0.0927023	-0.312365	0.0147867	0.114106	0.354919	0.0712416	0.634132	0.132406	0.401604
Pipas_chr1-1_0027	PP7435_Chr1-0320	1.25805	7.48977e-12	1.38639	1.4902e-12	1.22081	2.22763e-11	1.16949	3.32711e-11	0.699528	2.04107e-08	0.500857	1.24096e-06	0.237387	0.00701563	0.0397696	0.704868
Pipas_chr1-1_0028	PP7435_Chr1-0321	-1.02751	2.05124e-09	-0.952798	1.60684e-08	-0.6957	2.88211e-07	-0.374173	0.00129257	-0.0486088	0.537331	-0.15628	0.0845273	0.0937132	0.365961	0.140941	0.203269
Pipas_chr1-1_0029	PP7435_Chr1-0323	1.15502	1.239e-07	1.08458	4.25698e-07	1.02775	8.63277e-07	0.852555	1.36913e-05	0.816915	1.23955e-05	0.620211	0.000231096	0.476435	0.0143672	0.259889	0.155913
Pipas_chr1-1_0030	PP7435_Chr1-0324	-0.0469587	0.686407	0.167508	0.140464	0.592099	4.61424e-06	0.583941	3.08422e-05	0.551905	0.00015678	0.653396	7.78779e-06	0.239088	0.0446256	0.0971841	0.496171
Pipas_chr1-1_0031	PP7435_Chr1-0327	-0.190902	0.0021311	-0.196084	0.00279793	-0.0795727	0.156269	-0.0247152	0.689463	0.0175486	0.799336	0.0215605	0.735314	0.149411	0.0259529	0.143254	0.0361675
Pipas_chr1-1_0032	PP7435_Chr1-0329	-0.236873	0.000508062	-0.194224	0.00179983	-0.0702399	0.299911	-0.0274994	0.684889	0.0424065	0.547974	0.0103602	0.879179	-0.044938	0.565578	-0.0934134	0.283657
Pipas_chr1-1_0033	PP7435_Chr1-0331	0.291538	0.00638114	0.214708	0.0399812	0.507359	0.000126332	0.70321	4.75653e-06	0.820767	1.91239e-06	0.539633	9.59279e-05	0.0188258	0.898259	-0.0392904	0.820815
Pipas_chr1-1_0034	PP7435_Chr1-0332	0.27585	0.0009256	0.134809	0.0998187	0.0379674	0.656906	-0.142428	0.0636694	-0.0293506	0.747573	0.0390648	0.63288	0.215009	0.12746	0.0753042	0.52694
Pipas_chr1-1_0035	PP7435_Chr1-0333	0.581172	2.63603e-05	0.661829	6.10094e-06	0.795879	3.4049e-07	0.830592	1.91577e-07	0.603365	0.00011563	0.203911	0.0590587	0.116968	0.29812	-0.0491071	0.756968
Pipas_chr1-1_0036	PP7435_Chr1-0335	-0.580896	8.51337e-08	-0.607761	7.45344e-08	-0.45124	2.20516e-06	-0.47169	3.46183e-05	-0.508853	6.88675e-07	-0.260991	0.00114411	-0.652277	2.61844e-06	-0.330028	0.00204287
Pipas_chr1-1_0037	PP7435_Chr1-0336	0.699241	1.531e-06	0.526975	3.86338e-05	0.0108694	0.911109	-0.0644493	0.537375	-0.188276	0.0707033	-0.471136	0.000401606	-0.403009	0.00696481	-0.332786	0.0285607
Pipas_chr1-1_0038	PP7435_Chr1-0337	-0.013461	0.814543	0.0423474	0.4051	-0.056343	0.260471	-0.0255404	0.613812	-0.116307	0.0702623	0.0670024	0.165939	0.0933313	0.169717	-0.0305395	0.693809
Pipas_chr1-1_0039	PP7435_Chr1-0338	0.502334	0.000488142	0.599734	0.000405879	0.582382	1.76236e-05	0.543449	8.70579e-05	0.304897	0.0130911	0.17306	0.128497	0.0191983	0.909089	-0.0918657	0.597107
Pipas_chr1-1_0040	PP7435_Chr1-0339	1.67657	2.25207e-12	1.77796	4.78691e-14	1.78646	4.22166e-13	1.63091	2.32325e-12	1.16516	1.6272e-10	0.510919	1.872e-06	0.374968	0.000729263	0.167082	0.0524227
Pipas_chr1-1_0041	PP7435_Chr1-0340	0.708306	4.67806e-07	0.761316	1.23368e-07	0.589144	3.58635e-06	0.353893	0.00258739	0.130487	0.28492	0.184934	0.0373757	0.214574	0.162868	0.0204392	0.884889
Pipas_chr1-1_0042	PP7435_Chr1-0341	0.675285	5.55539e-07	0.682599	1.288e-07	0.651552	1.20954e-07	0.605503	6.16346e-07	0.590514	3.5897e-06	0.351086	0.00107386	0.466433	0.0029895	0.17977	0.0983194
Pipas_chr1-1_0043	PP7435_Chr1-0342	0.0735298	0.379233	0.162654	0.102173	-0.107548	0.0950182	-0.210649	0.0152202	-0.214965	0.00476729	0.00584706	0.939176	0.0730889	0.549359	-0.0204551	0.885179
Pipas_chr1-1_0044	PP7435_Chr1-0343	0.369682	0.000996292	0.260937	0.011804	-0.0259297	0.75811	-0.0990994	0.256087	-0.119841	0.155219	0.0528213	0.549883	0.216437	0.0816258	0.0326165	0.792292
Pipas_chr1-1_0045	PP7435_Chr1-0344	-0.128805	0.0350136	0.029095	0.671851	0.192603	0.00332871	0.437613	6.68907e-06	0.608697	5.40798e-08	0.369992	8.74832e-05	0.374657	4.98096e-05	0.273282	0.00251003
Pipas_chr1-1_0046	PP7435_Chr1-0345	0.16392	0.00460226	0.150592	0.00720352	0.0246727	0.619897	-0.0121105	0.843239	-0.013152	0.813392	0.0084605	0.8855	0.120468	0.0988286	0.0427338	0.559925
Pipas_chr1-1_0047	PP7435_Chr1-0346	-0.0253206	0.77258	0.122066	0.176591	-0.0643082	0.489512	-0.301665	0.00718495	-0.436609	0.000369845	-0.112665	0.252876	-0.104575	0.447884	-0.108504	0.480823
Pipas_chr1-1_0048	PP7435_Chr1-0347	-0.221922	0.000868326	-0.111933	0.0539928	-0.0792681	0.166809	-0.0401194	0.527696	0.0555215	0.408096	0.0560088	0.302671	0.133919	0.0958212	0.11357	0.138908
Pipas_chr1-1_0049	PP7435_Chr1-0348	-0.0673175	0.59033	0.198086	0.0640728	0.436314	0.000328259	0.420257	0.000356475	0.243224	0.0395195	-0.0324412	0.791038	-0.0960392	0.437994	-0.25136	0.0608522
Pipas_chr1-1_0050	PP7435_Chr1-0349	0.933719	1.39443e-09	0.938785	4.6958e-10	1.23776	1.98054e-11	1.35595	5.45607e-12	0.862257	5.67475e-08	0.440487	1.82327e-05	0.56496	3.52692e-05	0.165809	0.0567552
Pipas_chr1-1_0051	PP7435_Chr1-0350	1.34302	6.12712e-08	1.29217	4.08577e-08	1.19033	3.48994e-06	1.15261	3.86347e-06	1.33591	1.15368e-06	1.00071	8.8794e-06	0.307532	0.199716	0.29682	0.186806
Pipas_chr1-1_0052	PP7435_Chr1-0351	-0.620166	1.2282e-06	-0.462924	0.000523885	0.0776106	0.481796	0.399718	0.00106894	0.706621	4.04437e-06	0.573012	3.41441e-06	0.183319	0.177821	0.0595089	0.672843
Pipas_chr1-1_0053	PP7435_Chr1-0352	-0.120365	0.209132	-0.014509	0.884409	0.178657	0.0304092	0.133037	0.434773	-0.0827202	0.385838	-0.104467	0.219539	-0.431459	0.0338533	-0.0254933	0.853082
Pipas_chr1-1_0054	PP7435_Chr1-0353	-0.169547	0.00921436	-0.191235	0.00363896	-0.210181	0.0023923	-0.237924	0.00880586	-0.23646	0.00386847	-0.227649	0.00109737	-0.41423	5.79181e-05	-0.180495	0.0339394
Pipas_chr1-1_0055	PP7435_Chr1-0354	0.434171	5.12971e-06	0.389648	1.96998e-05	0.138078	0.028166	0.0383627	0.603867	-0.00605878	0.932186	0.147769	0.036503	0.235277	0.0161448	0.0667397	0.443637
Pipas_chr1-1_0056	PP7435_Chr1-0355	-0.244535	0.00199745	-0.250538	0.00113516	-0.11667	0.116495	-0.0939249	0.237574	-0.060917	0.431157	0.0902838	0.260222	-0.157092	0.0727417	-0.0686573	0.548244
Pipas_chr1-1_0057	PP7435_Chr1-0356	-0.175207	0.0179669	-0.122498	0.0659781	-0.18125	0.00861673	-0.138712	0.0519165	-0.145768	0.0488896	-0.00368217	0.962755	0.104122	0.235827	0.103144	0.298484
Pipas_chr1-1_0058	PP7435_Chr1-0357	-0.236534	8.30966e-05	-0.276829	2.14888e-05	-0.327838	7.69841e-06	-0.314194	0.000538204	-0.427299	4.63797e-07	-0.254823	5.01225e-05	-0.0969566	0.239679	-0.0755686	0.218305
Pipas_chr1-1_0059	PP7435_Chr1-0358	0.571059	1.81405e-05	0.455687	2.24237e-05	-0.00675429	0.917965	-0.0496239	0.601986	-0.224948	0.0125595	0.142709	0.0333392	0.358761	0.00784664	0.0824453	0.371438
Pipas_chr1-1_0060	PP7435_Chr1-0359	-0.39042	1.30833e-05	-0.35833	5.04138e-05	-0.388023	1.02248e-05	-0.465352	1.69205e-05	-0.313719	0.000197863	-0.0555476	0.429585	0.0339001	0.723708	0.011547	0.927562
Pipas_chr1-1_0061	PP7435_Chr1-0360	0.244798	0.000549886	0.113845	0.0710217	-0.0144915	0.793499	-0.129283	0.0359003	-0.159114	0.00974583	-0.161993	0.0034955	-0.200349	0.0182708	0.0227482	0.755916
Pipas_chr1-1_0062	PP7435_Chr1-0361	1.10928	3.2305e-11	0.953208	5.96563e-10	0.887374	4.68234e-10	0.781778	7.21623e-09	0.706211	1.20525e-07	0.0316626	0.664665	0.044151	0.657473	-0.0464939	0.653986
Pipas_chr1-1_0063	PP7435_Chr1-0362	0.403077	0.000434329	0.437189	0.00059041	0.412944	0.000623854	0.454933	0.000172368	0.232862	0.00737213	0.360321	0.000815677	0.0559988	0.675483	0.134687	0.332673
Pipas_chr1-1_0064	PP7435_Chr1-0363	-0.772136	3.63842e-08	-0.936221	3.38127e-09	-0.920261	4.55546e-10	-0.850132	4.92059e-08	-0.361892	0.000273289	-0.327878	0.00022576	-0.123719	0.241853	-0.0332445	0.781611
Pipas_chr1-1_0065	PP7435_Chr1-0367	0.25374	0.0120534	0.166283	0.0787425	-0.0427794	0.637199	-0.0919343	0.30812	-0.167036	0.0499495	0.00723108	0.949579	-0.256488	0.377884	0.0473625	0.762104
Pipas_chr1-1_0066	PP7435_Chr1-0368	0.495905	1.30088e-05	0.498132	4.88078e-05	0.257383	0.00633154	0.227611	0.0141497	0.0575452	0.519085	0.0887348	0.35268	0.121404	0.285594	0.0719364	0.653418
Pipas_chr1-1_0067	PP7435_Chr1-0369	-0.513429	2.51467e-06	-0.493894	6.95289e-06	-0.592244	1.6491e-06	-0.660926	4.47449e-07	-0.492324	2.20685e-05	-0.419088	5.0488e-05	-0.139531	0.131341	-0.0841086	0.482333
Pipas_chr1-1_0068	PP7435_Chr1-0370	0.170023	0.0950905	0.16502	0.147605	0.264339	0.00253536	0.313741	0.00339832	0.131086	0.0667369	-0.0381894	0.646269	0.0888706	0.418875	0.00729935	0.958896
Pipas_chr1-1_0069	PP7435_Chr1-0371	-0.0873693	0.412529	0.00209998	0.984004	0.0370613	0.696221	0.0760976	0.486677	0.0501837	0.625076	-0.0691888	0.56464	0.0148659	0.915118	-0.00368349	0.985946
Pipas_chr1-1_0070	PP7435_Chr1-0372	-1.08033	3.6676e-12	-0.898716	4.08233e-11	-0.719344	1.28905e-10	-0.683791	2.79629e-09	-0.458652	4.91834e-07	-0.0857401	0.100868	0.0682173	0.317497	0.0381072	0.611929
Pipas_chr1-1_0071	PP7435_Chr1-0373	1.14231	6.75744e-11	1.20626	2.19562e-11	1.05504	1.53659e-10	0.861521	3.10375e-08	0.570705	9.94188e-06	0.415137	0.000172574	0.198824	0.0314521	0.0469573	0.690464
Pipas_chr1-1_0072	PP7435_Chr1-0374	-0.346549	0.00767923	-0.227242	0.0488437	-0.0152768	0.900888	0.0938312	0.437619	0.317403	0.0163028	0.487997	0.0021388	0.385783	0.0249246	0.169852	0.362729
Pipas_chr1-1_0073	PP7435_Chr1-0375	-2.24739	1.84196e-14	-2.19228	2.04357e-14	-1.97894	1.93251e-14	-1.8883	5.31515e-13	-0.779544	3.97762e-09	-0.205311	0.0143979	0.110596	0.167217	0.166031	0.0487077
Pipas_chr1-1_0074	PP7435_Chr1-0376	-0.509007	0.000117366	-0.769727	2.69417e-06	-1.21356	1.10623e-09	-1.38993	2.79507e-10	-1.21323	7.90694e-09	-0.630922	7.71575e-06	-0.0704518	0.649602	-0.1777	0.193028
Pipas_chr1-1_0075	PP7435_Chr1-0377	-0.42013	0.000517199	-0.511422	0.00013187	-0.604852	5.86904e-06	-0.668256	1.29621e-06	-0.39608	0.00146228	-0.18953	0.05076	-0.155242	0.172782	0.029852	0.836767
Pipas_chr1-1_0076	PP7435_Chr1-0378	0.697255	7.10895e-07	0.56436	1.24918e-05	0.484889	2.97084e-05	0.680627	3.51778e-06	0.860803	1.48172e-06	0.66957	1.27516e-05	0.580025	0.000798809	0.4598	0.00165202
Pipas_chr1-1_0077	PP7435_Chr1-0379	-0.485542	7.39281e-07	-0.428102	4.84177e-06	-0.500052	2.07966e-06	-0.485714	3.94181e-06	-0.346414	0.000121151	0.0106307	0.881192	0.207234	0.0127862	0.113422	0.175756
Pipas_chr1-1_0078	PP7435_Chr1-0380	0.210253	0.00153247	0.238408	0.000933936	0.0358366	0.546037	0.046871	0.440359	0.0369756	0.636873	0.242151	0.000210054	0.184002	0.0487354	0.0858324	0.229769
Pipas_chr1-1_0079	PP7435_Chr1-0381	-0.68637	2.66269e-09	-0.63032	4.92152e-09	-0.703963	4.25711e-09	-0.716438	9.89861e-10	-0.528089	1.68196e-07	-0.320442	3.58391e-05	-0.172924	0.0184435	-0.103559	0.0961856
Pipas_chr1-1_0080	PP7435_Chr1-0382	-0.0495323	0.270294	0.0195493	0.679887	0.0161676	0.760346	-0.0798314	0.127283	-0.0973113	0.138756	0.0901198	0.0920068	-0.0136612	0.865811	0.0451069	0.448244
Pipas_chr1-1_0081	PP7435_Chr1-0383	0.465337	7.96951e-08	0.465547	2.73671e-07	0.516183	7.41173e-09	0.488114	2.91157e-07	0.414366	7.76562e-07	0.117645	0.0288454	0.0128253	0.857783	0.0302933	0.670206
Pipas_chr1-1_0082	PP7435_Chr1-0384	-0.693701	1.05071e-08	-0.573832	5.57021e-08	-0.485568	4.87817e-07	-0.462822	2.02837e-05	-0.845262	3.71593e-09	-0.321321	8.76853e-05	-0.115063	0.184263	-0.129213	0.123888
Pipas_chr1-1_0083	PP7435_Chr1-0385	-1.98622	8.07324e-13	-1.76488	3.724e-12	-1.55669	7.49429e-12	-1.35428	6.24476e-10	-0.844289	3.02091e-07	-0.205337	0.0161321	0.249712	0.0198993	0.127998	0.248082
Pipas_chr1-1_0084	PP7435_Chr1-0386	0.514555	2.17406e-07	0.456286	3.42368e-06	0.366723	1.76951e-05	0.181176	0.0630124	-0.194514	0.0121454	0.0716438	0.32495	-0.148719	0.0570084	-0.132087	0.115427
Pipas_chr1-1_0085	PP7435_Chr1-0387	0.610642	0.000282543	0.0327647	0.815016	-0.594115	0.000169945	-0.604499	8.06459e-05	0.061502	0.6255	-0.0837651	0.563756	0.283773	0.128661	0.196997	0.32198
Pipas_chr1-1_0086	PP7435_Chr1-0388	0.277025	0.00014413	0.230947	0.000172585	0.051434	0.359373	-0.00518719	0.931527	-0.0175993	0.78853	0.0344643	0.524413	0.0943539	0.372385	0.0620038	0.446199
Pipas_chr1-1_0087	PP7435_Chr1-0389	0.450662	7.31801e-05	0.51201	9.75557e-06	0.807288	4.86247e-08	0.954036	1.76559e-08	0.727166	2.12165e-06	0.566201	1.91189e-05	0.17292	0.17021	-0.0276874	0.851583
Pipas_chr1-1_0088	PP7435_Chr1-0390	-0.155973	0.0522952	-0.240909	0.00408125	-0.373632	0.000118262	-0.385256	0.00054165	-0.518409	1.76502e-05	-0.280958	0.00327154	-0.0436757	0.67294	-0.0272083	0.83197
Pipas_chr1-1_0089	PP7435_Chr1-0391	0.211394	0.0197026	0.258671	0.00202434	0.0549049	0.416017	-0.0640522	0.444885	-0.178884	0.0468309	0.133062	0.059338	0.176454	0.0799772	-0.0223916	0.875852
Pipas_chr1-1_0090	PP7435_Chr1-0392	-0.188852	0.0231579	-0.222396	0.0466108	-0.130059	0.0306964	0.0145977	0.825787	-0.0925356	0.113134	0.223769	0.000772472	0.271207	0.00206231	0.211644	0.00880515
Pipas_chr1-1_0091	PP7435_Chr1-0393	1.13148	2.5759e-11	0.943217	2.29723e-09	0.586565	6.76147e-09	0.477554	4.76836e-07	0.300225	4.74819e-05	0.272894	2.9718e-05	0.135362	0.0440624	0.0297901	0.679178
Pipas_chr1-1_0092	PP7435_Chr1-0394	0.693666	2.32933e-08	0.692846	5.1061e-08	0.334396	0.000176676	0.311107	0.000889925	0.248622	0.00582743	0.171702	0.0530926	0.115124	0.247526	0.0563228	0.617973
Pipas_chr1-1_0093	PP7435_Chr1-0395	0.26824	0.00394882	0.307289	0.00080798	0.157885	0.0380867	0.0872244	0.30812	-0.0606177	0.537331	0.307604	0.000373265	-0.101826	0.248555	-0.050722	0.647405
Pipas_chr1-1_0094	PP7435_Chr1-0396	0.145294	0.0855956	0.228295	0.0025944	0.240202	0.00195503	0.269294	0.000937934	0.440422	7.49719e-06	0.494716	5.63948e-06	0.214964	0.034108	0.118433	0.202627
Pipas_chr1-1_0095	PP7435_Chr1-0397	0.0165125	0.864846	0.118425	0.0909033	-0.00211649	0.97226	-0.184755	0.0565002	-0.305068	0.0157022	-0.17509	0.0385296	-0.0184978	0.880551	-0.0857649	0.507776
Pipas_chr1-1_0096	PP7435_Chr1-0399	0.908277	1.41519e-09	1.05866	1.24658e-09	1.74074	2.22992e-11	1.32451	1.42111e-09	1.11625	5.49362e-09	0.8712	1.4704e-07	0.634134	3.74439e-05	0.359711	0.00317342
Pipas_chr1-1_0097	PP7435_Chr1-0400	-0.861824	1.82101e-10	-0.902588	1.87772e-10	-0.948351	9.169e-11	-0.816725	1.11995e-09	-0.569976	1.33391e-07	-0.321642	5.44046e-05	-0.204933	0.016169	-0.018073	0.852055
Pipas_chr1-1_0098	PP7435_Chr1-0401	-0.307736	1.65477e-06	-0.366808	2.77756e-06	-0.50799	4.64012e-08	-0.609714	4.0674e-09	-0.693775	2.09954e-09	-0.399539	3.58332e-06	-0.308969	0.000173663	-0.241492	0.000435764
Pipas_chr1-1_0099	PP7435_Chr1-0402	-0.0801006	0.540729	-0.111459	0.356121	0.146605	0.230462	0.274051	0.0375805	0.36606	0.0113619	-0.106036	0.465256	-0.539019	0.00341855	-0.509887	0.00796784
Pipas_chr1-1_0100	new exon between PP7435_Chr1-0402 and PP7435_Chr1-0403	-0.179353	0.00304977	-0.262257	0.000196378	-0.171459	0.012906	-0.161126	0.020699	-0.0430195	0.490345	-0.153481	0.008371	0.0212118	0.828604	-0.026667	0.744221
Pipas_chr1-1_0101	PP7435_Chr1-0403	1.03556	2.50171e-07	1.14354	8.53767e-09	1.51862	6.07392e-10	1.55951	5.25808e-10	1.16472	1.15911e-07	0.609685	7.47109e-05	0.168669	0.206052	0.0330625	0.863035
Pipas_chr1-1_0102	PP7435_Chr1-0404	1.07052	2.08095e-07	1.39751	1.27126e-09	1.68071	3.94641e-11	1.73763	2.59755e-11	1.26469	7.69503e-09	0.655869	1.67325e-05	0.582805	0.000222842	0.015858	0.932236
Pipas_chr1-1_0103	PP7435_Chr1-0405	-0.557031	0.000136155	-0.543625	7.64454e-05	-0.020125	0.847423	0.286783	0.0181288	0.871941	7.49784e-07	0.0926813	0.418491	0.120013	0.352763	-0.225107	0.148224
Pipas_chr1-1_0104	PP7435_Chr1-0406	-0.682495	0.000396912	-0.681878	0.000730513	-0.429237	0.0138855	-0.214747	0.197339	-0.0470635	0.799336	-0.188043	0.273016	-0.280282	0.200108	0.0735682	0.809024
Pipas_chr1-1_0105	PP7435_Chr1-0407	0.285203	0.00317119	0.344076	0.000960204	0.169838	0.0623562	0.13636	0.173992	0.0312695	0.741536	0.12439	0.203889	-0.136563	0.261477	-0.0732553	0.628046
Pipas_chr1-1_0106	PP7435_Chr1-0408	0.115223	0.0522687	0.217962	0.00544066	0.326584	6.29429e-05	0.441213	3.21111e-06	0.514018	1.10448e-05	0.3963	1.11699e-05	0.245489	0.0048069	0.120816	0.159402
Pipas_chr1-1_0107	PP7435_Chr1-0409	0.62795	1.42469e-07	0.574865	2.62861e-07	0.632257	1.95593e-07	0.714109	1.33695e-07	0.611579	7.86414e-07	0.435939	0.00437552	0.472831	0.00011494	0.149326	0.132402
Pipas_chr1-1_0108	PP7435_Chr1-0410	-1.89644	4.83251e-07	-2.05766	1.62292e-08	-1.47482	2.93865e-07	-1.29788	2.90943e-05	-0.454328	0.013509	-0.108631	0.587824	-0.455772	0.0902465	0.114778	0.734666
Pipas_chr1-1_0109	PP7435_Chr1-0411	0.664137	2.34399e-09	0.764271	1.8421e-09	0.752772	6.74998e-11	0.762671	1.35161e-10	0.710593	1.9313e-09	0.524771	1.64636e-07	0.262283	0.00164701	0.0890587	0.112703
Pipas_chr1-1_0110	new exon PP7435_Chr1-0412 (present as gene but not as coding sequence) or to be combined with PP7435_Chr1-0411	0.256303	0.0574008	0.220114	0.0720215	0.184744	0.123219	0.148274	0.213517	0.0772941	0.532117	0.135042	0.270681	0.242002	0.133935	0.0254622	0.913206
Pipas_chr1-1_0111	PP7435_Chr1-0413	0.568722	2.58667e-05	0.566649	1.80653e-05	0.649828	9.36444e-06	0.614836	1.2922e-05	0.542165	0.000606066	0.353496	0.002897	0.0727973	0.596158	0.0157383	0.929543
Pipas_chr1-1_0112	PP7435_Chr1-0414	0.765521	5.64686e-10	0.798972	1.77303e-09	0.646201	2.45601e-09	0.498554	6.6748e-07	0.504654	8.77249e-07	0.710782	5.30507e-08	0.460846	1.32243e-05	0.27596	0.00159744
Pipas_chr1-1_0113	PP7435_Chr1-0415	-1.18409	1.71243e-10	-1.01392	1.12015e-09	-0.817696	1.72815e-08	-0.691092	1.33056e-08	-0.497685	2.2178e-06	-0.115535	0.0704282	-0.020188	0.807156	-0.0565929	0.456092
Pipas_chr1-1_0114	PP7435_Chr1-0416	0.0529449	0.407803	0.0531525	0.423766	0.284755	0.000404553	0.426427	5.91749e-05	0.47165	2.52089e-05	0.385714	0.000204185	0.428763	0.00105452	0.136082	0.147942
Pipas_chr1-1_0116	PP7435_Chr1-0417	0.172612	0.00280986	0.122861	0.0277821	0.0944122	0.0591794	-0.0818079	0.169128	-0.237229	0.000294857	-0.118418	0.0279817	-0.253319	0.00161261	-0.241477	0.00283021
Pipas_chr1-1_0117	PP7435_Chr1-0418	1.10319	2.71674e-11	1.11233	1.61752e-12	1.06365	6.02993e-12	0.982644	4.94774e-11	0.635985	9.13752e-07	0.456083	1.59315e-06	0.276952	0.00457336	0.167144	0.0137773
Pipas_chr1-1_0118	PP7435_Chr1-0419	1.25637	8.04329e-12	1.22483	7.35785e-12	1.17125	1.53704e-11	1.22866	1.61628e-10	1.43338	2.61594e-11	0.95624	9.95861e-10	0.681126	2.99558e-07	0.453082	0.000210588
Pipas_chr1-1_0119	PP7435_Chr1-0422	0.304841	0.000115417	0.309645	0.000129429	0.370315	3.94321e-05	0.375688	5.80672e-05	0.43493	2.04587e-05	0.305688	0.000750887	0.297033	0.00678578	0.0901543	0.401725
Pipas_chr1-1_0120	PP7435_Chr1-0424	1.69169	2.52751e-12	1.78779	5.14395e-13	1.81966	4.04585e-12	1.78522	1.99356e-12	1.28922	7.0266e-09	0.712155	7.89412e-07	0.168685	0.0774175	0.0303821	0.816581
Pipas_chr1-1_0121	part of PP7435_Chr1-0427 which might be wrong predicted	-0.597466	1.36202e-06	-0.564465	6.73822e-07	-0.363721	5.95993e-05	-0.294832	0.000790566	-0.226827	0.00443731	-0.42267	2.15002e-05	-0.229776	0.0237986	-0.338197	0.00159744
Pipas_chr1-1_0122	PP7435_Chr1-0428	0.265629	0.0128872	0.0862595	0.421804	0.361379	0.00350776	0.345699	0.00269507	0.0160088	0.878413	-0.177162	0.057487	0.23244	0.1669	-0.021021	0.919188
Pipas_chr1-1_0123	PP7435_Chr1-0429	0.292369	0.00561776	0.401866	0.000422024	0.566153	2.67029e-05	0.547033	2.39948e-05	0.466506	0.000117887	0.227486	0.0675627	0.186669	0.160959	0.034008	0.845929
Pipas_chr1-1_0124	PP7435_Chr1-0430	-0.159265	0.082411	-0.404007	8.82197e-05	-0.569153	6.37644e-07	-0.570081	4.04505e-06	-0.393894	0.000486616	-0.232513	0.00194742	-0.106894	0.302691	-0.00822454	0.942267
Pipas_chr1-1_0125	PP7435_Chr1-0431	1.26093	4.03069e-09	0.962156	6.72597e-08	0.682557	6.76342e-05	0.400674	0.000164184	0.391602	7.41741e-05	0.0330601	0.758929	0.116915	0.297257	0.0286334	0.849542
Pipas_chr1-1_0126	PP7435_Chr1-0432	-0.749607	4.37371e-06	-0.566623	0.000196647	-0.287666	0.0281514	-0.255534	0.0320866	-0.393964	0.00273633	-0.214719	0.0609666	-0.173358	0.269717	-0.00564743	0.981771
Pipas_chr1-1_0127	PP7435_Chr1-0433	-0.434065	0.00027926	-0.363783	9.41231e-05	-0.294384	0.00342784	-0.106036	0.296289	-0.176393	0.0616156	-0.176339	0.0474871	0.249543	0.036957	-0.0124922	0.92224
Pipas_chr1-1_0128	PP7435_Chr1-0435	0.484065	3.26361e-06	0.526267	1.30179e-06	0.387467	6.7729e-05	0.353939	0.00024884	0.32119	0.000772591	0.298768	0.000537124	0.16643	0.0839998	0.124509	0.257908
Pipas_chr1-1_0129	PP7435_Chr1-0437	0.384832	0.00434417	0.508447	0.00030444	0.579576	9.43919e-05	0.635065	4.27626e-05	0.469856	0.0016114	-0.0474986	0.721103	-0.154727	0.246805	-0.279217	0.0868138
Pipas_chr1-1_0130	PP7435_Chr1-0439	-1.07172	6.75554e-10	-1.12683	7.66544e-10	-0.957207	1.9136e-09	-0.87022	3.65488e-08	-0.50188	9.86602e-05	-0.478176	6.51851e-05	-0.183137	0.215195	-0.0365502	0.782955
Pipas_chr1-1_0131	PP7435_Chr1-0440	1.35672	2.5759e-11	1.14362	9.15241e-12	1.44324	6.54409e-12	1.64386	1.65028e-12	1.07353	3.97762e-09	0.44292	2.82915e-06	0.682363	3.39153e-06	0.159807	0.0600996
Pipas_chr1-1_0132	PP7435_Chr1-0442	-1.19086	1.94221e-12	-1.25868	5.09706e-12	-1.15468	5.3265e-12	-1.00294	4.26992e-10	-0.719538	1.40878e-09	-0.478147	4.52074e-07	-0.108819	0.109165	-0.184733	0.0118149
Pipas_chr1-1_0133	PP7435_Chr1-0443	-0.687787	7.40265e-08	-0.736513	9.29023e-09	-0.438314	3.41205e-06	-0.397017	2.34874e-05	-0.365675	8.25631e-05	-0.0774756	0.262285	-0.189773	0.0565485	-0.241228	0.0285607
Pipas_chr1-1_0134	PP7435_Chr1-0444	0.825718	1.31803e-09	0.794248	3.60363e-10	0.346499	1.76577e-06	0.0730846	0.306451	-0.141345	0.165588	0.00557433	0.919541	0.211629	0.0460073	-0.0287182	0.738471
Pipas_chr1-1_0135	PP7435_Chr1-0445	1.40666	1.57688e-08	1.54633	2.17848e-09	1.68504	7.28403e-10	1.65146	1.31673e-09	1.1502	8.87723e-07	0.567351	0.000518102	0.38077	0.0192262	0.185465	0.355073
Pipas_chr1-1_0136	PP7435_Chr1-0446	-0.0785348	0.717964	0.0353602	0.873377	0.34001	0.0989159	0.485077	0.0806213	0.112406	0.585067	0.172483	0.461148	0.0781656	0.785519	0.20758	0.500618
Pipas_chr1-1_0137	PP7435_Chr1-0447	0.16731	0.00960256	0.105502	0.1433	-0.00378268	0.950179	0.0466586	0.433428	-0.0149141	0.818767	-0.0241384	0.714758	-0.137912	0.206695	0.0705801	0.432381
Pipas_chr1-1_0138	PP7435_Chr1-0448	0.205371	0.0373534	0.213307	0.0394095	0.168746	0.0596154	0.190676	0.0481946	0.0669597	0.470632	-0.076267	0.468485	-0.0854182	0.551692	-0.0025713	0.989751
Pipas_chr1-1_0139	PP7435_Chr1-0449	-0.890267	4.85832e-08	-0.684771	1.34492e-06	-0.445856	1.7919e-05	-0.258275	0.00801235	0.0254658	0.777585	0.290159	0.0009285	0.329927	0.0139174	0.247929	0.0114412
Pipas_chr1-1_0140	PP7435_Chr1-0450	0.693811	5.28031e-07	0.781808	6.38523e-07	1.14103	2.9117e-10	1.12349	7.6361e-10	1.00002	1.5286e-08	0.594829	3.4045e-06	0.389427	0.00112708	0.104988	0.468958
Pipas_chr1-1_0141	PP7435_Chr1-0451	1.96387	1.57205e-14	1.95699	1.73203e-12	1.95379	7.15807e-13	1.92997	1.24923e-12	1.32501	1.57554e-11	0.782139	3.78832e-09	0.978742	2.26118e-06	0.261052	0.00224478
Pipas_chr1-1_0142	PP7435_Chr1-0453	1.03379	3.25443e-12	0.971703	5.40278e-12	0.898613	1.10765e-11	0.81485	3.39461e-11	0.731186	6.2259e-10	0.37657	7.18478e-06	0.188125	0.00396601	0.0625305	0.259021
Pipas_chr1-1_0143	PP7435_Chr1-0454	0.514044	2.75382e-08	0.565952	7.34538e-09	0.642268	9.30205e-10	0.599611	6.47569e-09	0.638119	6.14524e-09	0.373743	1.60732e-05	0.29875	0.000315252	0.211233	0.00332552
Pipas_chr1-1_0144	new exon between PP7435_Chr1-0454 and PP7435_Chr1-0455	0.0781693	0.416758	0.0823229	0.626075	-0.313469	0.00392669	-0.380678	0.00181639	-0.358753	0.00908113	-0.256444	0.0240951	0.118081	0.469447	-0.103321	0.453651
Pipas_chr1-1_0145	PP7435_Chr1-0455	-0.872337	6.37014e-09	-0.806661	7.13894e-08	-0.446509	6.70969e-06	-0.165073	0.0922187	0.0378954	0.58094	-0.156728	0.0738851	0.106583	0.162987	0.0800821	0.474928
Pipas_chr1-1_0146	PP7435_Chr1-0456	0.0960596	0.372567	0.00586325	0.960842	-0.0531818	0.510618	-0.0515578	0.537808	0.118744	0.192414	-0.120921	0.241819	-0.141367	0.250013	-0.0348512	0.801222
Pipas_chr1-1_0147	PP7435_Chr1-0457	-0.0275587	0.775359	-0.0297406	0.748202	-0.00953421	0.913652	0.0433779	0.6087	-0.159363	0.0841884	-0.16817	0.115212	0.00108907	0.994617	-0.0520668	0.690464
Pipas_chr1-1_0148	PP7435_Chr1-0458	0.740229	3.71855e-05	0.994392	5.26244e-07	1.08634	7.6267e-08	1.03529	3.62378e-07	0.5758	0.000144122	0.00191551	0.989237	-0.0604466	0.731514	-0.149942	0.388968
Pipas_chr1-1_0149	PP7435_Chr1-0459	0.347938	4.87084e-05	0.466708	2.60597e-06	0.483249	1.99664e-06	0.388367	0.00149283	0.312532	0.000948885	0.0259126	0.78436	-0.0584539	0.577087	-0.0483339	0.673933
Pipas_chr1-1_0150	PP7435_Chr1-0460	-0.0200539	0.808474	0.0725384	0.389193	-0.0888991	0.161338	-0.075575	0.34312	-0.186039	0.012956	-0.0332393	0.675756	-0.0331126	0.668953	0.0217404	0.830928
Pipas_chr1-1_0151	PP7435_Chr1-0461	0.25189	0.000108148	0.189858	0.00372226	0.0605812	0.288388	-0.053771	0.382299	-0.0461043	0.474652	0.113798	0.0408917	0.00996653	0.897052	0.0562655	0.387657
Pipas_chr1-1_0152	PP7435_Chr1-0462	-0.24143	0.000141772	-0.256965	0.000204196	-0.388903	3.17984e-06	-0.28053	0.000436596	-0.131034	0.0300293	-0.199712	0.00477031	-0.0802324	0.396901	0.0376725	0.626922
Pipas_chr1-1_0153	PP7435_Chr1-0463	1.88289	1.54131e-13	1.79514	3.83393e-13	1.837	7.10142e-11	1.83526	1.02177e-11	1.07153	4.46911e-10	0.550137	2.6723e-06	0.673502	5.27206e-06	0.270962	0.0115901
Pipas_chr1-1_0154	PP7435_Chr1-0464	1.71018	5.90263e-11	1.69286	3.43114e-11	1.75105	1.44056e-11	1.79379	3.98272e-11	1.25955	7.34397e-09	0.428881	0.00120546	0.693867	0.000134985	0.0819753	0.601991
Pipas_chr1-1_0155	PP7435_Chr1-0465	-1.44685	7.9353e-14	-1.42417	9.43238e-13	-1.16914	6.40077e-11	-0.97523	6.12456e-10	-0.432859	8.17025e-06	-0.24545	9.63741e-05	0.083823	0.279271	0.0210302	0.804412
Pipas_chr1-1_0156	PP7435_Chr1-0466	0.00922611	0.934629	0.107456	0.300804	0.199713	0.0770662	0.0269115	0.852985	-0.124786	0.537331	0.0259336	0.843838	0.180139	0.281745	-0.0288351	0.895964
Pipas_chr1-1_0157	PP7435_Chr1-0467	0.0536027	0.221302	0.00659291	0.908385	0.133075	0.00667077	0.221729	0.00181754	0.391724	7.64273e-06	0.295734	6.76891e-06	0.159492	0.0196499	0.0453269	0.514147
Pipas_chr1-1_0158	PP7435_Chr1-0468	-0.237419	0.00657459	-0.257164	0.0156281	-0.669718	2.09547e-07	-0.447605	0.000130555	0.461214	1.55538e-05	0.167951	0.011291	0.1805	0.107828	0.230556	0.00534411
Pipas_chr1-1_0159	PP7435_Chr1-0469	0.245541	5.41836e-05	0.148327	0.00756047	0.153732	0.00373518	0.134268	0.023437	0.307791	1.10985e-05	0.0145869	0.774982	-0.0281354	0.662024	-0.0590174	0.300347
Pipas_chr1-1_0160	PP7435_Chr1-0470	0.728699	1.1606e-09	0.59613	2.00427e-07	0.499448	2.79764e-07	0.420791	1.35442e-05	0.20391	0.00447068	0.0618518	0.330796	-0.093899	0.436376	-0.0741231	0.322447
Pipas_chr1-1_0161	PP7435_Chr1-0471	-2.11861	1.80777e-12	-1.94909	2.19057e-10	-1.51404	1.95813e-11	-1.15118	1.15395e-09	-0.644148	4.5248e-06	-0.130986	0.163409	-0.00783701	0.952425	0.117235	0.346982
Pipas_chr1-1_0162	PP7435_Chr1-0472	-1.97946	3.18847e-14	-1.67682	2.31605e-13	-1.35098	1.40273e-12	-1.18897	1.12814e-11	-0.84647	4.79211e-09	-0.210807	0.00507635	-0.15322	0.0874273	0.0110236	0.919188
Pipas_chr1-1_0163	PP7435_Chr1-0473	-1.85305	1.04999e-14	-1.78507	9.0247e-14	-1.51118	5.86299e-13	-1.32994	6.91332e-13	-0.901254	2.9457e-10	-0.505277	2.63648e-07	-0.0844065	0.266033	-0.110566	0.0790315
Pipas_chr1-1_0164	PP7435_Chr1-0474	-0.295189	0.00160622	-0.323081	0.000289321	0.00149942	0.982511	0.0873456	0.288855	0.316822	0.00276259	0.115126	0.115354	0.0526869	0.598354	0.0660933	0.403832
Pipas_chr1-1_0165	PP7435_Chr1-0475	2.11277	5.01159e-14	2.2058	3.35403e-14	2.32684	9.43821e-14	2.32886	7.86272e-14	1.70562	1.38703e-12	0.985195	1.5528e-09	0.889319	2.5008e-08	0.312511	0.00901935
Pipas_chr1-1_0166	PP7435_Chr1-0476	0.0441475	0.680945	-0.0770852	0.524786	-0.299774	0.00499104	-0.318206	0.00798533	-0.223891	0.0558284	-0.1654	0.116731	-0.0775328	0.564821	-0.0641301	0.695901
Pipas_chr1-1_0167	PP7435_Chr1-0477	-0.173034	0.00675361	-0.0667502	0.297044	-0.241919	0.00106688	-0.203003	0.00484852	-0.361974	8.4206e-05	-0.162189	0.0264137	-0.149259	0.062918	-0.0187611	0.849224
Pipas_chr1-1_0168	PP7435_Chr1-0478	0.786575	5.97234e-07	0.856073	1.16977e-07	0.723867	6.61222e-07	0.741596	1.6475e-06	0.649591	8.20802e-06	0.31826	0.00570921	0.198482	0.206304	0.151753	0.294303
Pipas_chr1-1_0169	PP7435_Chr1-0479	1.81585	8.1538e-09	1.83379	2.62994e-09	2.01934	5.39508e-10	2.11646	3.28354e-10	1.53572	6.38468e-08	0.49388	0.00639699	0.673719	0.00305713	0.10211	0.676675
Pipas_chr1-1_0170	PP7435_Chr1-0480	0.115426	0.323572	0.367461	0.000870402	0.726353	2.68525e-06	0.63758	2.93316e-06	0.437254	0.000372752	0.186121	0.0700389	-0.108323	0.370594	-0.183494	0.173455
Pipas_chr1-1_0171	PP7435_Chr1-0481	1.72492	1.13008e-14	1.65352	2.34884e-13	1.34391	1.18351e-13	1.24807	1.98594e-12	1.01192	6.35091e-11	0.644029	3.30058e-09	0.485796	8.42139e-07	0.198115	0.00267212
Pipas_chr1-1_0172	PP7435_Chr1-0482	0.256485	0.00219073	0.131323	0.0925069	-0.141731	0.0842355	-0.341872	0.000147918	-0.0685496	0.345486	-0.252757	0.0033403	-0.102264	0.221049	-0.0549289	0.561038
Pipas_chr1-1_0173	PP7435_Chr1-0483	-2.82391	1.37353e-15	-2.76284	1.24552e-14	-2.17746	1.56687e-14	-1.9111	3.15473e-12	-0.825416	3.89425e-08	-0.00401944	0.958368	0.471464	0.000404569	0.307033	0.00265896
Pipas_chr1-1_0174	PP7435_Chr1-0484	0.833473	2.63343e-08	0.990418	2.5609e-09	1.0245	7.55064e-09	1.03595	1.37947e-08	0.897196	7.03906e-08	0.530425	2.95004e-05	0.26546	0.017412	0.0669731	0.631395
Pipas_chr1-1_0175	PP7435_Chr1-0485	-0.249025	0.00460472	-0.319012	0.00204561	-0.476019	4.32234e-06	-0.585796	2.26697e-06	-0.496647	2.94659e-05	-0.356521	0.00017165	-0.169559	0.10267	-0.0279915	0.803174
Pipas_chr1-1_0176	PP7435_Chr1-0486	-0.325586	0.0023608	-0.264858	0.0158718	-0.0476513	0.603519	0.0231733	0.813309	-0.0424461	0.702166	0.0782846	0.503886	0.0920258	0.496832	0.0232778	0.878856
Pipas_chr1-1_0177	PP7435_Chr1-0487	1.35284	3.22868e-14	1.28146	5.57907e-13	1.50926	9.11706e-13	1.64066	3.16257e-14	1.06611	7.66326e-10	0.519279	1.12908e-07	0.586699	4.61497e-07	0.262801	0.000221105
Pipas_chr1-1_0178	PP7435_Chr1-0487	0.64217	2.54929e-08	0.553749	7.71782e-08	0.545282	1.6032e-06	0.528277	5.76065e-07	0.208597	0.00139464	0.0644278	0.270885	0.138992	0.0539707	0.0563033	0.471195
Pipas_chr1-1_0179	PP7435_Chr1-0488	0.53853	8.54146e-08	0.622262	1.49254e-07	0.421858	1.58041e-06	0.426406	1.05634e-06	0.198688	0.0222232	0.221319	0.00064056	0.109262	0.155495	0.0845865	0.290719
Pipas_chr1-1_0180	PP7435_Chr1-0489	-0.284369	0.00664184	-0.514523	1.37426e-05	-0.40799	9.36764e-05	-0.0791377	0.527696	0.194963	0.11238	-0.146262	0.0467417	-0.133911	0.417214	0.121111	0.29085
Pipas_chr1-1_0181	PP7435_Chr1-0490	-0.249054	0.00161455	-0.147381	0.0211137	-0.167031	0.0135859	-0.320514	0.000933943	-0.193501	0.0329928	-0.188414	0.00798849	-0.222135	0.117005	0.00552719	0.965403
Pipas_chr1-1_0182	PP7435_Chr1-0491	0.703428	7.301e-08	0.743436	2.45431e-08	0.541357	1.20982e-06	0.503208	4.20165e-05	0.455908	1.99322e-05	0.307118	0.00209593	0.243673	0.0369857	0.121024	0.222287
Pipas_chr1-1_0183	PP7435_Chr1-0492	-0.779609	3.12714e-08	-0.783845	9.32883e-09	-0.999682	1.93492e-10	-0.928562	1.48447e-09	-0.836134	7.00084e-09	-0.436248	8.71336e-06	-0.0724148	0.401647	-0.173916	0.042044
Pipas_chr1-1_0184	PP7435_Chr1-0494	0.0414415	0.785416	0.114053	0.444593	0.222915	0.11731	0.161473	0.256735	0.0729021	0.641687	0.086242	0.607727	-0.154105	0.385726	-0.302153	0.155274
Pipas_chr1-1_0185	PP7435_Chr1-0495	-1.16245	4.13295e-10	-1.28302	6.7054e-12	-0.973397	3.01806e-10	-0.880981	3.55075e-09	-0.73455	6.1842e-07	-0.412746	2.60382e-05	-0.540528	0.000158228	-0.224883	0.0636012
Pipas_chr1-1_0186	PP7435_Chr1-0496	1.47295	2.91031e-10	1.58803	1.11497e-10	1.68759	3.56969e-11	1.67295	4.49798e-11	1.16116	9.80605e-08	0.506033	0.000156102	0.128912	0.261477	-0.07499	0.631748
Pipas_chr1-1_0187	PP7435_Chr1-0498	0.315749	0.00118387	0.373026	6.04425e-05	0.298795	0.00405085	0.457295	5.91749e-05	0.273346	0.008529	0.268018	0.010022	0.0917061	0.401013	0.103835	0.33649
Pipas_chr1-1_0188	new exon between PP7435_Chr1-0498 and PP7435_Chr1-0499	0.517884	1.43386e-05	0.535961	1.45445e-05	0.283646	0.00276953	0.403495	0.000988589	0.171974	0.086093	0.064432	0.369236	0.0759017	0.543077	0.0399536	0.750256
Pipas_chr1-1_0189	PP7435_Chr1-0499	0.972704	9.47013e-05	0.754042	0.000377036	1.66708	3.9664e-08	1.5789	3.10482e-08	1.19337	1.57688e-06	0.056149	0.761921	-0.200747	0.317158	-0.628765	0.0105235
Pipas_chr1-1_0190	PP7435_Chr1-0500	0.977401	6.20204e-12	0.930046	1.63543e-11	1.00152	1.561e-11	1.03304	2.93185e-11	0.680883	1.53369e-09	0.350267	6.29885e-06	0.314833	0.000788971	0.157551	0.0245381
Pipas_chr1-1_0191	PP7435_Chr1-0501	-0.677513	4.72201e-09	-0.720726	1.06941e-09	-0.663462	2.32542e-08	-0.545128	8.06391e-06	-0.4892	1.65624e-05	-0.195597	0.00210207	-0.0633831	0.501944	-0.174157	0.0253984
Pipas_chr1-1_0192	PP7435_Chr1-0502	0.394003	0.000838646	0.385809	0.000390364	0.485003	8.17315e-05	0.50537	7.1902e-05	0.33045	0.00182527	0.0498991	0.613377	-0.0265961	0.839232	-0.165578	0.196289
Pipas_chr1-1_0193	PP7435_Chr1-0503	0.329445	7.73153e-05	0.431393	9.38789e-07	0.587935	6.85348e-09	0.533825	1.08949e-05	0.396242	0.000201893	0.254027	0.00271498	0.31885	0.0148381	0.00113843	0.992608
Pipas_chr1-1_0194	PP7435_Chr1-0504	1.19393	1.76278e-09	1.15175	3.01725e-09	0.993244	1.89977e-08	0.867904	2.9509e-07	0.667331	5.29755e-05	0.223628	0.0436246	0.0721792	0.539089	-0.0154492	0.937132
Pipas_chr1-1_0195	PP7435_Chr1-0505	0.244191	0.0354044	0.0380398	0.712542	0.282211	0.00762876	0.259912	0.0170464	0.155772	0.158327	0.103837	0.319268	-0.188901	0.169994	-0.347316	0.0235254
Pipas_chr1-1_0196	PP7435_Chr1-0506	0.721823	1.21365e-07	0.832578	4.56641e-08	0.482459	1.90342e-06	0.327046	0.00026966	0.108248	0.126457	0.300684	7.08176e-05	0.233776	0.0225638	0.115953	0.170312
Pipas_chr1-1_0197	PP7435_Chr1-0507	-0.00816629	0.887511	0.0869207	0.113302	-0.0613592	0.285379	-0.073732	0.215579	-0.127862	0.0540734	-0.0292379	0.659577	0.00497046	0.955404	0.0352357	0.690464
Pipas_chr1-1_0198	PP7435_Chr1-0508	0.988377	1.05734e-10	1.03603	5.85495e-11	1.06593	1.66988e-11	1.00827	4.89303e-10	0.495669	0.00011656	0.332052	0.000957445	0.0484599	0.664672	-0.0476617	0.637444
Pipas_chr1-1_0199	PP7435_Chr1-0509	-0.334159	7.01091e-05	-0.308047	0.000691595	-0.46043	3.07014e-07	-0.480873	1.32728e-06	-0.533725	6.76727e-07	-0.305357	0.000313315	-0.149346	0.266033	-0.0589934	0.469812
Pipas_chr1-1_0200	PP7435_Chr1-0511	-1.1592	6.39542e-10	-1.00035	3.36101e-09	-0.761457	1.38748e-08	-0.745694	7.49564e-08	-0.845025	8.47034e-09	-0.62343	5.46334e-07	-0.644679	1.81491e-06	-0.463592	0.000210588
Pipas_chr1-1_0201	PP7435_Chr1-0512	1.69336	2.14022e-10	1.79392	2.32e-11	2.03968	3.41286e-12	2.20728	3.39461e-11	1.91164	4.65289e-10	0.997107	2.6255e-07	0.725109	5.61822e-06	0.277466	0.0320834
Pipas_chr1-1_0202	PP7435_Chr1-0514	0.509098	4.30112e-05	0.621887	1.92551e-06	0.958635	5.1941e-08	1.0299	2.08408e-08	0.644991	5.90422e-06	0.304246	0.00622573	0.407441	0.000520111	0.110673	0.386617
Pipas_chr1-1_0203	PP7435_Chr1-0515	0.742992	2.93068e-06	0.785874	4.07853e-07	0.925724	5.04995e-08	0.968713	1.00598e-07	0.563923	6.34956e-05	0.0703457	0.465412	-0.143596	0.242137	-0.0972664	0.512857
Pipas_chr1-1_0204	PP7435_Chr1-0516	0.535128	4.25641e-06	0.598682	9.70976e-07	0.679864	1.72041e-07	0.690786	1.66348e-07	0.666667	4.21119e-06	0.189435	0.0240737	0.143923	0.1261	-0.0977758	0.384781
Pipas_chr1-1_0205	PP7435_Chr1-0517	0.352307	6.04917e-05	0.443738	6.46163e-07	0.492834	9.30486e-06	0.557299	5.74072e-07	0.59738	2.04916e-05	0.594667	6.02725e-08	0.337688	0.000798583	0.307816	0.00350725
Pipas_chr1-1_0206	PP7435_Chr1-0518	-0.146322	0.100511	-0.212765	0.0401579	0.148675	0.0869492	0.357977	0.00217394	0.0944856	0.296021	0.0226858	0.812125	-0.413394	0.0030304	-0.341358	0.0137601
Pipas_chr1-1_0207	PP7435_Chr1-0519	0.513207	0.00122396	0.619172	0.000236277	0.491117	0.00220348	0.504225	0.00766005	0.130498	0.348047	0.207225	0.154197	0.104078	0.576928	0.0713134	0.743731
Pipas_chr1-1_0208	region between PP7435_Chr1-0520 and PP7435_Chr1-0521	0.0850538	0.283388	-0.0582128	0.493071	0.664106	6.84307e-06	0.807463	2.54288e-06	0.733953	1.05015e-07	0.346903	0.00454476	0.190539	0.0351901	0.0471932	0.772794
Pipas_chr1-1_0209	PP7435_Chr1-0522	-0.478696	8.61144e-06	-0.560509	2.29253e-08	-0.533405	3.78243e-08	-0.430406	1.62068e-06	0.0167409	0.773525	-0.0321498	0.571571	0.130535	0.0504744	0.0788977	0.284629
Pipas_chr1-1_0210	PP7435_Chr1-0524	0.53455	1.89534e-06	0.443882	1.60616e-05	0.311264	0.000584337	0.301564	0.00112179	0.244467	0.00585351	0.238735	0.0053442	0.320475	0.00326792	0.0432853	0.738471
Pipas_chr1-1_0211	PP7435_Chr1-0525	0.809737	6.29957e-09	0.982553	5.93169e-10	1.01283	1.74233e-09	1.00484	6.22207e-09	0.984907	7.34397e-09	0.664063	3.43526e-06	0.241052	0.0743326	0.279255	0.014728
Pipas_chr1-1_0212	PP7435_Chr1-0526	0.0508215	0.570924	-0.0123509	0.903521	0.203932	0.0203585	0.290668	0.00218597	0.441963	3.09163e-05	0.0316224	0.691548	-0.149233	0.210208	-0.155319	0.130428
Pipas_chr1-1_0213	PP7435_Chr1-0527	-1.94587	1.32236e-09	-1.6959	5.5061e-08	-1.06782	2.20516e-06	-0.725481	0.00013	-0.231055	0.0648995	-0.128745	0.366725	0.0670082	0.687248	0.0215314	0.931693
Pipas_chr1-1_0214	PP7435_Chr1-0528	-0.752411	1.19802e-07	-0.666045	6.55773e-07	-0.584868	1.06327e-05	-0.585607	1.56804e-05	-0.305846	0.00564767	-0.274231	0.0145772	-0.121988	0.349724	-0.0881641	0.595426
Pipas_chr1-1_0215	PP7435_Chr1-0530	-0.520213	1.26754e-06	-0.347184	6.76366e-06	0.0327249	0.615032	-0.0581664	0.484429	-0.0882179	0.541196	-0.011539	0.862676	-0.0448506	0.781157	0.035911	0.760147
Pipas_chr1-1_0216	PP7435_Chr1-0531	0.185244	0.293182	-0.050479	0.714717	0.873638	4.38052e-06	0.832945	9.27974e-06	0.643364	0.00027413	-0.0442188	0.78348	-0.830107	0.000116395	-0.835337	0.00072209
Pipas_chr1-1_0217	PP7435_Chr1-0532	-0.461881	0.000436144	-0.478816	0.000631693	-0.368866	0.00320672	-0.400036	0.0019594	-0.301282	0.0100964	-0.186174	0.11064	-0.156943	0.223001	-0.215571	0.178987
Pipas_chr1-1_0218	PP7435_Chr1-0533	0.61881	1.80915e-07	0.518746	1.51856e-05	0.462739	2.00234e-06	0.383958	2.63416e-05	0.538399	1.29201e-05	0.310884	8.24144e-05	0.233475	0.00980846	0.1451	0.0952924
Pipas_chr1-1_0219	PP7435_Chr1-0534	0.16178	0.0230547	0.222517	0.0024141	0.204899	0.00998325	0.0826768	0.41327	0.0620963	0.429297	-0.23458	0.00129504	-0.367686	0.0011916	-0.214798	0.00749907
Pipas_chr1-1_0220	PP7435_Chr1-0535	0.501125	3.97825e-05	0.704026	2.80512e-07	0.922358	7.60854e-09	0.925278	7.36042e-09	0.601197	7.10526e-06	0.43595	0.000269811	0.129579	0.290837	0.120628	0.330458
Pipas_chr1-1_0221	PP7435_Chr1-0536	-0.763576	7.01484e-10	-0.661405	1.1679e-08	-0.724571	1.6345e-08	-0.654126	1.84639e-07	-0.450815	1.11319e-06	-0.289418	0.000344913	-0.0137983	0.906006	0.0484042	0.537169
Pipas_chr1-1_0222	new exon between PP7435_Chr1-0536 and PP7435_Chr1-0537	-0.146392	0.0405074	-0.128562	0.0369484	-0.0871978	0.131943	-0.141663	0.0801264	0.00348473	0.963292	0.142182	0.0221349	-0.00448623	0.96995	0.0918375	0.343003
Pipas_chr1-1_0223	PP7435_Chr1-0537	0.170406	0.0266567	0.241158	0.00177623	0.0936318	0.191134	0.0578539	0.434372	0.134812	0.0719676	0.0788005	0.270565	0.135531	0.120005	0.0656342	0.520531
Pipas_chr1-1_0224	PP7435_Chr1-0538	-0.368768	9.06373e-05	-0.259425	0.0016118	-0.283793	0.000637268	-0.24536	0.00169266	-0.158531	0.0568584	-0.125185	0.100858	0.163751	0.147553	0.0525326	0.635357
Pipas_chr1-1_0225	PP7435_Chr1-0539	-0.0438253	0.517675	-0.0515816	0.508384	-0.0392302	0.563427	-0.0970094	0.164303	-0.00564712	0.942332	0.105985	0.138986	-0.0233283	0.826269	-0.024928	0.818323
Pipas_chr1-1_0226	PP7435_Chr1-0540	0.413029	0.00167407	0.557231	0.000190791	0.808157	1.09758e-05	0.930853	8.36305e-07	0.810642	2.47809e-06	0.388204	0.00445036	-0.00972787	0.9543	-0.153991	0.353136
Pipas_chr1-1_0227	PP7435_Chr1-0541	0.560137	4.25793e-06	0.538171	2.30607e-05	0.0772136	0.346144	-0.0333367	0.651944	-0.100471	0.203227	0.11637	0.12703	-0.143727	0.198111	-0.0139785	0.913206
Pipas_chr1-1_0228	PP7435_Chr1-0542	0.121674	0.608653	0.0260474	0.909883	0.557607	0.00851766	0.446252	0.046682	0.642361	0.00226455	0.128644	0.556778	-0.533992	0.0589408	-0.35533	0.197075
Pipas_chr1-1_0229	region between PP7435_Chr1-0542 and PP7435_Chr1-0543, might be part of PP7435_Chr1-0543	0.113464	0.0396726	0.162153	0.00459861	0.154809	0.0256102	0.16723	0.0108703	0.0873235	0.105022	0.00517243	0.925889	-0.0995682	0.124071	-0.106472	0.135903
Pipas_chr1-1_0230	PP7435_Chr1-0543	0.0170212	0.829375	-0.00147193	0.983936	-0.144014	0.0307737	-0.302152	0.00184763	-0.259043	0.0153536	-0.289673	0.00021727	-0.133018	0.235915	-0.0407482	0.695031
Pipas_chr1-1_0231	PP7435_Chr1-0544	0.382656	0.000198451	0.286192	0.00311102	0.307455	0.00120898	0.399305	0.000153103	-0.0228367	0.832112	-0.166848	0.112807	0.17409	0.0802103	0.0326593	0.803174
Pipas_chr1-1_0232	PP7435_Chr1-0545	-0.0289352	0.668035	0.0201894	0.769548	-0.044979	0.46826	-0.154734	0.111829	-0.297639	0.00310141	0.00127696	0.988479	0.157183	0.42182	0.098679	0.273465
Pipas_chr1-1_0233	PP7435_Chr1-0546	-0.0461784	0.598911	-0.0687244	0.452044	0.0695231	0.393065	0.168198	0.0639044	0.0264042	0.812101	-0.106579	0.234138	-0.479071	0.000713332	-0.368339	0.00885267
Pipas_chr1-1_0234	PP7435_Chr1-0547	-0.428668	4.7447e-05	-0.398606	0.000140265	-0.284574	0.00097988	-0.219694	0.00599165	-0.160624	0.109094	-0.100843	0.204922	-0.0607973	0.494543	-0.16362	0.0770824
Pipas_chr1-1_0235	PP7435_Chr1-0548	0.962252	1.02198e-10	0.944553	7.04899e-11	0.963666	1.88326e-10	0.881328	3.3258e-09	0.625766	2.12194e-08	0.317228	5.70037e-05	0.338614	0.0038254	0.17507	0.0274575
Pipas_chr1-1_0236	PP7435_Chr1-0549	-0.449236	0.00375747	-0.390596	0.00623352	-0.487791	0.00207815	-0.533332	0.000847133	-0.372286	0.0171509	-0.317462	0.0365545	-0.0692305	0.722596	-0.0863147	0.706883
Pipas_chr1-1_0237	PP7435_Chr1-0550	-0.376963	0.000286878	-0.269143	0.00177635	-0.374489	4.21196e-05	-0.581429	3.26745e-05	-0.696099	0.00109165	-0.343195	0.00222203	0.137154	0.311327	-0.160247	0.280164
Pipas_chr1-1_0238	PP7435_Chr1-0551	-0.286376	0.000229422	-0.154534	0.0131	-0.11077	0.0301619	-0.0896999	0.165336	0.00868707	0.886009	0.144258	0.0227848	0.132969	0.0526785	0.145651	0.0254812
Pipas_chr1-1_0239	PP7435_Chr1-0552	-0.0824592	0.294382	-0.0523232	0.517379	-0.0237416	0.763413	-0.0188769	0.849274	-0.120839	0.197893	-0.154434	0.12147	0.205915	0.111522	0.00652467	0.972254
Pipas_chr1-1_0240	region between PP7435_Chr1-0552 and PP7435_Chr1-0553, might be part of PP7435_Chr1-0552 which is wrong predicted	0.00958388	0.895798	-0.181212	0.0129627	-0.443562	4.44435e-06	-0.530919	3.8397e-06	-0.454167	1.53945e-05	-0.451265	4.78751e-05	-0.163285	0.0785441	-0.120453	0.222422
Pipas_chr1-1_0241	PP7435_Chr1-0553	0.185317	0.0029781	0.171925	0.00194745	-0.137094	0.0144838	-0.230393	0.000471455	-0.115746	0.0377676	-0.103586	0.0424295	-0.0595991	0.370535	0.011724	0.875852
Pipas_chr1-1_0242	PP7435_Chr1-0554	-0.969493	4.20425e-09	-0.726394	7.18729e-08	-0.448518	1.51442e-05	-0.404246	0.000770592	-0.449123	0.00104128	-0.0775326	0.397201	0.0403605	0.692369	-0.0801833	0.499628
Pipas_chr1-1_0243	PP7435_Chr1-0555	-0.305169	0.000906279	-0.254847	0.00400119	-0.213128	0.0164722	-0.0913004	0.306435	-0.0915821	0.318847	-0.0456519	0.650832	0.171389	0.123501	0.0748648	0.559925
Pipas_chr1-1_0244	PP7435_Chr1-0556	0.938078	8.45396e-11	0.917124	2.6735e-10	0.843064	3.32941e-10	0.834877	8.0649e-09	0.672319	1.1384e-08	0.373279	3.78317e-05	0.154155	0.0394187	0.127976	0.168355
Pipas_chr1-1_0245	PP7435_Chr1-0557	-0.613703	6.37831e-08	-0.559734	1.49254e-07	-0.609479	1.11797e-07	-0.592045	8.77518e-08	-0.311763	0.00109385	0.0594865	0.402001	0.144308	0.15125	0.132628	0.118756
Pipas_chr1-1_0246	PP7435_Chr1-0558	-0.231847	0.0104801	-0.223054	0.010574	-0.428322	5.00872e-05	-0.348395	0.000341864	-0.329838	0.0009593	-0.225337	0.00715928	-0.162762	0.0769356	0.0802115	0.45896
Pipas_chr1-1_0247	PP7435_Chr1-0559	0.287754	2.81819e-05	0.24599	0.00013278	0.122376	0.021483	0.135194	0.0245873	0.137477	0.0130362	0.0932978	0.0835333	0.0281024	0.714541	-0.0139448	0.866882
Pipas_chr1-1_0248	PP7435_Chr1-0560	-0.197511	0.0424119	-0.216378	0.0118201	-0.215427	0.0145209	-0.076849	0.51686	-0.0482589	0.566889	-0.168104	0.0520216	0.186354	0.150216	-0.127771	0.315815
Pipas_chr1-1_0249	PP7435_Chr1-0561	-0.209712	0.0217113	-0.202136	0.01149	-0.0194977	0.790577	0.171669	0.0455826	0.144926	0.0598622	0.0890484	0.268199	-0.0541614	0.740391	0.0412235	0.73597
Pipas_chr1-1_0250	PP7435_Chr1-0562	-0.18418	0.0136547	-0.118	0.0877826	-0.191011	0.0101433	-0.161141	0.0444356	0.0524054	0.444154	0.110832	0.113903	0.148767	0.0648522	0.099242	0.311763
Pipas_chr1-1_0251	PP7435_Chr1-0563	-0.384212	3.24005e-06	-0.417285	1.34202e-06	-0.131261	0.0248074	0.0847442	0.293716	0.313181	0.000378571	0.255599	0.000535263	0.226841	0.0494598	0.120415	0.137695
Pipas_chr1-1_0252	PP7435_Chr1-0564	-0.96245	3.01362e-09	-1.08231	3.32469e-10	-0.907703	7.58945e-10	-0.75003	3.72775e-08	-0.287167	0.00162441	-0.146623	0.0672344	0.0531374	0.596101	0.0667675	0.549807
Pipas_chr1-1_0253	PP7435_Chr1-0565	-0.214877	0.0128127	-0.201456	0.00962704	-0.467887	2.35235e-06	-0.646629	1.05208e-06	-0.801723	4.222e-07	-0.66206	5.35358e-08	-0.282797	0.0294237	-0.262497	0.0037888
Pipas_chr1-1_0254	PP7435_Chr1-0566	0.826305	5.11934e-09	0.924901	3.40864e-10	0.941069	2.3614e-10	0.987787	3.74471e-10	0.582762	3.37987e-07	0.244389	0.00367742	0.217733	0.0102787	0.0986059	0.307398
Pipas_chr1-1_0255	PP7435_Chr1-0567	0.597085	0.000324488	0.709514	3.83981e-05	0.697051	4.36071e-05	0.578891	0.0047352	0.434632	0.0035348	0.235212	0.0830847	-0.229684	0.241341	0.0879533	0.658779
Pipas_chr1-1_0256	PP7435_Chr1-0568	-0.740592	2.37518e-05	-0.730179	1.88931e-05	-0.538285	0.000525177	-0.534376	0.000365853	-0.362392	0.0083504	-0.241433	0.0854881	0.046595	0.82487	-0.0698583	0.728861
Pipas_chr1-1_0257	PP7435_Chr1-0569	1.79861	1.52226e-13	1.71329	8.39348e-14	1.65537	7.97625e-12	1.60196	6.22525e-13	1.62738	8.07252e-13	1.03566	4.75925e-09	0.629908	5.61822e-06	0.316392	0.00171976
Pipas_chr1-1_0258	PP7435_Chr1-0570	1.13609	9.55477e-11	1.13671	3.95145e-11	1.23562	6.87977e-12	1.35645	1.02427e-11	0.971071	4.99935e-09	0.401936	3.53041e-05	0.456359	6.49342e-05	0.0908657	0.296015
Pipas_chr1-1_0259	PP7435_Chr1-0571	-0.419365	8.24142e-06	-0.541906	7.23476e-07	-0.4438	1.44767e-05	-0.233514	0.0321443	-0.0781797	0.460704	-0.00394814	0.955358	0.000256777	0.99889	0.141678	0.127102
Pipas_chr1-1_0260	PP7435_Chr1-0572	-0.629513	2.13254e-09	-0.706225	1.73472e-09	-0.480631	3.42957e-07	-0.351151	2.12784e-05	-0.0650248	0.241927	-0.0872371	0.130388	0.151439	0.0802033	-0.0101369	0.911417
Pipas_chr1-1_0261	PP7435_Chr1-0573	-1.44976	9.91778e-11	-1.3658	4.79219e-11	-1.07361	3.58767e-10	-0.851588	2.60583e-06	-0.435278	1.23865e-05	-0.19462	0.0247615	0.332888	0.0179122	-0.00605068	0.966121
Pipas_chr1-1_0262	PP7435_Chr1-0575	-0.655723	3.70391e-07	-0.716298	9.03509e-07	-0.354215	0.000349454	-0.182286	0.0301061	0.131828	0.0758155	-0.0869646	0.252266	-0.0433564	0.72303	0.126884	0.199256
Pipas_chr1-1_0263	PP7435_Chr1-0576	-1.41565	6.06298e-13	-1.21516	1.24311e-12	-0.963803	5.35358e-12	-0.864329	6.59542e-10	-0.59363	2.83863e-08	-0.286627	5.7106e-05	0.145399	0.0230606	0.0336741	0.709144
Pipas_chr1-1_0264	PP7435_Chr1-0578	0.630967	1.04505e-06	0.598812	1.78439e-06	0.359072	8.30257e-06	0.239657	0.00706265	0.0346426	0.702888	0.0202753	0.768917	-0.0396803	0.723397	-0.0381155	0.684246
Pipas_chr1-1_0265	PP7435_Chr1-0579	0.672537	0.000118604	0.48583	0.00368807	0.752606	1.47088e-05	0.764161	1.72114e-05	0.369661	0.0119536	0.232938	0.11204	-0.41102	0.00862879	-0.472467	0.0172324
Pipas_chr1-1_0266	PP7435_Chr1-0580	0.368741	7.39946e-06	0.422043	3.88106e-06	0.523753	6.78066e-08	0.577454	9.35061e-08	0.477696	1.17871e-06	0.309067	0.00129687	0.342917	0.00131069	0.07872	0.263441
Pipas_chr1-1_0267	PP7435_Chr1-0581	-0.369558	1.23667e-05	-0.387273	1.1455e-05	-0.514578	1.70451e-07	-0.515275	1.70883e-05	-0.329976	0.000250481	-0.149742	0.0312244	0.0490889	0.648805	-0.03807	0.69361
Pipas_chr1-1_0268	PP7435_Chr1-0582	-0.860729	2.52789e-11	-0.744879	6.30477e-11	-0.671872	5.29906e-10	-0.623784	2.07178e-08	-0.515151	1.09099e-06	-0.14486	0.0125976	-0.0580801	0.540664	-0.10845	0.0859741
Pipas_chr1-1_0269	PP7435_Chr1-0583	-0.170292	0.0978919	-0.0402722	0.667075	0.0195056	0.855768	0.0806966	0.460385	0.0580857	0.56536	0.118649	0.284516	-0.017257	0.920505	0.0865124	0.637444
Pipas_chr1-1_0270	PP7435_Chr1-0584	0.243104	0.00317937	0.0903667	0.231284	0.232551	0.00392364	0.252272	0.00200921	0.2456	0.00266634	-0.141201	0.0696982	-0.246567	0.0703275	-0.134605	0.145881
Pipas_chr1-1_0271	PP7435_Chr1-0585	-1.27938	1.05979e-13	-1.2562	2.22254e-12	-1.07312	4.86119e-13	-0.828541	4.5013e-09	-0.31424	0.00257001	-0.270434	0.000163777	0.0940546	0.531873	0.12421	0.0697764
Pipas_chr1-1_0272	PP7435_Chr1-0586	0.709536	9.8237e-07	0.779719	2.03259e-06	0.720201	3.42512e-06	0.555443	0.000137156	0.265813	0.00544075	0.170823	0.075686	0.182055	0.0988286	0.118135	0.301539
Pipas_chr1-1_0273	PP7435_Chr1-0588	-0.485062	0.000273416	-0.255421	0.036164	0.22501	0.0582452	0.246823	0.0472037	0.19977	0.169302	0.232107	0.0586592	0.0863747	0.49765	0.0185239	0.927365
Pipas_chr1-1_0274	PP7435_Chr1-0589	-0.622333	3.82543e-08	-0.56914	1.96643e-06	-0.6376	2.34152e-08	-0.463221	3.45427e-05	-0.154242	0.0625244	-0.109512	0.127894	0.234612	0.0124493	0.0872502	0.340562
Pipas_chr1-1_0275	PP7435_Chr1-0590	-0.202272	0.000683943	-0.261848	4.2093e-05	-0.293083	1.19257e-05	-0.344212	5.6629e-06	-0.105239	0.0343831	-0.100725	0.0406897	-0.0226237	0.754643	-0.0652326	0.273465
Pipas_chr1-1_0276	PP7435_Chr1-0592	0.849972	9.70749e-09	0.751536	2.60557e-10	0.453068	1.10767e-05	0.353787	2.16592e-05	0.303132	0.000100659	0.034023	0.617672	0.136589	0.142492	0.0261807	0.761548
Pipas_chr1-1_0277	PP7435_Chr1-0594	1.88438	2.51014e-11	1.77606	3.72876e-11	1.68409	8.37744e-11	1.63625	7.5951e-11	0.926737	1.28738e-07	0.260768	0.0479264	0.259543	0.0312903	0.107415	0.480233
Pipas_chr1-1_0278	PP7435_Chr1-0595	0.0407388	0.605555	0.130652	0.0905053	-0.176628	0.0296527	-0.158688	0.127319	-0.157321	0.0599206	0.0187775	0.826722	0.254712	0.0334188	0.103051	0.295803
Pipas_chr1-1_0279	PP7435_Chr1-0596	0.583211	3.47646e-07	0.56393	3.65488e-07	1.07502	8.27471e-11	1.18546	2.4899e-10	1.26102	3.1598e-11	0.567677	2.66424e-06	0.320641	0.0038254	0.0536295	0.626922
Pipas_chr1-1_0280	PP7435_Chr1-0598	-1.73904	8.40182e-12	-1.50504	5.30335e-11	-1.43385	1.91863e-10	-1.31446	3.95739e-10	-1.11504	1.26397e-08	-0.560098	9.56752e-05	-0.32507	0.0151773	-0.166833	0.269291
Pipas_chr1-1_0281	PP7435_Chr1-0599	-0.886437	1.24664e-08	-1.05526	1.73517e-10	-0.967261	3.13298e-10	-0.788081	3.84481e-07	-0.0975163	0.218876	-0.0812139	0.235133	0.283689	0.00150651	0.209197	0.0257961
Pipas_chr1-1_0282	PP7435_Chr1-0600	-1.00993	7.8537e-06	-0.694188	0.000511224	0.0374097	0.78852	0.297013	0.0481813	0.318601	0.0552767	0.165703	0.262939	-0.0982449	0.584198	-0.204298	0.310399
Pipas_chr1-1_0283	PP7435_Chr1-0601	0.00931398	0.915924	0.0119255	0.878242	-0.137535	0.0327892	-0.409424	0.000457387	-0.300355	0.000591049	-0.268763	0.00195983	-0.311907	0.0161448	-0.152872	0.0524227
Pipas_chr1-1_0284	PP7435_Chr1-0602	-0.97096	5.77566e-08	-0.73981	4.23776e-07	-0.444952	0.000241178	-0.494874	4.5001e-05	-0.665968	9.21386e-07	-0.539719	7.2344e-05	-0.604685	0.00012428	-0.368289	0.0117705
Pipas_chr1-1_0285	PP7435_Chr1-0604	1.71294	1.27908e-11	1.53932	5.54357e-12	1.24862	7.95542e-12	1.08042	2.99302e-10	0.677615	1.5907e-08	0.520756	1.5713e-06	0.159761	0.0941325	0.0720866	0.374557
Pipas_chr1-1_0286	PP7435_Chr1-0605	0.220929	0.0140139	0.303527	0.00146192	0.0652224	0.39586	-0.00395841	0.963255	-0.158759	0.106113	-0.215179	0.0373724	-0.126869	0.327165	-0.0330293	0.836767
Pipas_chr1-1_0287	PP7435_Chr1-0606	-0.254384	0.00273826	-0.164768	0.0460726	0.00836983	0.901231	-0.073084	0.489566	-0.125752	0.102608	-0.0556264	0.549328	-0.113711	0.277178	-0.101953	0.353976
Pipas_chr1-1_0288	PP7435_Chr1-0607	-0.585609	7.23863e-06	-0.472051	4.70736e-05	-0.687741	1.20967e-06	-0.800912	1.64817e-06	-0.688914	1.45581e-05	-0.483753	0.000684358	-0.267919	0.0436514	-0.0672895	0.681272
Pipas_chr1-1_0289	PP7435_Chr1-0609	-0.0255751	0.72148	-0.0886359	0.177531	-0.0367217	0.72591	-0.0446606	0.662655	0.0587218	0.488504	0.310187	0.000313509	0.406937	0.000853348	0.154314	0.0938455
Pipas_chr1-1_0290	new exon between PP7435_Chr1-0609 and PP7435_Chr1-0610	0.829884	8.94311e-11	0.79188	1.37751e-10	0.919257	1.76312e-09	1.03828	2.02699e-10	0.945171	1.15446e-10	0.723037	1.12615e-09	0.412594	0.00150041	0.233934	0.00206678
Pipas_chr1-1_0291	PP7435_Chr1-0610	0.831337	1.27125e-09	0.743414	4.96764e-09	0.51077	2.7639e-06	0.351483	6.47661e-05	0.269115	0.000737389	0.104541	0.148276	0.125484	0.196927	0.0728566	0.476045
Pipas_chr1-1_0292	PP7435_Chr1-0611	0.856142	4.79104e-10	0.800083	1.91926e-08	0.721365	2.10007e-09	0.617591	8.82399e-08	0.461067	9.31597e-07	0.355387	4.19823e-05	0.135284	0.122796	0.0327409	0.726603
Pipas_chr1-1_0293	PP7435_Chr1-0612	-1.56299	5.93507e-12	-1.55753	3.70067e-12	-1.50902	2.57392e-11	-1.47636	1.00756e-10	-1.09614	6.35354e-09	-0.661257	1.08301e-06	-0.313628	0.0217368	-0.162989	0.151666
Pipas_chr1-1_0294	PP7435_Chr1-0613	-0.680616	4.5399e-09	-0.540393	1.57985e-08	-0.553185	6.25847e-08	-0.591596	2.17431e-07	-0.429445	7.0603e-06	-0.0558688	0.36644	-0.061212	0.586987	0.028174	0.716467
Pipas_chr1-1_0295	PP7435_Chr1-0614	1.05358	1.29934e-11	1.06671	6.44701e-11	0.830534	4.65422e-10	0.714101	5.09134e-08	0.502513	3.83653e-06	0.52807	1.61867e-07	0.266383	0.00255607	0.0781825	0.289336
Pipas_chr1-1_0296	PP7435_Chr1-0615	-0.462426	2.03784e-05	-0.599047	4.44841e-08	-0.722174	2.14796e-09	-0.662025	2.96756e-08	-0.425673	5.89654e-06	-0.239779	0.00177376	-0.11273	0.28616	0.0284488	0.756446
Pipas_chr1-1_0297	PP7435_Chr1-0616	0.122996	0.0991125	0.0289549	0.753644	-0.152677	0.0251804	-0.0681805	0.382968	0.102321	0.164613	0.00645243	0.933524	0.0304785	0.860123	0.143841	0.142651
Pipas_chr1-1_0298	PP7435_Chr1-0617	-0.40563	0.000224468	-0.405757	0.000108028	-0.607213	4.62269e-06	-0.442939	0.000166687	-0.335845	0.00367619	-0.108585	0.240461	-0.00122267	0.993074	0.0529478	0.683273
Pipas_chr1-1_0299	PP7435_Chr1-0619	-0.276408	0.00608015	-0.187601	0.0168558	-0.367494	0.000162456	-0.371391	0.000179037	-0.276553	0.00400608	-0.0325021	0.708775	0.0115812	0.901267	0.0653802	0.548545
Pipas_chr1-1_0300	PP7435_Chr1-0620	0.381117	9.22843e-07	0.388201	4.65636e-06	0.60956	7.82651e-09	0.672189	4.00189e-09	0.845139	3.87885e-10	0.562799	1.70299e-07	0.421207	0.000221258	0.222959	0.00242296
Pipas_chr1-1_0301	PP7435_Chr1-0621	-0.19427	0.00189374	-0.213775	0.000768008	-0.254005	8.24752e-05	-0.230569	0.00467977	-0.128402	0.0246142	-0.13333	0.0205817	0.0152918	0.863189	-0.0489767	0.4863
Pipas_chr1-1_0302	PP7435_Chr1-0622	-0.08623	0.248412	-0.156727	0.0604761	-0.280737	0.000874674	-0.455488	0.000242863	-0.297031	0.00196751	-0.292357	0.00226807	-0.289671	0.00349857	-0.0976038	0.340798
Pipas_chr1-1_0303	PP7435_Chr1-0623	-0.203994	0.0613443	0.0302723	0.771888	0.162411	0.0794977	0.193578	0.051701	0.315313	0.00320791	0.222024	0.0538909	0.133577	0.247551	0.132724	0.310399
Pipas_chr1-1_0304	PP7435_Chr1-0624	1.23	9.55477e-11	1.4058	1.81844e-11	1.28104	3.57377e-11	1.3169	1.6948e-11	0.734566	1.19216e-08	0.346911	3.28714e-05	0.478647	5.01782e-05	0.0775714	0.411311
Pipas_chr1-1_0305	PP7435_Chr1-0625	-1.64908	3.21604e-09	-1.83644	3.90585e-10	-1.45433	2.49582e-09	-1.45463	2.28994e-08	-1.18625	7.76308e-08	-0.550179	0.000808825	-0.296043	0.0679726	-0.0968345	0.616245
Pipas_chr1-1_0306	PP7435_Chr1-0627	-0.283792	0.00116117	-0.215226	0.00341797	-0.209812	0.00287592	-0.278756	0.00324917	-0.211132	0.0118135	-0.0496272	0.465026	-0.0731377	0.388185	-0.00549551	0.969883
Pipas_chr1-1_0307	PP7435_Chr1-0628	-0.671119	8.51826e-08	-0.573961	4.52811e-07	-0.437608	3.97869e-05	-0.286311	0.00227557	-0.0667224	0.427923	-0.0544076	0.532523	0.102073	0.333814	0.0294845	0.8074
Pipas_chr1-1_0308	PP7435_Chr1-0629	0.989215	4.30891e-08	0.968113	1.42239e-08	1.07276	6.83744e-09	0.996352	1.43101e-08	0.893033	1.20402e-07	0.403447	0.000864518	-0.0591843	0.665166	-0.0649819	0.664014
Pipas_chr1-1_0309	PP7435_Chr1-0630	-0.465601	3.40232e-06	-0.405311	0.000118332	-0.449584	1.43828e-06	-0.370273	0.000217771	-0.201237	0.00626737	-0.0184038	0.816266	-0.14471	0.268469	0.00308584	0.985005
Pipas_chr1-1_0310	PP7435_Chr1-0631	0.45756	3.57161e-07	0.402168	2.12331e-06	0.43175	2.95218e-06	0.4887	6.44443e-06	0.264148	0.00226489	0.287679	0.000144548	0.0735173	0.428341	-0.066733	0.437183
Pipas_chr1-1_0311	PP7435_Chr1-0632	0.11482	0.0486356	0.100513	0.081905	0.0254995	0.654563	0.0391282	0.651619	0.0641729	0.268761	0.0976079	0.0959526	0.185382	0.0286511	0.0397958	0.637444
Pipas_chr1-1_0312	PP7435_Chr1-0633	-0.345335	5.36236e-05	-0.17158	0.0156125	-0.26371	0.000834823	-0.313306	0.00048605	-0.263614	0.00235352	-0.00772165	0.936132	-0.136916	0.192797	-0.0277671	0.818323
Pipas_chr1-1_0313	PP7435_Chr1-0634	-0.218667	0.000949901	-0.22277	0.000147588	-0.327292	2.11369e-06	-0.360356	2.40422e-05	-0.394286	1.29537e-06	-0.172541	0.00620294	-0.28452	0.000525872	-0.14995	0.0180021
Pipas_chr1-1_0314	PP7435_Chr1-0635	0.693876	2.01548e-06	0.712609	3.01932e-06	0.574485	2.25302e-05	0.465964	0.000864413	0.353436	0.00316528	0.440936	0.000510898	-0.121728	0.710521	0.092829	0.524812
Pipas_chr1-1_0315	PP7435_Chr1-0636	0.292499	0.215551	0.238945	0.26835	0.0787332	0.716605	-0.36742	0.122407	0.231592	0.297432	0.157893	0.440363	-0.270343	0.379274	0.0900619	0.796815
Pipas_chr1-1_0316	new exon between PP7435_Chr1-0636 and PP7435_Chr1-0637	-0.140506	0.198003	-0.355755	0.000664057	-0.557733	3.56588e-06	-0.58438	1.3157e-05	-0.304634	0.00431976	-0.278484	0.00346958	-0.00909048	0.94206	0.0557459	0.646443
Pipas_chr1-1_0317	PP7435_Chr1-0637	-0.854419	5.6444e-10	-0.866607	3.41545e-10	-0.986477	1.13908e-10	-0.928314	6.10604e-10	-0.710221	1.31321e-08	-0.473794	3.42007e-06	-0.079605	0.318138	-0.0348698	0.716467
Pipas_chr1-1_0318	PP7435_Chr1-0638	0.823913	9.92973e-09	0.920662	3.09559e-10	1.01805	5.48929e-10	0.935189	9.3816e-11	0.669516	2.67648e-07	0.382431	2.21692e-05	0.106219	0.120809	0.052637	0.549807
Pipas_chr1-1_0319	PP7435_Chr1-0639	0.548612	1.57683e-07	0.260601	0.000659087	-0.335923	4.42058e-05	-0.410771	1.16876e-05	-0.43658	2.45274e-05	-0.4341	1.50287e-05	-0.168624	0.266287	-0.370781	0.00232577
Pipas_chr1-1_0320	PP7435_Chr1-0640	1.52389	1.34812e-14	1.46832	3.2755e-14	1.52993	4.72106e-14	1.52832	1.5551e-13	1.35913	3.12472e-12	0.937352	7.39747e-11	0.534606	2.99558e-07	0.269646	0.00027662
Pipas_chr1-1_0321	part of rRNAs	-0.172597	0.0115114	-0.178343	0.0246717	-0.20253	0.00904783	-0.153962	0.0556425	-0.0700336	0.335651	-0.114827	0.157697	-0.0458266	0.631404	-0.0853248	0.37245
Pipas_chr1-1_0322	PP7435_Chr1-0642	-0.582904	7.79823e-07	-0.686438	1.63198e-08	-0.915379	9.65478e-11	-0.84846	1.02689e-09	-0.387066	1.4915e-05	-0.286448	0.000236442	0.0324096	0.77221	-0.00347248	0.970931
Pipas_chr1-1_0323	PP7435_Chr1-0643	-0.623369	1.09007e-07	-0.605608	5.70257e-08	-0.720899	2.83039e-09	-0.687305	8.34153e-09	-0.447771	7.06064e-05	-0.366963	1.30787e-05	-0.0682124	0.402228	-0.0241789	0.821438
Pipas_chr1-1_0324	PP7435_Chr1-0644	-0.604375	4.24938e-10	-0.628398	4.6958e-10	-0.577213	4.02567e-07	-0.383778	9.9409e-06	0.032962	0.576808	-0.17637	0.00195373	0.161213	0.0502012	0.0556052	0.302428
Pipas_chr1-1_0325	PP7435_Chr1-0645	-0.963958	3.03205e-10	-1.00362	3.28305e-10	-0.822127	7.11494e-09	-0.777216	1.44795e-07	-0.533316	1.91375e-06	-0.242048	0.00201887	-0.00387349	0.97944	-0.0355311	0.744968
Pipas_chr1-1_0326	PP7435_Chr1-0646	0.949451	1.24664e-08	0.742809	1.99301e-07	0.384942	6.04362e-05	0.461598	2.06292e-05	0.637811	5.98277e-07	0.496233	2.85281e-05	0.281478	0.0255472	0.271026	0.013965
Pipas_chr1-1_0327	PP7435_Chr1-0647	0.721414	2.13283e-09	0.676045	1.1046e-09	0.437596	6.47826e-07	0.344109	7.74605e-06	0.0312435	0.598529	-0.0268977	0.672611	0.0033276	0.97608	-0.0381688	0.628105
Pipas_chr1-1_0328	PP7435_Chr1-0649	-1.75843	9.26827e-13	-1.72559	1.24205e-12	-1.39941	9.22653e-12	-1.20708	3.08982e-10	-0.62919	2.10896e-07	-0.161674	0.0557979	-0.283756	0.0430257	-0.205883	0.0657057
Pipas_chr1-1_0329	PP7435_Chr1-0650	-1.30464	1.39256e-10	-1.11919	1.71531e-09	-0.708999	7.1794e-08	-0.584864	1.7495e-06	-0.18217	0.0492427	0.186688	0.0284193	0.0943927	0.417995	0.0282639	0.822299
Pipas_chr1-1_0330	PP7435_Chr1-0651	-0.534839	1.12637e-05	-0.60306	1.70415e-07	-0.796932	2.81434e-08	-0.802253	6.56118e-09	-0.3436	0.000348505	-0.206248	0.0172586	0.034172	0.724828	0.0573264	0.619396
Pipas_chr1-1_0331	PP7435_Chr1-0653	0.831992	4.72597e-09	0.726579	6.23732e-10	0.393563	9.12667e-07	0.286252	8.20949e-05	0.187316	0.00768424	0.0273649	0.617086	0.0408928	0.523392	0.143447	0.0638819
Pipas_chr1-1_0332	PP7435_Chr1-0654	1.45745	6.0063e-10	1.2138	1.73789e-09	2.05231	3.75114e-09	1.53504	1.60846e-07	0.896845	1.84464e-07	0.486583	0.00120776	0.339802	0.0110094	0.188153	0.13742
Pipas_chr1-1_0333	new exon between PP7435_Chr1-0654 and PP7435_Chr1-0655	2.52073	5.45575e-13	2.20556	3.0032e-12	2.14244	3.32512e-13	1.93049	1.03291e-12	1.64705	3.39555e-10	0.685832	1.74452e-07	0.385807	0.00573594	0.0717962	0.578769
Pipas_chr1-1_0334	PP7435_Chr1-0655	0.474796	2.63154e-05	0.537453	4.2945e-06	0.514427	2.81411e-05	0.371542	0.0373053	0.565289	4.85231e-06	0.15077	0.072272	0.18063	0.126436	0.0914106	0.465789
Pipas_chr1-1_0335	PP7435_Chr1-0656	-0.0697519	0.394813	-0.103545	0.255845	-0.337802	7.70619e-05	-0.376834	0.00017498	-0.529352	5.35215e-06	-0.43757	5.75191e-05	-0.286659	0.00871818	-0.197057	0.0604857
Pipas_chr1-1_0336	PP7435_Chr1-0657	-0.187264	0.138511	-0.0487513	0.721621	-0.346183	0.0043657	-0.268681	0.0270512	-0.369604	0.0154668	0.0626628	0.586229	0.15308	0.238903	0.0550191	0.7024
Pipas_chr1-1_0337	PP7435_Chr1-0658	-0.252521	0.000182288	-0.425457	1.02313e-07	-0.511335	5.5001e-08	-0.479253	1.89728e-07	-0.304103	0.00427425	-0.283208	5.69097e-05	-0.355112	0.00141195	-0.108129	0.194316
Pipas_chr1-1_0338	PP7435_Chr1-0659	-2.59087	1.49255e-14	-2.25653	7.4782e-13	-2.00561	1.57305e-13	-1.87427	1.09012e-13	-1.31778	3.45421e-10	-0.322841	0.000373265	-0.00565104	0.953634	-0.0766175	0.400595
Pipas_chr1-1_0339	PP7435_Chr1-0659	2.21614	2.48811e-14	1.81432	2.2559e-14	0.632429	1.88773e-09	0.298051	0.000106164	-0.027568	0.698913	-0.276164	0.000172498	0.0637071	0.440195	-0.212083	0.00983967
Pipas_chr1-1_0340	PP7435_Chr1-0660	-0.864914	1.29447e-09	-0.662629	2.77201e-06	-0.0838596	0.206455	0.257059	0.00253636	0.563162	5.9681e-07	0.636199	8.13596e-08	0.472272	0.00104698	0.29895	0.00229372
Pipas_chr1-1_0341	PP7435_Chr1-0661	-1.42044	1.43186e-10	-1.08852	1.99601e-08	-0.548008	0.000237385	-0.531737	0.000181104	-0.401079	0.000673565	-0.34671	0.000813574	-0.0929609	0.44931	-0.00261839	0.989751
Pipas_chr1-1_0342	new exon between PP7435_Chr1-0661 and PP7435_Chr1-0662	0.655861	4.0681e-07	0.616038	2.1539e-07	0.64266	7.57352e-07	0.482834	1.36387e-05	0.481796	1.08531e-05	0.241612	0.00532978	0.0306193	0.79933	0.153253	0.155548
Pipas_chr1-1_0343	new exon between PP7435_Chr1-0661 and PP7435_Chr1-0662	0.41076	0.00538421	0.504671	7.5006e-05	0.991892	1.42335e-09	0.983171	2.9509e-07	0.657629	0.00156671	0.373227	6.18558e-05	-0.0281605	0.84071	-0.092933	0.387657
Pipas_chr1-1_0344	new exon between PP7435_Chr1-0661 and PP7435_Chr1-0662	0.259954	0.00600482	0.2269	0.00673913	0.253463	0.00303308	0.25362	0.0106064	0.163991	0.0707339	0.14051	0.22908	0.0922226	0.341973	0.12038	0.271917
Pipas_chr1-1_0345	PP7435_Chr1-0662	0.109792	0.625645	0.104205	0.633506	0.470915	0.0246787	0.360328	0.0806954	0.0651024	0.773979	-0.128553	0.55592	-0.554258	0.0169402	-0.620051	0.0307063
Pipas_chr1-1_0346	PP7435_Chr1-0663	0.690614	8.79499e-08	0.798095	1.93351e-07	0.626684	2.35504e-07	0.473722	1.30576e-05	0.256659	0.0131908	0.405798	2.90733e-05	0.0212172	0.851085	0.00657212	0.959602
Pipas_chr1-1_0347	PP7435_Chr1-0664	-0.304998	0.00374457	-0.390951	6.47105e-05	-0.457971	5.66656e-06	-0.38497	0.000706309	-0.222323	0.0131295	0.116342	0.151428	0.161695	0.138703	0.210633	0.0407032
Pipas_chr1-1_0348	PP7435_Chr1-0667	1.27794	4.68801e-13	1.11148	4.21177e-13	0.802042	1.45588e-10	0.599194	5.96814e-07	0.524132	3.67233e-06	0.137473	0.00658157	0.0914145	0.266951	0.0890387	0.131915
Pipas_chr1-1_0349	PP7435_Chr1-0668	-0.104932	0.0400066	-0.108418	0.0416639	-0.0872738	0.111697	-0.134519	0.0295646	-0.20371	0.00215463	-0.0773587	0.133091	-0.0841438	0.228653	-0.139837	0.0322544
Pipas_chr1-1_0350	PP7435_Chr1-0668	-0.360441	0.00019208	-0.318786	0.001389	-0.271559	0.00230288	-0.358336	0.001701	-0.539202	2.46794e-05	-0.324895	0.000876413	-0.35001	0.0072099	-0.241227	0.0340487
Pipas_chr1-1_0351	PP7435_Chr1-0669	1.82392	9.49565e-14	1.85649	3.12463e-14	1.72134	6.67441e-14	1.67787	3.20382e-12	0.947332	3.00604e-09	0.269465	0.00420038	0.303229	0.0111835	-0.00895029	0.931934
Pipas_chr1-1_0352	PP7435_Chr1-0670	0.264773	0.00211341	0.0701942	0.425744	0.178794	0.00872249	0.338106	6.12516e-05	0.762928	6.93379e-09	0.747244	1.79236e-08	0.534214	2.5897e-06	0.354113	0.000372518
Pipas_chr1-1_0353	PP7435_Chr1-0671	0.540675	6.59713e-09	0.419945	6.92222e-08	0.226678	0.000232301	0.2912	1.51106e-05	0.306017	3.55545e-05	0.15266	0.00715575	0.0966999	0.142066	0.0707809	0.222134
Pipas_chr1-1_0354	PP7435_Chr1-0672	0.758622	6.43715e-10	0.510691	6.54829e-09	0.305138	3.51967e-05	0.364082	1.67031e-05	0.495839	3.07794e-07	0.183788	0.0273267	0.313383	0.000767038	0.116147	0.051297
Pipas_chr1-1_0355	PP7435_Chr1-0673	0.359051	0.000702029	0.123543	0.159388	-0.152014	0.024781	-0.0861587	0.254384	0.189762	0.0268445	0.0687546	0.340936	0.181011	0.0728368	0.119023	0.24993
Pipas_chr1-1_0356	PP7435_Chr1-0674	0.903925	1.85958e-08	0.676874	9.67176e-08	0.297276	0.00135962	0.175129	0.0257837	0.323062	5.41043e-05	0.227121	0.00106216	0.196185	0.0490477	0.0456419	0.643509
Pipas_chr1-1_0357	PP7435_Chr1-0675	0.602964	3.52065e-07	0.393898	7.29535e-05	0.397017	5.52976e-05	0.245967	0.00452674	0.182137	0.0262972	0.0501551	0.597704	0.0192246	0.84071	-0.0270536	0.830852
Pipas_chr1-1_0358	PP7435_Chr1-0676	0.112428	0.181769	0.110366	0.173196	0.0744382	0.325369	0.100718	0.219249	0.111218	0.192414	0.0387763	0.68752	-0.0938724	0.425737	-0.0417207	0.762612
Pipas_chr1-1_0359	PP7435_Chr1-0678	0.244351	0.00108118	0.289932	0.000126381	0.221158	0.00226231	0.292567	0.00113379	0.42318	7.16176e-05	0.0894728	0.229295	0.417991	0.000165206	0.161106	0.0567552
Pipas_chr1-1_0360	PP7435_Chr1-0679	1.07265	2.20825e-10	0.963368	5.58296e-10	0.787955	3.97055e-08	0.695385	3.09636e-07	0.517006	2.49811e-06	0.309812	0.000858337	0.177159	0.132943	-0.000874042	0.996197
Pipas_chr1-1_0361	PP7435_Chr1-0680	2.08712	9.80688e-15	1.95619	6.64884e-14	1.49968	1.04999e-12	1.46174	4.26439e-12	1.3667	6.72411e-11	0.844246	4.02706e-09	0.657888	4.61497e-07	0.244172	0.00619736
Pipas_chr1-1_0363	PP7435_Chr1-0681	0.287015	0.000618486	0.401407	5.59267e-05	0.394402	0.000185195	0.464676	3.59707e-06	0.320611	0.000226249	0.442369	7.27466e-06	0.25814	0.0292056	0.210596	0.0643391
Pipas_chr1-1_0364	PP7435_Chr1-0682	-0.990123	6.63841e-11	-0.963462	1.04992e-10	-0.983906	4.28565e-11	-1.02088	1.35226e-10	-0.874653	5.34807e-10	-0.750419	9.48992e-09	-0.324251	0.000211976	-0.148088	0.0568821
Pipas_chr1-1_0365	PP7435_Chr1-0684	0.0462964	0.466612	-0.1596	0.0339047	-0.575115	4.46155e-08	-0.70363	1.29849e-08	-0.334462	0.000105801	-0.138992	0.0546493	0.118897	0.237713	0.258109	0.00649084
Pipas_chr1-1_0366	PP7435_Chr1-0687	0.287912	0.00526876	0.189864	0.0765818	0.143565	0.128562	0.182493	0.0995385	0.294157	0.00691756	0.0433969	0.656507	0.086413	0.506738	0.103987	0.480233
Pipas_chr1-1_0367	PP7435_Chr1-0688	0.731825	2.22193e-10	0.647977	5.98338e-10	0.461301	8.23389e-08	0.23981	0.00314056	0.235721	0.00145043	0.0779468	0.106729	-0.0466744	0.564706	0.0283517	0.70926
Pipas_chr1-1_0368	PP7435_Chr1-0689	-0.415623	0.000724788	-0.27928	0.0154364	-0.299574	0.0143516	-0.253516	0.0358724	-0.0752874	0.523517	0.0785462	0.51234	0.161388	0.263072	0.109339	0.576641
Pipas_chr1-1_0369	PP7435_Chr1-0690	0.372377	0.00119512	0.268977	0.00254503	0.607191	6.54687e-07	0.697834	2.46001e-07	0.454172	2.69706e-05	0.257629	0.0119338	-0.169609	0.268954	-0.249753	0.0307063
Pipas_chr1-1_0370	PP7435_Chr1-0691	0.296811	9.59028e-05	0.235753	0.00061254	0.0289538	0.605831	-0.0266686	0.721197	-0.0653916	0.292821	-0.119491	0.0666774	0.0107478	0.920455	0.0161152	0.865338
Pipas_chr1-1_0371	PP7435_Chr1-0692	0.392728	0.003637	0.51244	0.00087941	0.684233	1.97582e-05	0.6886	2.74246e-05	0.653215	5.91642e-05	0.110995	0.358716	-0.0427993	0.799397	-0.231946	0.166621
Pipas_chr1-1_0372	PP7435_Chr1-0693	-0.293347	0.000381885	-0.377219	2.12375e-05	-0.583114	1.82361e-06	-0.524858	9.45706e-07	-0.395593	3.116e-05	-0.242649	0.00146111	0.0755745	0.323854	0.0332065	0.736295
Pipas_chr1-1_0373	PP7435_Chr1-0694	-0.101502	0.102218	0.0616086	0.304493	0.148518	0.0319747	0.128057	0.10895	0.283492	0.000328342	0.344739	9.22444e-05	0.337674	0.000296829	0.149352	0.08651
Pipas_chr1-1_0374	PP7435_Chr1-0695	0.35787	4.76093e-07	0.369266	4.22885e-07	0.30856	2.36323e-06	0.295495	5.79552e-05	0.31598	1.0237e-05	0.203328	0.000371548	0.191714	0.00748422	0.0933797	0.125361
Pipas_chr1-1_0375	PP7435_Chr1-0696	-0.690046	3.39883e-05	-0.816383	3.46792e-06	-0.823933	3.91914e-06	-1.1579	1.80253e-06	-0.858337	1.11692e-06	-0.285045	0.0243797	-0.394531	0.0874478	-0.114795	0.522991
Pipas_chr1-1_0376	PP7435_Chr1-0696	-1.06931	1.39048e-11	-0.859463	3.65054e-10	-0.655894	6.57655e-09	-0.548834	4.64142e-07	-0.385437	1.27212e-05	0.156534	0.0193697	0.22989	0.00516695	0.127655	0.0990227
Pipas_chr1-1_0377	PP7435_Chr1-0697	0.786922	1.64406e-05	0.772843	1.27674e-05	0.797639	5.24286e-06	0.785133	1.49062e-05	0.349384	0.0101123	0.319059	0.0146388	-0.235049	0.0865674	-0.330003	0.0662672
Pipas_chr1-1_0378	PP7435_Chr1-0698	2.81455	1.72232e-15	3.60351	7.8649e-07	1.98632	1.96047e-14	1.50087	1.97795e-12	1.55194	5.73685e-10	0.585648	1.43413e-07	0.343048	0.000678234	0.229588	0.104847
Pipas_chr1-1_0379	PP7435_Chr1-0699	-0.655974	3.12033e-08	-0.606753	2.86185e-08	-0.41976	2.26798e-06	-0.379751	4.41689e-05	-0.369249	4.63659e-05	-0.151305	0.0199255	-0.148295	0.0638502	-0.173087	0.023766
Pipas_chr1-1_0380	new exon between PP7435_Chr1-0699 and PP7435_Chr1-0700, two exons might be present in the region	-0.0734974	0.378249	-0.0996301	0.238365	0.0958022	0.253327	0.282967	0.0105661	0.418908	0.000214512	0.294851	0.00681326	0.394066	0.014466	0.259976	0.0315625
Pipas_chr1-1_0381	PP7435_Chr1-0700	1.77851	4.19845e-12	1.62731	1.7433e-11	1.33743	1.53021e-10	1.26331	5.14221e-10	0.908142	1.10334e-08	0.444927	3.15827e-05	-0.0289391	0.802323	0.0404856	0.79935
Pipas_chr1-1_0382	PP7435_Chr1-0701	-0.78074	1.66495e-05	-0.773957	6.47721e-06	-0.759187	6.54375e-05	-0.796249	1.18854e-05	-0.620215	0.000370517	-0.583866	0.000384734	-0.313045	0.0446256	-0.145346	0.469413
Pipas_chr1-1_0383	PP7435_Chr1-0702	-0.666775	4.93214e-05	-0.42713	0.0527425	-0.2298	0.0613208	-0.283026	0.0241579	-0.0758414	0.555842	0.160979	0.226112	0.0245659	0.904108	0.142384	0.429247
Pipas_chr1-1_0384	PP7435_Chr1-0703	0.512462	1.86227e-05	0.421745	3.73166e-05	-0.00219815	0.97712	-0.0931997	0.293275	-0.0839533	0.348198	-0.0879017	0.205659	-0.0436314	0.68621	0.0374463	0.72554
Pipas_chr1-1_0385	PP7435_Chr1-0704	-0.0828407	0.307529	-0.171719	0.00888476	-0.282012	7.14566e-05	-0.238003	0.00239406	-0.0363794	0.606579	-0.129686	0.0356884	-0.04272	0.576365	0.047509	0.687705
Pipas_chr1-1_0386	PP7435_Chr1-0705	-0.555614	0.00253366	-0.566684	0.00845652	0.0627936	0.732696	0.305655	0.121964	0.331889	0.0600108	0.289451	0.0696852	-0.25648	0.203107	0.0315777	0.896718
Pipas_chr1-1_0387	PP7435_Chr1-0706	0.0984599	0.228784	0.189027	0.0421388	0.156857	0.0728202	0.1309	0.171327	-0.0427762	0.671615	0.0929474	0.329734	-0.201058	0.0717872	-0.138927	0.241354
Pipas_chr1-1_0388	PP7435_Chr1-0707	1.47095	7.7342e-10	1.77958	2.30837e-11	2.1934	8.29033e-12	2.18898	6.03978e-12	1.73614	4.0018e-08	1.19132	8.09299e-08	0.854524	1.14233e-06	0.55496	0.00106865
Pipas_chr1-1_0389	PP7435_Chr1-0708	-0.42903	3.63306e-07	-0.382737	1.17751e-06	-0.381109	2.5004e-06	-0.320929	5.35669e-05	-0.241506	0.000525344	-0.384293	2.67658e-05	-0.0375046	0.744955	-0.08589	0.25989
Pipas_chr1-1_0390	PP7435_Chr1-0709	-0.729867	1.83986e-08	-0.667466	3.69166e-08	-0.636041	2.27106e-07	-0.754955	8.59225e-07	-0.886412	5.66376e-08	-0.587286	2.97543e-06	-0.588652	0.00115534	-0.299725	0.0148568
Pipas_chr1-1_0391	PP7435_Chr1-0710	-0.499304	1.09031e-05	-0.461287	0.000459956	-0.281135	0.00182625	-0.268848	0.00360529	-0.273659	0.00249293	-0.165811	0.0698155	-0.0228635	0.882157	-0.143813	0.193028
Pipas_chr1-1_0392	PP7435_Chr1-0711	0.0550575	0.496785	0.1268	0.128585	-0.0124779	0.872989	-0.0558452	0.488812	-0.132754	0.160134	-0.0622143	0.52413	-0.181519	0.0879591	-0.0596417	0.637719
Pipas_chr1-1_0393	PP7435_Chr1-0712	0.540006	7.287e-08	0.488597	2.67913e-07	0.280591	0.000153445	0.326381	6.65301e-05	0.29469	0.000180341	0.12636	0.0555655	0.124375	0.14214	0.132493	0.0996247
Pipas_chr1-1_0394	PP7435_Chr1-0713	0.207715	0.0103001	0.23493	0.0032401	-0.0313169	0.605713	-0.0498611	0.384582	-0.0965874	0.12258	-0.037468	0.552595	0.0686817	0.444189	-0.0483463	0.513223
Pipas_chr1-1_0395	PP7435_Chr1-0714	0.517667	8.61068e-06	0.593596	1.62951e-06	0.489148	3.61704e-05	0.39886	0.000506223	-0.0159461	0.864723	0.0712057	0.491577	0.0191576	0.877011	-0.0236896	0.876042
Pipas_chr1-1_0396	PP7435_Chr1-0715	0.0421502	0.366082	0.0326992	0.490968	-0.0432327	0.401653	-0.012815	0.848442	0.130593	0.0229626	0.134435	0.00518763	0.181443	0.0580239	0.14706	0.012575
Pipas_chr1-1_0397	PP7435_Chr1-0716	-0.252715	0.00268468	-0.152777	0.0520949	-0.246166	0.00214834	-0.32989	0.000429898	-0.438871	1.98439e-05	-0.255683	0.0117149	-0.186162	0.0950734	-0.040958	0.740326
Pipas_chr1-1_0398	PP7435_Chr1-0717	-0.158169	0.0149082	-0.155844	0.013259	-0.116203	0.0669372	-0.0655931	0.364457	-0.0220879	0.766444	0.164551	0.0168086	0.105667	0.301552	0.12872	0.149053
Pipas_chr1-1_0399	PP7435_Chr1-0718	0.593283	4.16255e-07	0.63353	2.25149e-07	0.389375	4.36095e-06	0.275081	0.000681115	0.237233	0.0132851	0.141248	0.0325438	0.120066	0.234022	0.0496607	0.581725
Pipas_chr1-1_0400	PP7435_Chr1-0719	-0.644294	6.26691e-09	-0.563548	1.68759e-08	-0.705537	1.69457e-09	-0.703645	2.45474e-09	-0.586218	8.10252e-07	-0.125496	0.0402039	-0.0295215	0.678037	-0.045139	0.607406
Pipas_chr1-1_0401	PP7435_Chr1-0720	-1.35898	8.26366e-14	-1.30868	3.84265e-12	-1.12322	5.04857e-12	-0.943501	1.73033e-10	-0.62291	9.73048e-09	-0.590351	3.11068e-07	-0.16038	0.035403	-0.0854786	0.191265
Pipas_chr1-1_0402	PP7435_Chr1-0722	0.601274	1.76078e-09	0.647551	8.47673e-10	0.556916	8.73488e-09	0.494851	3.0632e-07	0.346489	1.98335e-05	0.305296	1.44923e-05	0.193534	0.00563436	0.112952	0.104847
Pipas_chr1-1_0403	PP7435_Chr1-0723	0.357751	0.000252682	0.338676	0.000157077	-0.101953	0.137798	-0.137288	0.0636694	-0.253846	0.00246862	-0.0335358	0.647648	-0.0590781	0.562657	-0.0465793	0.633962
Pipas_chr1-1_0404	PP7435_Chr1-0724	0.278469	0.000198227	0.242472	0.0010131	0.0247377	0.75559	-0.328164	0.000665374	-0.480624	0.00115333	-0.253594	0.000779394	-0.222911	0.0136592	-0.106196	0.203776
Pipas_chr1-1_0405	PP7435_Chr1-0724	-0.272722	0.00696271	-0.307431	0.00266827	-0.240629	0.0115161	-0.243483	0.0176793	0.0360183	0.741797	0.153779	0.0977868	0.1854	0.0784333	0.0975511	0.480389
Pipas_chr1-1_0406	PP7435_Chr1-0725	-0.317853	0.0110712	-0.131792	0.177126	-0.209011	0.0241221	-0.272965	0.0116743	-0.291327	0.0223077	-0.0424471	0.683264	0.00339782	0.987493	0.00937389	0.960761
Pipas_chr1-1_0407	PP7435_Chr1-0726	2.43848	6.26399e-13	2.28966	8.77623e-14	2.29381	2.19652e-13	2.54742	3.08444e-13	2.6861	1.75354e-13	1.72067	3.07361e-12	1.0127	7.40513e-06	0.742324	1.94047e-06
Pipas_chr1-1_0408	PP7435_Chr1-0727	0.0877761	0.192269	0.213653	0.00237759	0.297633	0.000266634	0.378805	0.000115929	0.259383	0.00101055	0.057529	0.371443	0.120065	0.123638	0.0342568	0.742407
Pipas_chr1-1_0409	PP7435_Chr1-0728	0.258829	0.000703366	0.300234	0.000301799	0.228752	0.00368431	0.11617	0.0984169	0.0877551	0.250335	0.246537	0.00140307	0.147196	0.213833	0.0960273	0.288196
Pipas_chr1-1_0410	PP7435_Chr1-0729	-0.120053	0.127609	-0.231113	0.000473482	-0.141968	0.00976186	0.113976	0.234469	0.401872	0.00119359	0.256144	0.000333838	0.185345	0.108331	0.168254	0.0424043
Pipas_chr1-1_0411	PP7435_Chr1-0730	-1.32322	8.24884e-10	-1.29997	2.34059e-09	-1.28816	5.29906e-10	-1.09868	4.85113e-09	-0.658358	1.57692e-06	-0.0368716	0.713784	0.096959	0.390824	0.122084	0.289343
Pipas_chr1-1_0412	PP7435_Chr1-0731	-0.141563	0.0736341	-0.144893	0.0869313	-0.214483	0.0196246	0.0156152	0.876612	0.278881	0.0015949	0.145244	0.0767093	-0.0376663	0.78422	0.199583	0.0435907
Pipas_chr1-1_0413	PP7435_Chr1-0732	-0.0939902	0.323572	-0.175424	0.0377985	-0.0103102	0.902705	0.0777934	0.537578	0.256187	0.0676546	0.119881	0.135378	0.0621125	0.501357	0.199941	0.07038
Pipas_chr1-1_0414	PP7435_Chr1-0733	-1.07672	1.70289e-08	-1.2372	1.31645e-09	-1.32985	1.96462e-10	-1.18023	8.04128e-07	-0.960024	2.76503e-08	-0.479619	0.000147948	-0.365387	0.00840892	-0.0621846	0.648206
Pipas_chr1-1_0415	PP7435_Chr1-0733	-0.572119	8.55815e-07	-0.565134	8.61009e-07	-0.58879	1.62416e-06	-0.559631	2.53423e-07	-0.414953	0.000460493	-0.207319	0.00697579	0.128875	0.169827	0.0222311	0.836932
Pipas_chr1-1_0416	PP7435_Chr1-0734	0.721735	7.96303e-08	0.802972	2.38657e-08	0.739544	6.9578e-08	0.768985	2.52486e-07	0.562463	2.38406e-05	0.31558	0.00126321	0.0791264	0.428868	0.120563	0.263656
Pipas_chr1-1_0417	PP7435_Chr1-0736	-0.0765202	0.476758	0.0821174	0.432614	0.413717	0.000444723	0.489878	0.000173173	0.476209	0.000339228	0.0479839	0.67491	0.0030942	0.986595	-0.087952	0.586218
Pipas_chr1-1_0418	PP7435_Chr1-0737	0.791013	6.91801e-06	0.796553	8.04258e-06	1.19421	2.27297e-08	1.26315	5.1411e-09	1.00807	2.78029e-07	0.485718	0.00106216	0.270304	0.0388244	0.0819281	0.680585
Pipas_chr1-1_0419	PP7435_Chr1-0738	-0.498395	1.47869e-08	-0.54295	6.38458e-09	-0.582875	1.7289e-09	-0.506867	4.76898e-08	-0.379893	1.24933e-06	-0.401456	4.90423e-07	-0.277326	0.00255616	-0.202799	0.00267212
Pipas_chr1-1_0420	PP7435_Chr1-0739	-0.080425	0.287074	-0.178284	0.00433991	-0.153826	0.0127833	-0.140753	0.088535	-0.261417	0.00136073	-0.251486	0.00108614	-0.407312	0.000246088	-0.378742	0.000456961
Pipas_chr1-1_0421	PP7435_Chr1-0740	0.280882	2.13702e-05	0.264688	6.20784e-05	0.279793	2.37574e-05	0.372706	3.17001e-05	0.325476	1.26403e-05	0.0847704	0.116554	0.150099	0.0869066	-0.0203975	0.777752
Pipas_chr1-1_0422	PP7435_Chr1-0742	-0.879807	6.50305e-08	-0.687204	1.24941e-05	-0.906749	4.02505e-08	-0.818876	7.79559e-07	-0.770148	2.95206e-07	-0.613591	1.61032e-05	-0.544006	0.000118938	-0.0878514	0.689525
Pipas_chr1-1_0423	region between P7435_Chr1-0742 and P7435_Chr1-0743, might be part of P7435_Chr1-0743 which is wrong predicted	0.514236	5.87174e-07	0.474613	2.08687e-06	0.561902	3.9505e-07	0.545729	2.21412e-06	0.681037	4.84233e-07	0.361076	7.43036e-05	0.0720045	0.417111	0.0481393	0.687705
Pipas_chr1-1_0424	PP7435_Chr1-0743	-0.120003	0.0983041	-0.198782	0.00185287	-0.312771	0.000158949	-0.188265	0.00837381	-0.10288	0.101101	-0.0374329	0.52413	0.119912	0.150386	-0.0192173	0.823517
Pipas_chr1-1_0425	PP7435_Chr1-0744	-0.815285	2.83178e-09	-0.695559	1.12889e-08	-0.641051	4.95299e-09	-0.540574	1.38848e-06	-0.413422	5.2729e-06	-0.13213	0.0816715	-0.249115	0.00265824	-0.0428891	0.561038
Pipas_chr1-1_0426	PP7435_Chr1-0745	-0.0345101	0.502173	-0.137526	0.0104383	-0.29551	2.33068e-05	-0.23868	0.00253861	-0.146957	0.0266821	-0.141073	0.0151791	0.0458968	0.591552	-0.0546606	0.550446
Pipas_chr1-1_0427	PP7435_Chr1-0746	-0.336755	8.55607e-06	-0.296544	2.65479e-05	-0.330511	1.48642e-05	-0.266579	0.000181966	-0.033531	0.553853	-0.0947401	0.0913854	0.104521	0.214581	0.0586907	0.430704
Pipas_chr1-1_0428	PP7435_Chr1-0747	-0.016051	0.78707	0.099046	0.131149	0.46194	8.65158e-07	0.734901	5.05318e-08	0.859981	1.17413e-10	0.574913	8.55399e-06	0.550817	8.63528e-05	0.339233	0.00232577
Pipas_chr1-1_0429	new exon between PP7435_Chr1-0747 and PP7435_Chr1-0748	-0.0414619	0.613536	-0.0426028	0.52375	-0.133344	0.0871213	-0.17071	0.0636694	-0.0545934	0.520275	-0.135779	0.0693706	-0.0459586	0.625842	-0.055791	0.662312
Pipas_chr1-1_0430	PP7435_Chr1-0748	0.158688	0.0361819	0.202508	0.0125607	0.114597	0.123375	0.00772463	0.927196	-0.0277637	0.752978	-0.0919726	0.267691	-0.0998555	0.454574	-0.0360751	0.801222
Pipas_chr1-1_0431	PP7435_Chr1-0749	0.220763	0.000196919	0.146957	0.00500481	0.152227	0.00402325	0.161553	0.0320431	0.350138	2.58864e-06	0.265254	2.36431e-05	0.280194	0.00015524	0.237024	0.00135627
Pipas_chr1-1_0432	PP7435_Chr1-0750	-0.881386	1.06121e-10	-0.732274	1.93665e-10	-0.852288	2.24334e-09	-0.828638	1.2199e-09	-0.643771	1.81209e-07	-0.180539	0.00121806	-0.215624	0.023362	-0.0503199	0.429319
Pipas_chr1-1_0433	PP7435_Chr1-0751	-1.08301	1.90792e-10	-0.918101	2.18199e-10	-0.815788	2.93032e-07	-0.689299	9.03032e-08	-0.1995	0.0201523	0.0945212	0.203882	0.160113	0.0447547	0.237711	0.0203607
Pipas_chr1-1_0434	PP7435_Chr1-0752	-0.362859	0.00195326	-0.214983	0.0143613	0.152038	0.0889085	0.139967	0.080283	-0.000188576	0.998792	0.143801	0.0873549	-0.0137045	0.914959	-0.0200405	0.893191
Pipas_chr1-1_0435	PP7435_Chr1-0754	1.03737	1.05791e-11	1.01343	1.06674e-11	0.868156	1.21546e-10	0.775325	1.17253e-09	0.544777	2.35298e-07	0.417147	3.43867e-06	0.166991	0.0229617	0.0634237	0.528276
Pipas_chr1-1_0436	PP7435_Chr1-0755	-0.209423	0.000167926	-0.225918	9.6801e-05	-0.282145	8.00701e-06	-0.247966	0.000362868	-0.127453	0.0180934	-0.0336628	0.50045	0.0571009	0.462241	0.0380918	0.585181
Pipas_chr1-1_0437	PP7435_Chr1-0756	0.909257	5.78377e-08	0.938496	3.67209e-09	1.33717	7.9815e-11	1.41476	4.30069e-11	1.26265	9.39905e-09	0.32692	0.000772472	0.217677	0.0310513	0.0202918	0.88554
Pipas_chr1-1_0438	new exon between PP7435_Chr1-0756 and PP7435_Chr1-0757	0.218486	0.0572481	0.163831	0.135729	0.230873	0.0397014	0.249664	0.0451638	0.068576	0.587659	0.153547	0.210815	0.366989	0.0212792	0.102503	0.549807
Pipas_chr1-1_0439	PP7435_Chr1-0757	-0.247492	0.000337913	-0.194499	0.00264812	-0.212278	0.00713452	-0.342422	5.27535e-06	-0.265969	0.0066599	-0.284966	8.24072e-05	-0.176264	0.0357152	-0.16706	0.0197234
Pipas_chr1-1_0440	PP7435_Chr1-0758	0.741667	9.61524e-11	0.608264	5.55971e-09	0.739173	2.20467e-09	0.720047	2.12382e-09	0.793792	7.86903e-10	0.51332	1.07965e-07	0.396235	1.53208e-05	0.136145	0.0342673
Pipas_chr1-1_0441	PP7435_Chr1-0759	1.24959	4.57944e-13	1.18467	4.08058e-13	1.09968	8.30441e-13	0.970724	4.18282e-11	0.763086	1.09343e-08	0.397994	2.12146e-06	0.275012	0.000364275	0.0829716	0.21852
Pipas_chr1-1_0442	PP7435_Chr1-0760	-0.0563114	0.42834	-0.0203243	0.772242	-0.111149	0.124673	-0.256407	0.00222955	-0.196664	0.0254675	0.0407646	0.607008	0.199729	0.0905502	0.0335673	0.774094
Pipas_chr1-1_0443	PP7435_Chr1-0761	0.573801	6.51584e-06	0.626373	2.1157e-06	0.400303	2.91286e-05	0.420118	0.00010049	0.354127	0.000373533	0.398979	4.38648e-05	0.127896	0.21515	0.179057	0.0518047
Pipas_chr1-1_0444	PP7435_Chr1-0762	0.445828	0.00129519	0.529945	0.000146343	0.299415	0.00261126	0.178195	0.0982474	-0.0396405	0.782265	0.177319	0.0654644	0.16816	0.281165	-0.0613593	0.666699
Pipas_chr1-1_0445	PP7435_Chr1-0763	-0.0981167	0.136364	-0.0979308	0.083627	0.0477518	0.328262	0.249013	0.0012806	0.51287	1.69815e-05	0.281662	5.45217e-05	0.227596	0.0571188	0.19461	0.0330158
Pipas_chr1-1_0446	PP7435_Chr1-0765	0.380644	0.00142905	0.304773	0.00369546	0.161353	0.132503	0.0815843	0.432654	0.116584	0.272914	-0.0972611	0.408382	0.0929089	0.481838	0.0735898	0.684246
Pipas_chr1-1_0447	PP7435_Chr1-0766	0.000235259	0.99857	0.198221	0.129267	0.510739	0.000634213	0.621302	0.000203763	0.21033	0.153342	0.17141	0.215315	-0.214189	0.166947	-0.0504942	0.821353
Pipas_chr1-1_0448	PP7435_Chr1-0767	-1.04571	4.61161e-08	-0.966281	9.08816e-08	-0.727819	2.41141e-06	-0.503269	0.000200231	-0.270334	0.0108678	-0.510976	9.76755e-05	-0.409052	0.00534905	-0.236505	0.145881
Pipas_chr1-1_0449	PP7435_Chr1-0768	0.186255	0.00166112	0.206213	0.000680423	0.107812	0.0305027	0.0591357	0.286538	0.109264	0.046855	0.0107737	0.854948	0.159068	0.0136374	-0.0312343	0.648819
Pipas_chr1-1_0450	PP7435_Chr1-0769	-0.652913	8.96879e-08	-0.543103	4.60813e-07	-0.586639	1.40295e-07	-0.495234	4.21784e-05	-0.398225	0.000417799	0.00948031	0.897481	0.293152	0.00696481	0.102248	0.298758
Pipas_chr1-1_0451	PP7435_Chr1-0770	0.910317	5.77109e-08	1.03108	2.94158e-08	0.960506	2.32956e-07	0.789932	8.65943e-06	0.2967	0.0157122	0.140903	0.296047	-0.0146592	0.951016	0.0191746	0.935206
Pipas_chr1-1_0452	PP7435_Chr1-0770	1.03001	3.71444e-10	1.05581	6.97998e-09	1.09058	5.73484e-09	1.0505	9.29276e-09	0.555684	5.88893e-06	0.334852	0.00234903	0.144574	0.408181	0.0738738	0.480823
Pipas_chr1-1_0453	PP7435_Chr1-0771	-0.214602	0.057215	-0.0855645	0.478425	-0.0353078	0.748873	-0.126427	0.352912	-0.271323	0.0424353	-0.285639	0.0286759	-0.418885	0.00609859	-0.218649	0.187904
Pipas_chr1-1_0454	PP7435_Chr1-0772	-0.098506	0.166593	-0.152091	0.0294296	-0.0817586	0.140672	0.059501	0.460951	0.245479	0.000472019	0.178199	0.00877037	0.067617	0.545039	0.258702	0.00187488
Pipas_chr1-1_0455	PP7435_Chr1-0773	0.393158	4.98468e-05	0.284205	0.000612432	0.0156319	0.816894	-0.0967353	0.209332	-0.248551	0.00564719	-0.208214	0.00886545	-0.0762267	0.424068	-0.0641014	0.546981
Pipas_chr1-1_0456	PP7435_Chr1-0774	-0.590722	4.05437e-05	-0.591454	3.52639e-05	-0.540204	1.44682e-05	-0.609892	1.72732e-05	-0.472418	8.40067e-05	-0.150079	0.151591	-0.161338	0.395212	-0.040445	0.785005
Pipas_chr1-1_0457	PP7435_Chr1-0775	-0.0529338	0.565803	-0.0749454	0.390442	-0.135955	0.153438	-0.0960539	0.327697	0.228796	0.0185555	0.170301	0.108473	0.242645	0.0357512	0.158413	0.296015
Pipas_chr1-1_0458	new exon between PP7435_Chr1-0775 and PP7435_Chr1-0776, two exons might be present in the region	-0.206478	0.000717664	-0.26214	0.000629681	-0.35559	5.23411e-06	-0.321704	0.000398939	-0.364185	0.0001438	-0.215015	0.00357927	-0.106924	0.169638	0.0843693	0.263441
Pipas_chr1-1_0459	PP7435_Chr1-0294	0.00782645	0.893107	-0.0620381	0.265233	0.0356157	0.574474	0.0959668	0.159712	0.0859425	0.152026	-0.0761054	0.139621	-0.160741	0.0312808	-0.116919	0.0754317
Pipas_chr1-1_0460	PP7435_Chr1-0295	-0.330807	7.3933e-05	-0.194583	0.00925422	-0.255936	0.00178138	-0.329621	0.000319975	-0.4195	0.000110261	0.090315	0.265689	0.0334421	0.769132	0.0324322	0.748117
Pipas_chr1-1_0461	part of PP7435_Chr1-0294 which might be wrong predicted and should be splitted	-0.257302	0.00730471	-0.186214	0.318004	-0.609767	3.69319e-07	-0.693458	1.64765e-07	-0.553281	8.82689e-06	-0.305737	0.00184455	0.0606309	0.632188	-0.0718803	0.512857
Pipas_chr1-1_0462	PP7435_Chr1-0314	-0.286356	0.00165053	-0.202649	0.0199383	-0.148321	0.131664	-0.095149	0.364747	0.0326705	0.742349	0.209963	0.0252645	0.216241	0.0523604	0.202342	0.125706
Pipas_chr1-1_0463	PP7435_Chr1-0322	-0.0227575	0.609788	0.0406405	0.466785	-0.200322	0.000273369	-0.213567	0.000608548	-0.173226	0.00249113	-0.00416071	0.937587	0.0580185	0.361933	0.0286944	0.680865
Pipas_chr1-1_0464	PP7435_Chr1-0325	-0.177491	0.00274666	-0.153282	0.0102658	-0.279718	2.7326e-05	-0.300325	6.63459e-05	-0.342988	1.70052e-05	-0.0253035	0.674674	-0.0284162	0.741121	-0.0420174	0.599111
Pipas_chr1-1_0465	PP7435_Chr1-0326	1.13731	2.42516e-13	1.05973	1.2431e-12	0.91289	3.151e-11	0.933807	3.30741e-10	0.718133	3.40178e-07	0.621641	2.96793e-09	0.459198	6.29565e-06	0.235939	0.00332552
Pipas_chr1-1_0466	PP7435_Chr1-0328	-0.358266	1.5575e-06	-0.275692	5.12903e-05	-0.485301	1.08727e-08	-0.44928	8.56836e-07	-0.455336	2.10896e-07	-0.130973	0.0174515	-0.0591794	0.347819	-0.0415696	0.549144
Pipas_chr1-1_0467	PP7435_Chr1-0330	-1.49503	5.54523e-14	-1.49277	5.80034e-14	-0.98537	3.75335e-12	-0.889763	4.49798e-11	-0.825313	5.34807e-10	-0.328547	2.58099e-05	-0.130942	0.0364466	-0.11098	0.0544975
Pipas_chr1-1_0468	PP7435_Chr1-0364	-0.34665	1.46035e-05	-0.458831	2.2434e-06	-0.497673	4.67706e-08	-0.344468	3.1774e-05	-0.119209	0.0875094	-0.0814565	0.173939	-0.0769173	0.512544	0.0831619	0.279452
Pipas_chr1-1_0469	PP7435_Chr1-0372	0.00765776	0.907515	-0.0553591	0.413678	-0.0521563	0.393458	-0.260511	0.00697919	-0.29142	0.00168124	0.0149087	0.823481	-0.118428	0.297895	-0.0335762	0.731815
Pipas_chr1-1_0470	PP7435_Chr1-0375	0.943374	2.95353e-07	0.97946	4.71803e-07	0.891804	4.06354e-07	0.8617	2.58611e-06	0.630624	0.000216322	0.22787	0.0841383	0.0892234	0.573704	-0.0550724	0.778854
Pipas_chr1-1_0471	PP7435_Chr1-0383	1.18638	1.4051e-10	1.18872	1.04974e-10	1.1481	8.36575e-10	0.978253	1.01037e-08	0.574244	1.87404e-06	0.448204	6.18599e-05	0.0404118	0.721444	-0.0167112	0.897421
Pipas_chr1-1_0472	PP7435_Chr1-0396	-0.406527	0.00421237	-0.429572	0.00188856	-0.135937	0.324767	-0.0457479	0.750466	0.0202548	0.900652	0.0341365	0.823972	-0.122986	0.470174	-0.13222	0.559528
Pipas_chr1-1_0473	PP7435_Chr1-0398	-0.228648	0.00206676	-0.168084	0.0140452	-0.256861	0.00100859	-0.213789	0.00781728	0.0184289	0.784221	0.157093	0.0322914	0.180434	0.0346434	0.113435	0.180204
Pipas_chr1-1_0474	PP7435_Chr1-0421	-0.946679	6.11588e-09	-0.839402	1.46487e-07	-0.652923	7.14415e-07	-0.395469	0.000677441	-0.0881023	0.305542	-0.0550032	0.557099	0.0584275	0.573614	0.0347601	0.815694
Pipas_chr1-1_0475	PP7435_Chr1-0426	1.42678	3.81716e-09	1.6472	1.43924e-09	1.69093	2.50934e-10	1.76835	2.80281e-10	1.26889	2.50401e-07	0.966944	1.66913e-06	0.441271	0.00678578	0.0207126	0.920574
Pipas_chr1-1_0476	PP7435_Chr1-0434	0.0973996	0.355771	-0.0597545	0.686101	-0.0515986	0.669061	-0.0466172	0.673432	0.0631169	0.612355	-0.0699231	0.564548	0.0400523	0.827255	0.147765	0.333325
Pipas_chr1-1_0477	PP7435_Chr1-0436	0.488892	2.56185e-07	0.526523	3.20201e-07	0.523723	4.58317e-07	0.556203	4.06132e-07	0.499722	4.05457e-07	0.303139	0.000395782	0.296257	0.00272009	0.218849	0.0103164
Pipas_chr1-1_0478	PP7435_Chr1-0438	1.72937	8.86116e-14	1.49389	3.0032e-12	1.07227	8.44133e-11	1.00862	4.49798e-11	0.94365	3.68657e-10	0.474899	2.10265e-06	0.197025	0.00947377	0.0186771	0.828957
Pipas_chr1-1_0479	PP7435_Chr1-0469	-0.17437	0.427507	-0.00941154	0.968128	0.320648	0.113544	0.418833	0.0585639	0.138275	0.531237	-0.0211023	0.942761	0.70023	0.0131011	0.044994	0.904069
Pipas_chr1-1_0480	PP7435_Chr1-0493	0.890545	5.29128e-09	0.943822	2.8284e-10	1.15898	3.00048e-11	1.08022	2.94674e-10	0.841249	3.7211e-08	0.32259	5.44046e-05	0.212346	0.0307319	-0.0426369	0.679316
Pipas_chr1-1_0481	PP7435_Chr1-0497	0.22255	0.00179362	0.130875	0.0518265	0.0423962	0.470469	0.0172985	0.781388	-0.0581712	0.378847	-0.0676007	0.308693	-0.0142778	0.899646	-0.131099	0.151666
Pipas_chr1-1_0482	PP7435_Chr1-0510	0.365856	0.00242888	0.468202	0.00017667	0.693001	1.07804e-06	0.764599	3.92879e-07	0.561303	3.88846e-06	0.219725	0.0303209	0.0971521	0.36279	-0.0482753	0.741493
Pipas_chr1-1_0483	PP7435_Chr1-0513	1.20911	1.81112e-07	1.38305	1.47369e-08	1.48092	1.45692e-08	1.29978	1.91163e-07	1.10577	4.7139e-07	0.384358	0.0126921	0.178779	0.320655	0.0395748	0.86496
Pipas_chr1-1_0484	PP7435_Chr1-0520	-0.313656	0.000277223	-0.484227	1.23809e-06	-0.207933	0.00533026	-0.0470639	0.499649	0.0333602	0.671615	0.0546023	0.52533	-0.324025	0.0321916	-0.211367	0.0344695
Pipas_chr1-1_0485	PP7435_Chr1-0529	0.265412	0.0142021	0.201078	0.0567109	0.4314	0.000348465	0.668482	2.73271e-06	0.758395	5.89654e-06	0.368371	0.00166702	0.0135323	0.926146	-0.0172673	0.923804
Pipas_chr1-1_0486	PP7435_Chr1-0552	0.47985	2.00844e-08	0.487499	1.67024e-08	0.374695	7.36384e-07	0.378241	3.33055e-05	0.131006	0.0165151	0.100404	0.072455	0.170992	0.0111602	0.0183583	0.822765
Pipas_chr1-1_0487	PP7435_Chr1-0574	0.123558	0.123881	-0.0340096	0.667075	-0.118554	0.211485	-0.152822	0.0516459	0.201965	0.0161359	0.0243873	0.768153	0.137442	0.103949	0.13476	0.226175
Pipas_chr1-1_0488	PP7435_Chr1-0591	0.245913	0.000376458	0.141618	0.0183541	0.102023	0.0781862	0.129308	0.0541719	0.0679785	0.432039	0.0930745	0.182267	-0.149626	0.315824	-0.145419	0.0620612
Pipas_chr1-1_0489	PP7435_Chr1-0593	3.43988	1.71905e-15	3.38569	1.60601e-15	3.20199	1.71283e-15	3.06276	1.47502e-14	1.85786	2.13611e-11	0.861394	3.67639e-08	0.616262	1.02563e-05	0.135692	0.205488
Pipas_chr1-1_0490	PP7435_Chr1-0597	0.576842	7.62816e-10	0.450306	2.14953e-06	0.538734	1.30219e-07	0.525043	1.09623e-07	0.415779	4.27812e-07	0.201511	0.00092529	0.177693	0.00918427	0.141239	0.0296192
Pipas_chr1-1_0491	region between PP7435_Chr1-0597 and PP7435_Chr1-0598, might be part of PP7435_Chr1-0598	-0.477681	2.90397e-05	-0.501427	7.32971e-06	-0.461843	2.15419e-05	-0.557584	8.97895e-06	-0.539006	1.63953e-05	-0.336389	0.00183213	-0.335874	0.00777427	-0.174737	0.149945
Pipas_chr1-1_0492	PP7435_Chr1-0603	-0.999287	3.27444e-10	-0.919911	5.9842e-10	-0.853004	2.8505e-10	-0.833363	5.87704e-08	-0.68041	1.1194e-08	-0.778506	4.93012e-09	-0.234186	0.00440311	-0.173691	0.0285824
Pipas_chr1-1_0493	PP7435_Chr1-0608	-0.105027	0.223951	-0.138458	0.101583	-0.131444	0.115518	-0.244675	0.00879927	-0.0632062	0.516883	0.0459807	0.583881	-0.0277854	0.810854	0.0840953	0.457699
Pipas_chr1-1_0494	PP7435_Chr1-0608	-0.110359	0.177564	-0.153276	0.0571346	-0.154828	0.0719374	-0.25115	0.00620526	-0.0471937	0.603506	0.0355057	0.648833	-0.046805	0.673689	0.0861921	0.454755
Pipas_chr1-1_0495	PP7435_Chr1-0618	0.529677	9.25328e-06	0.520382	1.97184e-05	0.23155	0.00431022	0.102226	0.202575	0.0457684	0.611907	0.148506	0.0899961	0.0411275	0.710219	0.189725	0.0870922
Pipas_chr1-1_0496	PP7435_Chr1-0648	-1.30244	9.60551e-12	-1.27644	1.5558e-11	-0.658256	1.00206e-06	-0.381654	0.000170153	-0.21599	0.0509399	-0.0217674	0.781726	-0.108412	0.189592	-0.0219696	0.849971
Pipas_chr1-1_0497	PP7435_Chr1-0652	0.756307	4.61161e-08	0.584983	1.51741e-06	0.352642	0.000338425	0.261114	0.00346822	0.258921	0.00210891	0.166246	0.0270845	0.201396	0.0253424	0.161705	0.0645324
Pipas_chr1-1_0498	PP7435_Chr1-0659	-0.0964462	0.0958821	-0.0484103	0.397446	-0.146946	0.0146777	-0.0551492	0.493324	0.0167362	0.811508	0.0705361	0.302432	0.0538912	0.656768	0.0756833	0.412945
Pipas_chr1-1_0499	PP7435_Chr1-0677	-0.635156	2.84289e-06	-0.640971	1.15624e-06	-0.557251	1.11409e-05	-0.344703	0.00302873	-0.298396	0.0036009	0.194398	0.0490333	0.0808199	0.526742	0.136882	0.219308
Pipas_chr1-1_0500	PP7435_Chr1-0683	-1.16725	3.20353e-12	-1.09478	9.66808e-13	-1.21309	1.19217e-13	-1.32537	5.49873e-11	-0.950369	8.71339e-09	-0.33286	4.31182e-06	-0.211369	0.0240361	-0.0351113	0.595112
Pipas_chr1-1_0501	PP7435_Chr1-0696	-0.645755	8.71374e-09	-0.667309	3.31842e-09	-0.836757	3.57948e-11	-0.854777	1.35543e-10	-0.616766	1.58768e-08	-0.274599	0.000194129	-0.126464	0.0613521	0.0116497	0.882175
Pipas_chr1-1_0502	PP7435_Chr1-0735	-0.212982	0.0421876	-0.141194	0.143005	0.0025953	0.978043	0.0879268	0.325643	0.0833467	0.358477	0.0130852	0.909634	0.0323087	0.785519	0.0117364	0.949927
Pipas_chr1-3_0002	region before PP7435_Chr2-0001	0.366503	4.70636e-05	0.366299	1.89409e-05	0.394063	1.77084e-05	0.3923	1.09772e-05	0.281148	0.00104357	0.0987438	0.16585	0.0738027	0.390768	0.0640978	0.602164
Pipas_chr1-3_0003	PP7435_Chr1-0001	0.680015	8.50119e-07	0.920372	7.59974e-08	0.344018	0.000201432	0.167957	0.0257021	0.0324396	0.702492	0.0797997	0.211304	0.013345	0.88809	0.007601	0.958577
Pipas_chr1-3_0004	PP7435_Chr1-0002	0.376685	4.49397e-05	0.106498	0.14663	-0.756311	2.92226e-08	-0.915869	1.29849e-08	-1.39501	6.53838e-10	-1.04144	5.44008e-08	-0.404179	0.00150041	-0.342976	0.00672414
Pipas_chr1-3_0005	PP7435_Chr1-0003	-1.26627	2.19272e-09	-1.45949	3.95193e-13	-1.62333	1.25274e-13	-1.58294	6.22525e-13	-1.4963	1.4901e-12	-1.27391	7.3098e-12	-0.725235	1.02625e-07	-0.244144	0.0203882
Pipas_chr1-3_0006	region between PP7435_Chr1-0003 and PP7435_Chr1-0004	0.140306	0.174648	0.107846	0.262097	0.0717174	0.448425	0.246162	0.0282898	0.0136665	0.892119	0.0152532	0.893904	0.0455384	0.707199	-0.006975	0.967217
Pipas_chr1-3_0007	PP7435_Chr1-0005	0.269406	0.0137743	0.0155884	0.867977	-0.49672	4.31425e-06	-0.47901	1.90097e-05	-0.446382	1.69118e-05	-0.501119	1.02626e-05	-0.28355	0.00305628	-0.0758941	0.53399
Pipas_chr1-3_0008	PP7435_Chr1-0004	0.86253	5.25446e-10	0.917213	2.09732e-10	0.898482	6.43164e-09	0.977855	9.513e-10	0.90781	1.08248e-09	0.57406	2.55981e-06	0.411138	0.000142777	0.176329	0.0628967
Pipas_chr1-3_0009	new exon between PP7435_Chr1-0004 and PP7435_Chr1-0005 or part of PP7435_Chr1-0004	0.117685	0.246987	0.0963536	0.335283	0.0626144	0.488982	0.0839543	0.465851	0.094339	0.364715	0.0647716	0.577481	-0.0181838	0.896223	0.0728551	0.660808
Pipas_chr1-3_0010	PP7435_Chr1-0006	-0.914831	1.42158e-11	-0.979987	5.61204e-12	-1.067	4.04585e-12	-1.10374	8.85107e-11	-0.72695	2.74938e-10	-0.432166	1.93514e-07	-0.233051	0.000827047	-0.0680843	0.268587
Pipas_chr1-3_0011	PP7435_Chr1-0007	-1.67691	2.83957e-06	-1.83943	3.10184e-08	-1.96997	4.76762e-08	-1.79375	5.88617e-08	-0.756753	0.00178282	-0.251044	0.249802	0.0728418	0.822825	0.238841	0.460556
Pipas_chr1-3_0012	new exon between PP7435_Chr1-0007 and PP7435_Chr1-0008, more exons might be present in the region	0.964634	8.7416e-10	0.942977	1.51813e-09	0.766302	1.1758e-08	0.616231	9.7729e-08	0.478738	4.65105e-05	0.159383	0.0425506	0.215078	0.0360347	0.0590232	0.621424
Pipas_chr1-3_0013	PP7435_Chr1-0008	-0.487505	6.61278e-08	-0.442834	5.59452e-06	-0.235674	0.00254452	-0.182631	0.00697919	0.0652562	0.312669	0.0353419	0.511345	0.127803	0.0310623	0.10482	0.0601508
Pipas_chr1-3_0014	PP7435_Chr1-0009	-0.716915	6.98514e-10	-0.587921	5.88276e-08	-0.767226	3.56212e-10	-0.76661	2.79467e-09	-0.846658	8.3238e-09	-0.432145	1.0542e-06	-0.236629	0.000641624	-0.038936	0.637444
Pipas_chr1-3_0015	PP7435_Chr1-0010	-0.0301654	0.478171	-0.110374	0.034524	-0.14142	0.0055708	-0.0789306	0.221145	0.0312486	0.540362	-0.0426794	0.35035	0.00972306	0.887038	-0.0249109	0.784709
Pipas_chr1-3_0016	PP7435_Chr1-0011	0.768704	2.81217e-09	0.552729	1.55812e-07	0.683804	5.5225e-09	0.673191	2.91813e-09	0.769887	4.70287e-09	0.407242	3.70081e-06	0.13836	0.0793626	0.00974174	0.920435
Pipas_chr1-3_0017	PP7435_Chr1-0012	0.660174	1.47989e-08	0.617869	6.26712e-08	0.582984	4.83162e-08	0.502689	2.82898e-06	0.374366	0.000107888	0.148853	0.0398112	-0.077138	0.55685	0.0202865	0.846058
Pipas_chr1-3_0018	PP7435_Chr1-0013	0.379591	3.73133e-07	0.438913	1.16942e-07	0.267684	8.49066e-05	0.19882	0.004036	0.122833	0.0824269	0.193796	0.000723621	0.219165	0.00412523	0.165676	0.00954399
Pipas_chr1-3_0019	new exon between PP7435_Chr1-0013 and PP7435_Chr1-0014	0.381019	0.000857768	0.393807	0.00389388	0.109085	0.16351	-0.0638827	0.385406	0.000595228	0.994166	0.0212432	0.792419	-0.0142451	0.880329	-0.0132375	0.916331
Pipas_chr1-3_0020	PP7435_Chr1-0014	0.623883	3.52499e-09	0.664455	1.97163e-09	0.48978	9.51775e-07	0.295691	4.44824e-05	0.170155	0.0383787	0.0660631	0.296485	0.0946356	0.160471	0.114621	0.0990227
Pipas_chr1-3_0021	PP7435_Chr1-0015 (annotated as rRNA)	-0.441956	0.0399632	-0.450289	0.0354327	0.565964	0.0142667	0.828437	0.00078498	1.05745	0.000129182	0.666445	0.0109151	0.672622	0.0616884	-0.00869673	0.985715
Pipas_chr1-3_0022	PP7435_Chr1-0016	-0.56342	2.89822e-09	-0.549205	3.52809e-09	-0.358378	2.93138e-06	-0.200714	0.00115879	-0.13052	0.042386	-0.00556872	0.916686	-0.208924	0.00191128	-0.096123	0.0995518
Pipas_chr1-3_0023	PP7435_Chr1-0017	0.339655	0.000477372	0.243829	0.0204311	0.41203	3.09407e-05	0.44806	5.0775e-05	0.229063	0.0171847	0.045317	0.650084	0.204924	0.082706	-0.0926886	0.363906
Pipas_chr1-3_0024	PP7435_Chr1-0018	1.53731	8.52458e-13	1.50514	4.23009e-12	1.32762	8.01341e-12	1.29571	3.11858e-11	0.910178	1.08433e-08	0.512793	3.36658e-06	0.150114	0.0815788	-0.0631665	0.552095
Pipas_chr1-3_0025	PP7435_Chr1-0019	0.181639	0.00685709	0.234204	0.00520378	0.23702	0.00206004	0.26289	0.00153675	0.129308	0.103185	-0.0101839	0.890521	0.126697	0.162987	-0.00718893	0.957284
Pipas_chr1-3_0026	PP7435_Chr1-0020	0.475298	0.000800989	0.544368	3.1611e-05	0.80229	2.27753e-07	0.953008	3.65831e-08	0.666809	8.59934e-06	0.24881	0.0186224	0.11704	0.305074	-0.0848972	0.573278
Pipas_chr1-3_0027	PP7435_Chr1-0021	1.09042	2.42326e-08	1.28096	4.0071e-09	1.50486	9.49434e-10	1.44615	7.6769e-09	0.911918	2.68704e-06	0.580019	7.7203e-05	0.122798	0.504672	0.0493107	0.767233
Pipas_chr1-3_0028	PP7435_Chr1-0022	0.701045	2.18167e-05	0.720933	9.99968e-06	1.02884	1.69793e-07	0.923908	6.06086e-07	0.843693	1.94192e-06	0.223624	0.0739141	-0.244176	0.103227	-0.430733	0.0163982
Pipas_chr1-3_0029	PP7435_Chr1-0023	-0.0688551	0.309241	-0.100247	0.135304	0.0186	0.803046	0.0609237	0.434291	0.0202538	0.805709	-0.0982761	0.15048	0.059391	0.556125	-0.00075635	0.995746
Pipas_chr1-3_0030	PP7435_Chr1-0024	-0.258375	0.000148719	-0.17768	0.00708802	-0.0774071	0.297492	-0.0259119	0.642651	0.0108163	0.884684	-0.0663628	0.210749	0.147189	0.0394549	0.0275679	0.775267
Pipas_chr1-3_0031	PP7435_Chr1-0025	-0.335209	0.000200882	-0.232634	0.00897317	-0.321566	3.44956e-05	-0.344752	7.43293e-05	-0.335368	3.61106e-05	-0.0580089	0.33407	0.00485535	0.955779	-0.0148941	0.868929
Pipas_chr1-3_0032	PP7435_Chr1-0026	1.57166	1.99984e-11	1.57952	3.91922e-12	1.52065	1.53883e-11	1.43227	5.50682e-11	0.964321	3.72488e-09	0.636374	6.54116e-06	0.451811	0.0016942	0.172108	0.145809
Pipas_chr1-3_0033	PP7435_Chr1-0027	-0.49202	1.70355e-07	-0.491103	2.3801e-06	-0.51088	1.45176e-07	-0.420522	7.63249e-06	-0.394453	9.22929e-06	-0.363289	2.32544e-05	-0.133379	0.0740126	-0.0712367	0.469812
Pipas_chr1-3_0034	PP7435_Chr1-0028	0.21549	0.255128	0.192743	0.239938	0.769907	0.000130141	0.646953	0.00109584	0.461998	0.0104685	-0.125193	0.474047	-0.876745	0.000177639	-0.826962	0.00257178
Pipas_chr1-3_0035	PP7435_Chr1-0029	0.772357	5.98193e-08	0.599495	2.97305e-06	0.294993	6.84054e-05	0.293366	6.7937e-05	0.281347	0.000337491	0.164884	0.00542125	0.0329333	0.713616	-0.0249397	0.768915
Pipas_chr1-3_0036	PP7435_Chr1-0030	1.30559	6.09265e-11	1.32804	3.32851e-10	1.30159	7.01961e-11	1.14366	6.29776e-10	0.823696	3.3214e-08	0.421824	7.01517e-05	0.157163	0.096275	-0.0394127	0.740326
Pipas_chr1-3_0037	PP7435_Chr1-0031	1.02404	1.30096e-10	1.03411	2.26556e-11	1.02498	5.80775e-11	0.95045	7.76122e-09	0.55655	5.50416e-07	0.456175	3.05607e-06	0.255715	0.00537014	0.144069	0.0644131
Pipas_chr1-3_0038	PP7435_Chr1-0032	0.00955914	0.924982	-0.176141	0.0905966	-0.466976	1.69745e-05	-0.554848	4.93496e-06	-0.381074	0.000270629	-0.240901	0.0132926	-0.0582754	0.595553	-0.0388284	0.792779
Pipas_chr1-3_0039	PP7435_Chr1-0033	0.206408	0.0100443	0.201426	0.009168	0.175081	0.00590398	0.259638	0.000556893	0.318861	0.000649403	0.151202	0.0608487	-0.0227045	0.851972	0.0623349	0.424357
Pipas_chr1-3_0040	PP7435_Chr1-0034	0.416452	0.000124939	0.47703	1.96983e-05	0.429662	6.8224e-05	0.320424	0.00277956	0.171218	0.0568969	0.188823	0.0376966	-0.255296	0.0109009	-0.255636	0.022529
Pipas_chr1-3_0041	PP7435_Chr1-0035	2.19102	2.19609e-11	2.37401	1.13696e-10	3.30821	3.38256e-11	2.64599	1.60108e-11	1.55855	1.67481e-09	0.928693	4.1112e-06	0.239905	0.106028	-0.000963587	0.997811
Pipas_chr1-3_0042	new exon between PP7435_Chr1-0035 and PP7435_Chr1-0036	-0.0494147	0.487089	-0.0728658	0.331754	0.00258354	0.972623	0.061573	0.449315	0.0202248	0.778369	0.0448703	0.644971	-0.095288	0.424661	0.0532081	0.695901
Pipas_chr1-3_0043	PP7435_Chr1-0037	2.01923	2.05546e-13	1.96486	3.25127e-13	1.76098	1.99136e-13	1.74203	8.65747e-13	1.34398	8.74935e-11	0.887773	1.43012e-08	0.512159	2.05217e-05	0.292719	0.00512703
Pipas_chr1-3_0044	PP7435_Chr1-0038	1.05365	5.14046e-08	1.08148	1.19497e-08	1.61226	1.55637e-11	1.70044	2.34069e-11	1.54582	1.1828e-09	0.693166	2.12158e-06	0.284476	0.0112039	0.0484746	0.727911
Pipas_chr1-3_0045	PP7435_Chr1-0039	0.4258	2.29235e-05	0.435332	1.04164e-05	0.352209	0.000227771	0.312867	0.000646731	0.190532	0.0201582	0.150904	0.0907479	0.090596	0.419035	0.0270145	0.837367
Pipas_chr1-3_0046	PP7435_Chr1-0040	0.129524	0.0637023	0.148102	0.015334	0.357264	4.45075e-05	0.32748	0.000429049	0.334083	0.000585496	0.229599	0.0086183	0.217388	0.0544584	0.160271	0.0803955
Pipas_chr1-3_0047	PP7435_Chr1-0041	0.986956	2.47023e-06	0.98492	2.09244e-06	1.00141	5.40571e-07	0.998066	1.15791e-06	0.747013	3.83968e-05	0.338984	0.0261894	0.362505	0.0326719	-0.0239408	0.924531
Pipas_chr1-3_0048	PP7435_Chr1-0042	1.84008	2.35846e-12	1.98361	2.4871e-13	1.90467	8.95028e-14	2.00731	3.39091e-13	1.52533	6.4244e-09	0.338452	0.000547159	0.381633	0.000446868	0.0175538	0.883601
Pipas_chr1-3_0049	PP7435_Chr1-0043	-0.310634	0.00909034	-0.322874	0.00365913	-0.310101	0.00641554	-0.299571	0.0190736	-0.210538	0.0627209	-0.0906838	0.463781	0.103559	0.508276	-0.0841156	0.646777
Pipas_chr1-3_0050	PP7435_Chr1-0044	-1.40852	1.69236e-10	-1.26763	6.11527e-10	-1.18823	9.3813e-10	-1.12615	1.15789e-08	-0.838341	6.51625e-07	-0.179038	0.0617539	-0.0153105	0.917019	-0.0873662	0.527384
Pipas_chr1-3_0051	PP7435_Chr1-0045	0.139127	0.071517	0.126475	0.123694	0.4994	0.000214839	0.557737	7.51577e-06	0.60779	1.20346e-05	0.447439	3.23e-05	0.168629	0.067478	-0.0578227	0.601914
Pipas_chr1-3_0052	PP7435_Chr1-0046	-0.197214	0.232317	-0.44565	0.0778011	-2.3241	4.34942e-13	-2.32645	1.55578e-13	-2.28835	2.00868e-12	-2.07065	5.18927e-11	-1.0737	9.91033e-09	-0.699589	0.00053433
Pipas_chr1-3_0053	PP7435_Chr1-0048	-0.000398595	0.995974	0.0507786	0.421804	0.166782	0.0098334	0.173568	0.042407	0.327964	8.23081e-05	0.192511	0.0119664	0.393154	0.000203503	0.134552	0.133545
Pipas_chr1-3_0054	PP7435_Chr1-0051	0.445503	7.13853e-06	0.533302	9.92838e-07	0.686246	2.61851e-08	0.77252	1.28528e-08	0.646871	1.72946e-07	0.429414	6.98921e-05	0.111527	0.285135	0.0293783	0.801222
Pipas_chr1-3_0055	PP7435_Chr1-0052	-0.292059	0.0052747	-0.161689	0.126482	-0.242248	0.0212464	-0.280838	0.0242944	-0.242221	0.0406397	-0.0763693	0.487689	-0.0208918	0.917019	0.0860795	0.638167
Pipas_chr1-3_0056	PP7435_Chr1-0053	-0.116705	0.157971	-0.135204	0.115617	-0.253807	0.00511713	-0.189647	0.0586082	-0.111595	0.187608	0.0232118	0.793051	0.17628	0.0696337	0.108917	0.372135
Pipas_chr1-3_0057	PP7435_Chr1-0054	-0.788472	2.8961e-09	-0.756398	1.24929e-09	-0.723173	9.01435e-08	-0.71778	1.41876e-08	-0.476947	1.68587e-05	-0.23463	0.000751909	-0.0426824	0.575155	-0.0203066	0.840408
Pipas_chr1-3_0058	PP7435_Chr1-0055	-0.288301	0.113681	-0.110801	0.542116	0.066034	0.711325	0.139464	0.613048	-0.0782241	0.666056	0.106123	0.614081	-0.0839826	0.748439	0.105105	0.724219
Pipas_chr1-3_0059	PP7435_Chr1-0056	0.902885	7.59477e-10	0.9087	2.37537e-09	0.908399	1.16232e-08	0.866753	4.05827e-08	0.868834	6.03315e-08	0.700428	2.6255e-07	0.571054	7.56451e-05	0.254231	0.0220979
Pipas_chr1-3_0061	PP7435_Chr1-0058	0.298796	8.7103e-06	0.461286	1.05503e-07	0.668247	1.13705e-08	0.719852	5.0839e-10	0.648137	1.49759e-08	0.544609	6.25102e-08	0.314989	0.000203503	0.158238	0.0272444
Pipas_chr1-3_0062	new exon between PP7435_Chr1-0058 and PP7435_Chr1-0059	-0.791113	5.09313e-07	-0.858676	1.87075e-07	-0.798818	4.96822e-07	-0.980656	5.08652e-08	-0.587723	3.04893e-05	-0.273775	0.0185122	0.0122507	0.941431	0.0412023	0.828616
Pipas_chr1-3_0063	PP7435_Chr1-0059	-0.0831296	0.325373	0.00260005	0.977642	-0.204838	0.0282072	-0.261389	0.00798533	-0.549248	1.34778e-05	-0.156651	0.108582	-0.279607	0.0196447	-0.0674221	0.645804
Pipas_chr1-3_0064	PP7435_Chr1-0060	0.627171	8.45362e-06	0.698501	4.82561e-07	0.591961	1.11909e-06	0.481058	3.1057e-05	0.316967	0.00167776	0.200412	0.0274302	0.000289557	0.998687	-0.072302	0.522991
Pipas_chr1-3_0065	PP7435_Chr1-0061	-0.679644	2.97205e-07	-0.617113	3.50045e-07	-0.581944	3.39497e-07	-0.613624	2.71579e-07	-0.587876	4.69906e-06	-0.280435	0.00295495	-0.326355	0.000702255	-0.360104	0.0033343
Pipas_chr1-3_0066	PP7435_Chr1-0062	-0.140901	0.103671	-0.102973	0.249359	-0.186637	0.0328046	-0.171538	0.0634053	-0.12657	0.169872	-0.132836	0.161764	-0.111753	0.356791	0.00132898	0.99545
Pipas_chr1-3_0067	PP7435_Chr1-0063	-0.130005	0.0365704	-0.0210778	0.735693	-0.0765191	0.24324	-0.0766476	0.288067	-0.106916	0.102272	0.115406	0.0848691	0.160739	0.0513492	0.0376291	0.722075
Pipas_chr1-3_0068	PP7435_Chr1-0064	1.61696	8.98237e-09	2.0334	8.39505e-11	2.32152	1.3181e-12	2.4408	1.61924e-12	1.91367	2.80678e-10	0.295435	0.0265369	0.436383	0.0338757	-0.0646682	0.751067
Pipas_chr1-3_0069	PP7435_Chr1-0065	0.114944	0.101092	0.0590089	0.480861	0.36351	1.08446e-05	0.338807	0.000310844	0.271943	0.0146456	0.222143	0.0229866	0.249985	0.0515884	0.0671271	0.444262
Pipas_chr1-3_0070	PP7435_Chr1-0066	1.38342	2.70912e-08	1.59701	3.14925e-10	1.83997	2.08078e-11	1.93458	3.40085e-11	1.4716	2.6648e-09	0.420609	0.00126805	0.543224	0.00148229	-0.0389292	0.828616
Pipas_chr1-3_0071	PP7435_Chr1-0067	-1.10944	6.15332e-11	-0.950836	1.64153e-10	-0.980689	3.98579e-10	-0.947346	2.65714e-10	-0.767373	2.41981e-08	-0.197546	0.00583807	-0.0657622	0.594856	0.0524199	0.468589
Pipas_chr1-3_0072	PP7435_Chr1-0068	-0.150886	0.00211435	-0.100163	0.0331173	-0.0115079	0.823262	-0.00714527	0.893319	-0.233971	0.000491666	0.196226	0.000825354	-0.217003	0.0026538	-0.0367434	0.645669
Pipas_chr1-3_0073	PP7435_Chr1-0069	-0.643144	8.07952e-08	-0.607156	5.81626e-07	-0.621633	1.24098e-07	-0.647105	1.85572e-07	-0.539313	2.38155e-06	-0.222844	0.00568692	-0.0343615	0.711313	0.0111595	0.923639
Pipas_chr1-3_0074	PP7435_Chr1-0071	-0.570161	2.84002e-08	-0.50037	7.35899e-08	-0.478501	2.0425e-07	-0.520451	2.60583e-06	-0.326714	0.000268818	-0.125417	0.0329766	0.143027	0.0988286	0.0949825	0.214034
Pipas_chr1-3_0075	new exon between PP7435_Chr1-0071 and PP7435_Chr1-0072	-1.27514	6.23135e-08	-1.3398	6.47517e-07	-1.31454	4.38977e-08	-1.24488	8.83375e-08	-0.783892	9.14245e-05	-0.358024	0.0144425	0.0766289	0.654637	-0.0258228	0.910402
Pipas_chr1-3_0076	new exon between PP7435_Chr1-0071 and PP7435_Chr1-0072	0.204247	0.0305621	-0.0820816	0.39509	-0.206155	0.0553677	-0.495882	6.68636e-05	-0.367507	0.00062063	-0.174621	0.0552949	-0.245923	0.0525999	-0.156775	0.232379
Pipas_chr1-3_0077	PP7435_Chr1-0072	1.36949	1.77504e-06	1.1931	1.77668e-06	1.98315	4.3132e-09	2.03437	5.4997e-09	1.90323	2.25672e-08	0.800351	0.000306519	0.462417	0.0253428	-0.0373156	0.904527
Pipas_chr1-3_0078	PP7435_Chr1-0075	-1.05149	5.99343e-06	-0.940127	8.62428e-05	-0.642325	0.0003503	-0.4266	0.010491	-0.370776	0.017305	-0.460208	0.0114144	-0.372111	0.0605891	-0.0699604	0.801686
Pipas_chr1-3_0079	PP7435_Chr1-0076	-0.636927	2.11983e-08	-0.469308	1.7505e-06	-0.378618	6.92459e-07	-0.419401	2.07595e-07	-0.520297	1.17099e-07	-0.460353	7.16407e-08	-0.46533	8.42139e-07	-0.219284	0.00107515
Pipas_chr1-3_0080	PP7435_Chr1-0077	-0.612595	4.69646e-07	-0.65735	3.14171e-07	-0.745198	1.72352e-07	-0.642789	8.48524e-06	-0.405835	0.000188768	-0.223655	0.00423314	0.0449442	0.694578	0.0413871	0.706883
Pipas_chr1-3_0081	PP7435_Chr1-0078	1.10709	1.83485e-07	1.01593	7.26588e-07	0.915888	2.00689e-07	0.931742	7.28471e-07	0.823422	3.46597e-06	0.472557	0.00108474	-0.0592657	0.73461	0.0497105	0.803174
Pipas_chr1-3_0082	PP7435_Chr1-0079	1.2107	4.72597e-09	1.14362	1.19195e-08	1.30724	6.26943e-10	1.38713	1.87638e-09	0.748766	1.19446e-05	0.565638	0.000140881	0.415721	0.00273144	0.220404	0.134559
Pipas_chr1-3_0083	PP7435_Chr1-0081	-1.70732	1.11976e-12	-1.5581	6.70816e-12	-0.968143	6.84946e-09	-0.656652	9.96146e-08	-0.182109	0.0317234	0.20127	0.0220986	0.406294	0.000395114	0.194093	0.0533893
Pipas_chr1-3_0084	PP7435_Chr1-0082	-0.386384	1.33476e-05	-0.382431	9.66648e-06	-0.492113	4.43559e-07	-0.503176	6.13967e-06	-0.300114	0.000466613	-0.233426	0.00180274	0.0730056	0.452974	0.023847	0.826125
Pipas_chr1-3_0085	PP7435_Chr1-0084	0.3474	6.75635e-07	0.322368	1.89226e-05	0.274741	8.17449e-06	0.141495	0.0274743	0.122066	0.0374444	0.0692604	0.11829	-0.0328098	0.631112	0.0290731	0.659812
Pipas_chr1-3_0086	PP7435_Chr1-0085	0.17894	0.0500188	0.223385	0.01837	-0.068021	0.36527	-0.132607	0.108305	-0.353682	0.000807847	0.0368165	0.629004	-0.0850645	0.393776	0.00331722	0.981809
Pipas_chr1-3_0087	PP7435_Chr1-0086	-0.294349	0.0020206	-0.415077	3.01988e-05	-0.509821	3.83727e-06	-0.270011	0.0198172	-0.0989879	0.510472	-0.199477	0.0758601	-0.111767	0.528646	0.129676	0.239413
Pipas_chr1-3_0088	PP7435_Chr1-0087	0.211738	0.00561776	0.263176	0.0015211	0.0865356	0.156284	0.029896	0.712772	0.0865304	0.26005	0.159468	0.0178562	0.287143	0.00184619	0.105947	0.203269
Pipas_chr1-3_0089	PP7435_Chr1-0088	-0.504096	6.32226e-06	-0.389302	1.30219e-05	-0.341041	7.76883e-05	-0.261264	0.0036163	-0.19583	0.0241061	-0.135857	0.0232493	0.0450838	0.619436	0.0142046	0.885585
Pipas_chr1-3_0090	PP7435_Chr1-0089	-0.821172	1.33518e-06	-0.844074	1.61394e-06	-0.735014	7.68962e-06	-0.722624	3.46376e-05	-0.739313	0.000154501	-0.243343	0.06576	-0.123056	0.401902	-0.190988	0.248082
Pipas_chr1-3_0091	PP7435_Chr1-0090	0.00752719	0.940022	0.0451207	0.620221	0.187996	0.0314439	0.247267	0.0153959	0.0792202	0.382086	-0.0475409	0.637274	-0.412778	0.00284254	-0.233272	0.118326
Pipas_chr1-3_0092	PP7435_Chr1-0092	0.537434	3.98033e-07	0.51359	6.04282e-07	0.480688	1.06114e-06	0.426638	9.83229e-06	0.365656	3.2592e-05	0.1312	0.0814095	0.226053	0.0252159	0.0763827	0.431972
Pipas_chr1-3_0093	PP7435_Chr1-0093	0.904304	1.52875e-10	0.94323	1.30975e-10	0.658702	2.39375e-09	0.525151	8.18004e-07	0.397707	3.19323e-06	0.378255	6.75309e-06	0.197349	0.0743326	0.124069	0.0612835
Pipas_chr1-3_0094	PP7435_Chr1-0095	2.75608	6.81938e-14	2.75535	3.08295e-13	2.61984	5.96407e-14	2.62463	1.85918e-13	1.56873	1.57554e-11	0.521896	1.68387e-05	0.70053	0.00012983	0.110137	0.355682
Pipas_chr1-3_0095	PP7435_Chr1-0096	1.50008	3.5915e-11	1.67374	2.77352e-12	1.68929	5.75125e-12	1.57678	2.90045e-09	1.10819	3.73012e-09	0.320582	0.00163745	0.223656	0.12683	0.00632657	0.965715
Pipas_chr1-3_0096	PP7435_Chr1-0097	1.8445	1.33618e-11	1.5605	8.6553e-12	1.08197	2.13465e-10	1.13762	3.56774e-10	1.11198	6.70032e-09	0.482219	1.22091e-05	0.158137	0.334328	0.269402	0.0109981
Pipas_chr1-3_0097	PP7435_Chr1-0098	0.132589	0.153654	0.0163013	0.855769	0.0239062	0.808743	0.133013	0.169371	0.333027	0.00331019	0.127495	0.268213	0.210056	0.0858944	0.0459616	0.778249
Pipas_chr1-3_0098	PP7435_Chr1-0099	-0.58778	2.0219e-09	-0.409681	2.76271e-07	-0.056654	0.294821	0.134381	0.0484582	0.338513	7.0344e-06	0.406379	6.08003e-06	0.397631	0.000138149	0.176246	0.00577559
Pipas_chr1-3_0099	PP7435_Chr1-0101	-1.77403	8.95474e-13	-1.34319	2.69944e-09	-0.792556	4.53779e-10	-0.525225	3.38953e-07	-0.214175	0.00639237	-0.220866	0.00228797	0.0114522	0.883424	0.0108654	0.907782
Pipas_chr1-3_0100	PP7435_Chr1-0102	-0.945274	4.10699e-11	-0.830775	1.20441e-10	-0.816607	4.54452e-11	-0.812311	3.17538e-10	-0.765211	5.34807e-10	-0.382907	9.75689e-07	-0.249166	0.00284586	-0.140336	0.0192567
Pipas_chr1-3_0101	PP7435_Chr1-0103	0.229117	0.00203177	0.0293117	0.602328	-0.107287	0.0920753	-0.173998	0.014763	-0.153849	0.0128012	-0.204447	0.00241144	-0.119762	0.0911257	-0.0239658	0.782903
Pipas_chr1-3_0102	PP7435_Chr1-0104	2.47575	2.46787e-15	2.47708	5.82936e-15	2.43342	1.65731e-15	2.36471	7.21603e-14	2.19486	7.28841e-14	1.42981	9.05117e-11	0.757344	1.12914e-07	0.353271	0.000815486
Pipas_chr1-3_0103	new exon between PP7435_Chr1-0104 and PP7435_Chr1-0105	-0.0631898	0.436878	-0.033752	0.639764	0.0522667	0.410851	0.0552955	0.478129	-0.0220192	0.795715	0.0106996	0.893653	-0.0117264	0.914121	-0.0168255	0.871753
Pipas_chr1-3_0104	PP7435_Chr1-0105	2.21021	1.22225e-07	2.35444	3.93685e-08	2.30558	5.52144e-08	2.27299	1.26565e-07	1.32549	0.000119994	0.620364	0.0247561	0.0126835	0.972984	-0.0571869	0.895253
Pipas_chr1-3_0105	PP7435_Chr1-0107	0.348783	5.11276e-07	0.41295	1.69339e-07	0.488621	7.93546e-09	0.415098	3.45311e-07	0.348445	4.32928e-06	0.28457	1.97931e-05	0.240844	0.00197738	0.08556	0.112149
Pipas_chr1-3_0106	PP7435_Chr1-0108	1.188	1.97115e-09	1.30416	2.47242e-10	1.36607	2.57863e-10	1.24793	1.24067e-09	0.86053	6.21055e-07	0.545436	2.80158e-05	0.0902007	0.393157	-0.0642191	0.660808
Pipas_chr1-3_0107	PP7435_Chr1-0109	-0.222805	0.00117617	-0.427517	1.18157e-05	-0.539503	3.90116e-08	-0.690717	2.3665e-09	-0.651405	3.04648e-09	-0.406075	1.12938e-06	-0.231321	0.00305357	-0.127673	0.0431303
Pipas_chr1-3_0108	PP7435_Chr1-0110	1.72907	6.70888e-11	1.70805	8.2619e-13	2.01241	5.16614e-13	2.05814	5.87051e-14	1.46513	5.03994e-10	0.632412	1.01454e-06	0.314144	0.00534905	0.0437622	0.653986
Pipas_chr1-3_0109	PP7435_Chr1-0111	0.397129	0.000269893	0.49389	2.98339e-06	0.586659	3.04549e-07	0.47098	2.11584e-05	0.274096	0.00362828	0.0667462	0.449153	-0.150321	0.1669	-0.218037	0.0377263
Pipas_chr1-3_0110	PP7435_Chr1-0112	-0.726834	2.3734e-10	-0.746665	5.96961e-11	-0.566753	3.6022e-09	-0.482637	8.17021e-08	-0.44765	4.18444e-07	-0.239021	0.000145826	-0.0896098	0.181474	-0.0953481	0.0930197
Pipas_chr1-3_0111	PP7435_Chr1-0113	-0.883329	2.77062e-08	-0.961381	1.1679e-08	-1.19529	2.32845e-10	-1.27575	1.44709e-08	-0.857761	6.38468e-08	-0.379208	0.000392108	0.0311662	0.815174	-0.0200638	0.892327
Pipas_chr1-3_0112	PP7435_Chr1-0114	-0.10039	0.0900663	-0.135144	0.0221653	-0.334114	1.52286e-05	-0.394837	4.93111e-05	-0.542237	1.22186e-05	-0.0988719	0.100858	-0.0269637	0.737035	0.00987959	0.927562
Pipas_chr1-3_0113	PP7435_Chr1-0115	0.354261	0.00309806	0.300387	0.00935013	0.390297	0.000668109	0.327485	0.00534808	0.119795	0.244682	-0.0449096	0.715386	-0.305086	0.0170498	-0.361167	0.0203905
Pipas_chr1-3_0114	PP7435_Chr1-0117	-0.571315	6.82298e-09	-0.418332	2.18547e-06	-0.302759	2.07032e-05	-0.379413	4.20583e-06	-0.265458	0.000107804	-0.0747154	0.239239	0.117617	0.234583	0.093414	0.0978322
Pipas_chr1-3_0115	PP7435_Chr1-0118	-0.106721	0.198214	-0.167966	0.0173772	0.063944	0.347718	0.107782	0.120046	0.0473523	0.517025	-0.184283	0.0115811	-0.457078	0.000514201	-0.334061	0.00147211
Pipas_chr1-3_0116	PP7435_Chr1-0119	0.163989	0.0150408	0.06691	0.287106	-0.00446485	0.955576	-0.11657	0.110339	0.0426835	0.64528	-0.00270075	0.976318	0.205148	0.0606261	0.0869559	0.375666
Pipas_chr1-3_0117	PP7435_Chr1-0120	-0.402031	0.00257253	-0.341334	0.00268392	-0.458743	0.000731116	-0.60423	2.7696e-05	-0.232012	0.0403004	-0.2126	0.000549993	-0.181803	0.180148	-0.0922191	0.328044
Pipas_chr1-3_0118	PP7435_Chr1-0121	-0.0402138	0.506877	-0.0378244	0.469408	-0.169726	0.00923812	-0.248546	0.0104646	-0.143333	0.053999	-0.0836411	0.157697	-0.143644	0.0314521	0.12128	0.0432185
Pipas_chr1-3_0119	PP7435_Chr1-0122	1.33286	4.81972e-13	1.31482	5.08433e-13	1.52572	3.11676e-14	1.49663	4.71559e-13	1.59336	4.8903e-12	1.17275	2.43613e-12	0.801627	1.87526e-08	0.474162	1.31808e-05
Pipas_chr1-3_0120	PP7435_Chr1-0123	1.63831	1.81112e-07	1.62355	9.07425e-09	1.75687	6.4154e-10	1.70696	1.48245e-09	1.05561	1.47769e-06	0.44969	0.00412913	0.144018	0.43928	0.0139694	0.953407
Pipas_chr1-3_0121	PP7435_Chr1-0124	0.293279	0.0350218	0.255619	0.0580879	0.614785	5.67029e-05	0.536457	0.000222551	0.519578	0.000599778	-0.130317	0.319735	-0.124795	0.476176	-0.177402	0.326238
Pipas_chr1-3_0122	PP7435_Chr1-0125	-0.499488	1.07743e-08	-0.267936	5.49779e-05	0.0436017	0.507	0.303529	0.00313301	0.439817	3.5137e-07	0.379905	2.07196e-06	0.293171	0.000304757	0.0651199	0.299092
Pipas_chr1-3_0123	PP7435_Chr1-0126	0.16856	0.00318865	0.136245	0.0171435	-0.0301772	0.550953	-0.174859	0.00655148	-0.215432	0.0125673	-0.00735383	0.9075	-0.0591633	0.388255	0.0887443	0.154917
Pipas_chr1-3_0124	PP7435_Chr1-0127	-0.374392	0.00040524	-0.548621	1.60264e-07	-0.704206	1.16871e-07	-0.697456	3.525e-09	-0.313569	0.00498868	-0.292311	5.89639e-05	-0.181521	0.107828	0.0194427	0.849152
Pipas_chr1-3_0125	PP7435_Chr1-0128	-1.08043	2.98278e-07	-0.887814	3.74029e-06	-1.03545	1.33424e-06	-1.15538	1.03397e-06	-0.948509	2.60502e-06	-0.62219	0.0012848	-0.536793	0.0185939	-0.294066	0.152048
Pipas_chr1-3_0126	PP7435_Chr1-0129	1.49055	2.60582e-06	1.72611	5.49802e-07	1.82751	1.93001e-07	1.90494	9.00133e-08	1.45651	1.35505e-05	0.484837	0.0474871	0.429168	0.15174	-0.0153249	0.970944
Pipas_chr1-3_0127	PP7435_Chr1-0130	-0.639995	3.44491e-08	-0.598577	2.65832e-07	-0.511043	1.10994e-07	-0.511226	2.17431e-07	-0.366806	0.000181142	-0.305497	4.05571e-05	0.00774967	0.927354	-0.0679442	0.31778
Pipas_chr1-3_0128	PP7435_Chr1-0131	-0.676223	1.12446e-05	-0.601993	0.000138123	-0.407324	0.00109341	-0.310996	0.0153653	-0.0844185	0.522258	-0.141739	0.242142	0.0279433	0.855216	-0.0407205	0.849907
Pipas_chr1-3_0129	PP7435_Chr1-0132	-0.220625	0.0412331	-0.0454662	0.639795	-0.17374	0.0186445	-0.409515	8.24035e-05	-0.376706	0.00320536	-0.182706	0.0299827	-0.0676669	0.532704	-0.0872477	0.471195
Pipas_chr1-3_0130	PP7435_Chr1-0133	-0.739499	5.81387e-09	-0.705969	7.00125e-09	-0.67999	1.24177e-08	-0.597161	1.41076e-07	-0.486693	4.76732e-05	-0.26609	0.000552167	0.0442054	0.631404	0.0315298	0.786838
Pipas_chr1-3_0131	PP7435_Chr1-0134	0.000578222	0.997171	0.0913719	0.495838	0.00564548	0.96558	-0.00505061	0.968004	-0.0278678	0.854844	0.235735	0.0875904	0.191689	0.219307	0.119756	0.580671
Pipas_chr1-3_0132	PP7435_Chr1-0135	0.00148163	0.991594	-0.0520245	0.680178	-0.187746	0.101815	-0.229169	0.078975	-0.119602	0.338135	0.0186808	0.898581	0.381929	0.0508613	0.0415696	0.849152
Pipas_chr1-3_0133	new exon between PP7435_Chr1-0135 and PP7435_Chr1-0136	-0.554091	5.99343e-06	-0.62702	4.40776e-07	-0.599811	2.98033e-06	-0.633459	2.22352e-06	-0.524775	1.77979e-05	-0.282819	0.00622218	-0.128301	0.308394	-0.0318636	0.820572
Pipas_chr1-3_0134	PP7435_Chr1-0136	-1.19304	1.87998e-13	-1.15207	7.9757e-13	-1.13815	7.99051e-13	-0.980943	1.27628e-11	-0.81093	5.85781e-10	-0.445315	1.22537e-06	-0.322974	0.0077186	-0.0867441	0.148872
Pipas_chr1-3_0135	PP7435_Chr1-0137	0.485305	1.44057e-06	0.524069	3.06326e-07	0.378111	3.55581e-06	0.339806	6.19499e-05	0.414191	3.04367e-05	0.34192	4.47413e-05	0.365492	0.00113982	0.168152	0.0619189
Pipas_chr1-3_0136	PP7435_Chr1-0138	-0.864187	1.18173e-09	-0.737102	6.98192e-09	-0.780317	5.78584e-09	-0.773355	8.37835e-08	-0.655399	6.03104e-07	-0.000930668	0.990267	0.330539	0.00155571	0.100003	0.269691
Pipas_chr1-3_0137	PP7435_Chr1-0139	-0.411397	3.24292e-06	-0.403653	9.46948e-06	-0.279901	0.000146786	-0.322928	0.00022256	-0.490324	9.39932e-07	-0.202952	0.0102169	-0.5017	1.35587e-05	-0.313352	0.00232577
Pipas_chr1-3_0138	PP7435_Chr1-0140	0.0158424	0.740472	-0.0175586	0.697348	-0.161975	0.00205305	-0.128896	0.0182144	-0.076479	0.179749	-0.281784	0.000108889	-0.0998802	0.11326	0.0657023	0.26868
Pipas_chr1-3_0140	PP7435_Chr1-0141	-0.617621	4.93214e-05	-0.724891	2.85068e-06	-0.607771	2.92679e-05	-0.665953	8.77994e-06	-0.270001	0.0121428	-0.286201	0.00169979	-0.183152	0.131213	0.0145651	0.923639
Pipas_chr1-3_0141	PP7435_Chr1-0143	-0.248828	0.000997632	-0.225275	0.0062853	-0.367489	9.38222e-06	-0.331032	8.01211e-05	-0.140833	0.065901	-0.012492	0.859829	0.16997	0.0524969	0.0593567	0.505656
Pipas_chr1-3_0142	PP7435_Chr1-0144	-0.572103	6.25002e-08	-0.5962	6.33146e-09	-0.73237	2.99276e-10	-0.710979	2.06379e-09	-0.399345	1.18334e-05	-0.302678	2.23796e-05	-0.206142	0.0231134	-0.0290913	0.693141
Pipas_chr1-3_0143	PP7435_Chr1-0145	-0.483413	8.71713e-05	-0.35427	0.00108937	-0.498776	0.000156746	-0.481815	0.000119495	-0.368295	0.000983795	0.107357	0.325522	0.023067	0.904108	0.127764	0.424784
Pipas_chr1-3_0144	PP7435_Chr1-0147	1.70486	9.26574e-09	1.77704	2.20167e-09	1.69074	3.02453e-09	1.61657	2.389e-08	1.1045	1.6949e-06	0.449689	0.00684152	0.206715	0.255679	-0.104753	0.671759
Pipas_chr1-3_0145	PP7435_Chr1-0148	1.48937	4.69875e-10	1.55007	1.46007e-10	1.67859	3.38256e-11	1.69135	1.12464e-10	1.31276	3.47271e-09	0.484546	0.000147835	0.326141	0.00642328	-0.0211681	0.895173
Pipas_chr1-3_0146	PP7435_Chr1-0149	0.932079	2.94295e-07	1.1129	2.19276e-09	1.41389	6.21963e-11	1.42317	4.55369e-11	1.05293	1.24359e-07	0.309884	0.00169366	0.212555	0.0595765	-0.130021	0.328044
Pipas_chr1-3_0147	PP7435_Chr1-0150	0.618432	6.6194e-07	0.679111	2.45906e-07	0.702227	1.70347e-07	0.674381	2.44214e-07	0.375312	0.000109797	0.58952	1.11171e-05	0.242902	0.0257071	0.165579	0.13742
Pipas_chr1-3_0148	PP7435_Chr1-0151	-0.383832	2.01492e-05	-0.358263	0.000562956	-0.339925	1.61123e-05	-0.25156	0.00190395	0.00611073	0.928876	0.102885	0.0560343	0.173041	0.0429129	0.130792	0.0845745
Pipas_chr1-3_0149	PP7435_Chr1-0152	-0.873718	4.22158e-10	-0.906033	2.52069e-11	-0.996401	1.24718e-11	-1.03064	8.72592e-11	-0.758074	9.13747e-09	-0.175603	0.00303276	-0.0499729	0.585957	0.0347678	0.694928
Pipas_chr1-3_0150	PP7435_Chr1-0153	0.762407	5.299e-10	0.899777	8.16448e-11	0.662596	7.49389e-09	0.546412	5.98837e-07	0.482435	3.03186e-07	0.486924	2.10152e-07	0.258971	0.0575048	0.260565	0.00107515
Pipas_chr1-3_0151	PP7435_Chr1-0154	0.497889	1.83546e-07	0.480535	1.00956e-06	0.304048	4.34558e-05	0.320053	0.000171718	0.202161	0.00264028	0.334122	3.61715e-05	0.0632753	0.370287	0.060646	0.406646
Pipas_chr1-3_0152	PP7435_Chr1-0155	1.41481	3.98804e-10	1.34014	7.66544e-10	1.20793	4.89675e-09	1.13427	3.59139e-09	1.11673	5.25149e-09	0.75151	1.16561e-06	0.712449	9.00871e-05	0.389999	0.0134252
Pipas_chr1-3_0153	PP7435_Chr1-0156	-0.423035	3.3988e-05	-0.463579	1.34528e-05	-0.624929	6.72918e-07	-0.651017	1.88778e-06	-0.479814	2.69706e-05	-0.442637	0.000140982	-0.0827968	0.552334	-0.1047	0.522991
Pipas_chr1-3_0154	PP7435_Chr1-0157	0.0267573	0.595403	-0.0438758	0.417197	0.0453875	0.473081	-0.0372348	0.589476	-0.063734	0.472328	0.011152	0.873706	0.113116	0.0833241	-0.0587973	0.45034
Pipas_chr1-3_0155	PP7435_Chr1-0158	0.769875	2.65544e-06	0.776117	8.11786e-07	1.06153	3.16883e-08	1.1624	4.48747e-09	0.907035	1.71918e-07	0.538233	9.11825e-05	0.228342	0.0981842	-0.0869587	0.624361
Pipas_chr1-3_0156	PP7435_Chr1-0160	-0.619851	4.34918e-09	-0.630793	2.95255e-09	-0.591887	4.02275e-08	-0.406527	3.16536e-05	-0.132252	0.071182	-0.0535039	0.301188	-0.046166	0.690168	0.0847993	0.189015
Pipas_chr1-3_0157	PP7435_Chr1-0161	-0.731105	2.03415e-08	-0.721171	9.11817e-10	-0.840263	8.13473e-11	-0.741459	1.88616e-08	-0.425869	9.78353e-06	-0.177164	0.00290096	0.0547685	0.583509	0.0606304	0.435879
Pipas_chr1-3_0158	new exon between PP7435_Chr1-0161 and PP7435_Chr1-0162	0.809452	9.36827e-08	0.70471	1.87173e-05	0.208166	0.0380901	0.131404	0.295909	0.206972	0.0265457	0.196105	0.0323725	0.380939	0.0125586	0.0755853	0.565804
Pipas_chr1-3_0159	PP7435_Chr1-0162	-0.433899	1.9472e-08	-0.211572	0.00306166	0.261099	4.41636e-05	0.372565	5.39138e-06	0.463259	5.71968e-08	0.443142	6.1039e-08	0.406837	1.06453e-05	0.223444	0.00159744
Pipas_chr1-3_0160	PP7435_Chr1-0163	0.427245	5.78574e-06	0.429097	3.78528e-06	0.591394	1.72673e-07	0.650154	5.10938e-07	0.750199	5.18621e-08	0.487288	1.1604e-05	0.262144	0.0155785	0.0438761	0.666836
Pipas_chr1-3_0161	PP7435_Chr1-0164	0.127163	0.0513605	0.0668752	0.310768	0.0355958	0.66153	0.145375	0.190796	0.250328	0.00760518	0.214219	0.00852737	0.147382	0.334002	0.0525329	0.682316
Pipas_chr1-3_0162	PP7435_Chr1-0165	-0.194064	0.00483073	-0.247995	0.000872663	-0.0513858	0.431985	0.040075	0.648105	0.0695735	0.240818	0.0129909	0.864871	0.1761	0.100093	-0.0821577	0.309707
Pipas_chr1-3_0163	PP7435_Chr1-0167	-1.69752	1.08534e-11	-1.53373	6.12506e-11	-1.54956	1.51594e-11	-1.47746	2.05885e-10	-1.15499	1.42468e-09	-0.580963	3.93659e-05	-0.233901	0.0363902	-0.202674	0.127855
Pipas_chr1-3_0164	PP7435_Chr1-0168	-0.432493	8.2412e-07	-0.408993	1.98232e-06	-0.538785	4.98929e-08	-0.587482	4.12364e-08	-0.445038	1.43698e-06	-0.176812	0.00548908	0.0649897	0.346471	-0.0704737	0.421658
Pipas_chr1-3_0165	PP7435_Chr1-0169	0.324661	3.67189e-05	0.24733	0.00147419	0.313242	9.34048e-06	0.466788	3.3752e-05	0.812701	6.18812e-09	0.629152	8.07628e-09	0.515718	7.56196e-05	0.247667	0.00118173
Pipas_chr1-3_0166	PP7435_Chr1-0170	1.06984	1.21039e-09	1.06503	6.12258e-10	1.26098	2.8571e-11	1.34287	2.8852e-10	1.09104	1.78005e-08	0.506913	5.50605e-06	0.327197	0.00306633	0.151748	0.152622
Pipas_chr1-3_0167	PP7435_Chr1-0171	0.506989	9.87743e-07	0.55277	3.75768e-07	0.322064	5.90223e-05	0.236879	0.00144778	-0.000749556	0.99277	0.163783	0.0280284	0.0937316	0.278633	-0.0328323	0.73597
Pipas_chr1-3_0168	PP7435_Chr1-0171	0.572737	1.97129e-08	0.598403	5.57639e-08	0.534001	7.03775e-09	0.498629	1.87291e-07	0.44712	5.09789e-07	0.388059	1.05691e-05	0.425956	0.000247857	0.243935	0.00745872
Pipas_chr1-3_0169	PP7435_Chr1-0172	-0.16941	0.00614568	-0.171549	0.00658321	0.101286	0.0663074	0.163497	0.020699	0.347888	1.31153e-05	0.314474	0.000437418	0.299048	0.000736447	0.288945	0.000892453
Pipas_chr1-3_0170	PP7435_Chr1-0173	0.410903	0.000143049	0.533154	2.72618e-06	0.369329	0.000306898	0.137268	0.143793	-0.0798366	0.285038	-0.108065	0.151791	-0.0471062	0.69645	-0.02411	0.860317
Pipas_chr1-3_0171	PP7435_Chr1-0174	0.226037	0.117892	0.334536	0.0264554	0.698182	8.17945e-05	0.913307	4.8869e-06	1.07938	4.25156e-06	0.327716	0.0351846	0.217721	0.167217	-0.0909623	0.682316
Pipas_chr1-3_0172	PP7435_Chr1-0174	-0.582536	7.21879e-10	-0.56104	2.39267e-09	-0.509757	1.14481e-08	-0.437893	7.24618e-07	-0.206715	0.0015154	-0.242271	0.000205786	-0.245176	0.00762271	-0.0548442	0.380542
Pipas_chr1-3_0173	PP7435_Chr1-0175	0.467099	4.87309e-05	0.55871	1.26816e-05	0.616605	1.01367e-06	0.599424	4.3246e-05	0.257414	0.012312	0.160252	0.127521	0.0654315	0.689826	0.0253947	0.858495
Pipas_chr1-3_0174	PP7435_Chr1-0176	-0.331218	0.00176707	-0.325071	0.00260651	-0.0227806	0.751426	-0.0467126	0.559239	-0.291876	0.000769151	-0.432138	2.81163e-05	-0.547693	3.88189e-05	-0.363994	0.00240629
Pipas_chr1-3_0175	PP7435_Chr1-0177	-0.507536	7.17966e-07	-0.365259	2.08275e-05	-0.457798	2.67776e-06	-0.365057	9.26668e-05	-0.459233	2.0936e-05	-0.275212	0.000598539	-0.176323	0.111369	-0.0771035	0.432852
Pipas_chr1-3_0176	new exon between PP7435_Chr1-0177 and PP7435_Chr1-0178 or part of PP7435_Chr1-0177	-0.387785	1.33518e-06	-0.346359	6.55016e-05	-0.26453	0.000102796	-0.191514	0.0135864	-0.061727	0.256925	-0.121991	0.0325909	0.0781141	0.290681	0.0223214	0.774094
Pipas_chr1-3_0177	PP7435_Chr1-0178	-0.109367	0.129466	-0.0785035	0.275066	-0.198465	0.00529094	-0.361632	6.30373e-05	-0.487668	7.10445e-08	-0.222851	0.000771475	-0.0930379	0.318251	-0.0342496	0.665986
Pipas_chr1-3_0178	PP7435_Chr1-0179	-0.735921	9.75538e-09	-0.580591	9.41085e-07	-0.307688	0.000161866	-0.35638	0.000315185	-0.364502	0.00106908	-0.310771	0.000525767	-0.341476	0.005988	-0.151941	0.114566
Pipas_chr1-3_0179	PP7435_Chr1-0180	-0.019721	0.80762	-0.0943308	0.22768	-0.191115	0.0133237	-0.20826	0.0208642	-0.0984661	0.178625	0.0211048	0.78914	-0.0195589	0.84917	0.104044	0.313996
Pipas_chr1-3_0180	PP7435_Chr1-0181	-0.0489784	0.445512	0.0711832	0.279177	-0.218227	0.00115781	-0.295532	0.000279209	-0.235299	0.00648918	0.0846707	0.27415	-0.0120279	0.904108	0.086276	0.26845
Pipas_chr1-3_0181	PP7435_Chr1-0182	-0.27576	0.00171189	-0.185621	0.0300849	-0.14173	0.0625255	-0.0361074	0.670174	0.104743	0.163569	0.182505	0.0145545	0.253145	0.00429996	0.194867	0.0489654
Pipas_chr1-3_0182	PP7435_Chr1-0183	0.345864	6.21751e-06	0.325769	5.29028e-06	0.142482	0.0222928	0.0240745	0.728938	-0.119254	0.0625731	0.0874837	0.0776186	0.0498458	0.445467	0.0105957	0.892327
Pipas_chr1-3_0183	PP7435_Chr1-0184	-0.0815706	0.287999	-0.0120787	0.898792	-0.0375472	0.507703	0.0430864	0.555461	0.0752001	0.253722	0.0533772	0.525391	0.134198	0.122975	0.0710457	0.423405
Pipas_chr1-3_0184	PP7435_Chr1-0185	-0.199855	0.00218147	-0.158886	0.00995112	-0.24609	0.00193811	-0.314876	0.000206701	-0.220079	0.00869165	0.0785449	0.230441	0.127528	0.0678968	0.0300855	0.706883
Pipas_chr1-3_0185	PP7435_Chr1-0186	-0.132345	0.100089	-0.0622213	0.37474	-0.0302089	0.612912	-0.143295	0.0433478	-0.286338	0.000803853	-0.183641	0.00675654	-0.171841	0.0868285	-0.219677	0.0205606
Pipas_chr1-3_0186	PP7435_Chr1-0187	-0.918533	6.99973e-10	-0.89331	7.05895e-10	-0.537335	1.61459e-06	-0.499722	3.08723e-06	-0.346593	0.000654322	-0.481639	3.49644e-06	-0.441885	0.000344588	-0.335632	0.00249266
Pipas_chr1-3_0187	PP7435_Chr1-0188	-0.469194	9.6856e-08	-0.452716	4.39947e-07	-0.660993	2.64916e-09	-0.718592	1.88782e-09	-0.654677	4.86859e-08	-0.390328	9.14959e-06	-0.212449	0.0048069	-0.0972379	0.208522
Pipas_chr1-3_0188	PP7435_Chr1-0189	-0.75787	7.33275e-09	-0.766703	6.65749e-09	-0.820318	2.83665e-08	-0.759919	1.08836e-08	-0.746564	1.28738e-07	-0.541302	5.42618e-07	-0.237586	0.0514853	-0.189031	0.033589
Pipas_chr1-3_0189	PP7435_Chr1-0190	-0.045165	0.448081	-0.0720382	0.235294	-0.221502	0.00511464	-0.257451	0.00279242	-0.239215	0.00197529	-0.183779	0.00918784	-0.0179187	0.839994	-0.000750317	0.995809
Pipas_chr1-3_0190	new exon between PP7435_Chr1-0190 and PP7435_Chr1-0191, PP7435_Chr1-0190 is wrong annotated	-0.391022	7.42443e-05	-0.547898	7.06371e-07	-0.739375	2.01978e-08	-0.771716	2.30842e-08	-0.553815	1.33096e-06	-0.375076	0.000212247	-0.209446	0.052263	0.0254298	0.826183
Pipas_chr1-3_0191	PP7435_Chr1-0191	-0.649944	1.05319e-05	-0.561534	4.99893e-05	-0.358288	0.00317074	-0.298971	0.0118288	-0.422687	0.000854005	-0.321426	0.00946342	-0.520941	0.00109291	-0.466651	0.00481531
Pipas_chr1-3_0192	PP7435_Chr1-0192	-0.275943	0.000986482	-0.302567	0.000317833	-0.113822	0.101633	-0.21065	0.0103753	-0.134091	0.0413675	-0.0223862	0.753335	0.0285906	0.782993	0.115477	0.188259
Pipas_chr1-3_0193	PP7435_Chr1-0193	0.0222765	0.745662	0.018854	0.797245	-0.15457	0.0274179	-0.203983	0.0108105	-0.134319	0.120759	-0.052068	0.498742	0.0682202	0.517001	0.0255052	0.8418
Pipas_chr1-3_0194	PP7435_Chr1-0195	-0.758637	2.16802e-10	-0.717344	1.32508e-09	-0.372231	7.48491e-05	-0.238845	0.0034239	-0.0886901	0.0711898	-0.205639	0.00053939	-0.093969	0.20051	-0.102785	0.158924
Pipas_chr1-3_0195	PP7435_Chr1-0196	-0.145036	0.00675428	-0.172259	0.00143098	-0.330017	6.01233e-05	-0.312352	2.63166e-05	-0.216233	0.00122717	-0.0621918	0.201725	-0.0494939	0.431553	0.0618719	0.324085
Pipas_chr1-3_0196	PP7435_Chr1-0197 (tRNA) and PP7435_Chr1-0198 (tRNA)	0.103267	0.176301	0.00464908	0.961596	-0.104063	0.223761	-0.0870018	0.25882	-0.0133888	0.888203	0.104567	0.477436	0.013375	0.879782	0.0815954	0.488713
Pipas_chr1-3_0197	PP7435_Chr1-0199	0.198279	0.000671005	0.267061	3.71386e-05	0.167705	0.00830019	0.199953	0.000738087	0.126988	0.0394037	0.0507864	0.355292	0.123964	0.0784976	0.0555244	0.403832
Pipas_chr1-3_0198	PP7435_Chr1-0200	1.17811	1.98653e-09	1.15156	2.7581e-09	1.16668	1.35025e-09	1.14266	7.09208e-09	0.906534	4.0018e-08	0.636207	1.39994e-05	-0.0878646	0.508276	-0.0406936	0.7882
Pipas_chr1-3_0199	PP7435_Chr1-0201	-0.056302	0.288415	-0.0651454	0.269397	-0.412717	1.43646e-06	-0.490185	3.96276e-06	-0.224094	0.0107871	-0.241005	0.000155143	0.028732	0.758007	0.120547	0.137344
Pipas_chr1-3_0200	PP7435_Chr1-0202	-0.188542	0.0604418	-0.199086	0.0452741	-0.222422	0.0486025	-0.231023	0.0357942	-0.110521	0.260323	-0.0628102	0.558826	0.0865548	0.534066	0.0711442	0.665986
Pipas_chr1-3_0201	PP7435_Chr1-0203	-0.109972	0.467383	-0.164317	0.155704	-0.242496	0.0366256	-0.412496	0.00845676	-0.193959	0.0775505	-0.331521	0.00769669	-0.337366	0.0409537	0.038982	0.854334
Pipas_chr1-3_0202	PP7435_Chr1-0204	-0.00721777	0.947604	-0.0944046	0.322291	-0.0657751	0.501449	-0.205269	0.101981	-0.589156	3.45605e-05	-0.460055	0.00105959	-0.854978	7.3805e-06	-0.642852	0.000621711
Pipas_chr1-3_0203	PP7435_Chr1-0206	1.73776	6.62676e-15	1.52206	1.8756e-13	1.38445	1.76534e-13	1.31809	2.01487e-11	0.892295	9.77657e-11	0.611074	1.18859e-08	0.106579	0.199615	-0.0159778	0.871261
Pipas_chr1-3_0204	PP7435_Chr1-0207	0.132555	0.0751534	0.117621	0.164549	0.0858181	0.273803	0.0644978	0.40502	0.0296045	0.821154	-0.0602085	0.465782	0.0792648	0.404035	0.0296492	0.843871
Pipas_chr1-3_0205	PP7435_Chr1-0208	-1.53777	1.46686e-11	-1.38338	1.92682e-10	-0.711566	9.44779e-10	-0.493907	2.81225e-07	-0.0288275	0.631115	0.0968732	0.115651	0.0183362	0.859161	-0.0144892	0.884644
Pipas_chr1-3_0206	PP7435_Chr1-0209	-0.0152116	0.921707	0.157197	0.231606	0.488191	0.00105114	0.497888	0.0014266	0.276644	0.0455975	0.0516791	0.724059	-0.0975421	0.581368	-0.282537	0.116428
Pipas_chr1-3_0207	PP7435_Chr1-0210	-0.241722	0.00422063	-0.305486	0.000232139	-0.135489	0.145617	0.10238	0.240316	0.273774	0.00613903	-0.00097207	0.990649	0.336738	0.00281834	-0.00472996	0.969883
Pipas_chr1-3_0208	PP7435_Chr1-0211	0.239265	0.0359025	0.250358	0.0191429	0.598444	1.01793e-05	0.735892	2.45198e-06	0.695101	3.3419e-06	0.304642	0.00638188	0.0823021	0.505541	-0.107938	0.454895
Pipas_chr1-3_0209	PP7435_Chr1-0212	0.623288	1.88446e-09	0.563684	4.24306e-08	0.357894	1.69745e-05	0.292579	0.000511906	0.19568	0.0186821	0.0987057	0.0464357	0.0211738	0.841522	0.0465603	0.577243
Pipas_chr1-3_0210	PP7435_Chr1-0214	-0.945465	2.00844e-08	-1.10668	5.37719e-10	-1.14879	2.26424e-09	-0.95536	6.78928e-09	-0.54139	6.68064e-05	-0.391859	0.00012863	0.032948	0.821745	-0.0117728	0.943315
Pipas_chr1-3_0211	PP7435_Chr1-0215	-0.588456	4.38615e-09	-0.63	4.65074e-08	-0.420482	8.76662e-06	-0.175699	0.0508487	0.107178	0.0661002	-0.292667	0.00206197	0.175088	0.036432	0.0268925	0.803174
Pipas_chr1-3_0212	PP7435_Chr1-0216	-0.256123	0.00632046	-0.101033	0.219278	-0.00286185	0.959012	-0.00952675	0.879309	0.0690485	0.292151	-0.0516585	0.429585	0.0751644	0.295977	0.0155529	0.864556
Pipas_chr1-3_0213	PP7435_Chr1-0217	0.151153	0.0465663	0.265395	0.00396973	0.46088	9.97931e-06	0.470901	6.85368e-06	0.230647	0.0110826	0.11376	0.115241	0.065919	0.481274	-0.0773565	0.510357
Pipas_chr1-3_0214	part of PP7435_Chr2-0216	0.116554	0.15598	0.140407	0.0466386	0.0806506	0.221526	0.0490462	0.478698	-0.0151994	0.829753	0.00543498	0.947575	0.0687754	0.364303	0.00760826	0.944141
Pipas_chr1-3_0215	PP7435_Chr1-0218	0.279081	0.00988754	0.203511	0.0614259	0.207613	0.0367383	0.357128	0.00253815	0.358615	0.0019646	0.215238	0.0440097	0.25557	0.122319	0.0299707	0.845337
Pipas_chr1-3_0216	PP7435_Chr1-0219	1.03545	5.11269e-12	1.06126	2.24267e-12	0.941584	1.21603e-11	0.843161	8.22286e-11	0.662056	2.22544e-08	0.475335	5.13863e-07	0.129239	0.0633757	0.118404	0.0718951
Pipas_chr1-3_0217	PP7435_Chr1-0220	-0.488046	9.4655e-05	-0.498883	0.000444557	-0.489294	1.23906e-05	-0.556792	0.000105555	-0.810998	9.04187e-07	-0.38317	0.000474432	-0.263704	0.0297594	-0.35924	0.0105014
Pipas_chr1-3_0218	PP7435_Chr1-0221	-0.052101	0.524156	0.0164792	0.851815	0.166512	0.0622588	0.259743	0.00429252	0.212016	0.0149212	0.0487632	0.560474	-0.0608731	0.54785	0.0108862	0.937132
Pipas_chr1-3_0219	PP7435_Chr1-0222	0.0849422	0.153475	0.143883	0.063222	0.261999	0.00044879	0.271029	0.00146727	0.381763	1.46273e-05	0.425476	1.87581e-06	0.319015	0.00541396	0.158524	0.0260461
Pipas_chr1-3_0220	PP7435_Chr1-0223	-1.19361	3.25587e-11	-1.15189	2.37974e-11	-0.637922	1.0882e-06	-0.321737	0.00353841	-0.0285947	0.714331	-0.0972544	0.184759	-0.0766617	0.553786	-0.0923843	0.294917
Pipas_chr1-3_0221	PP7435_Chr1-0225	-0.129461	0.0455231	0.0344764	0.590677	-0.0612938	0.381062	-0.0403533	0.601114	-0.207575	0.0381562	0.135721	0.0444432	0.0675832	0.456594	0.0750185	0.395595
Pipas_chr1-3_0222	PP7435_Chr1-0226	0.195298	0.0677801	0.291172	0.00880786	0.262998	0.0228699	0.243014	0.0840453	0.0199308	0.870634	-0.00365929	0.977916	-0.165508	0.25659	-0.0400469	0.840258
Pipas_chr1-3_0223	part of PP7435_Chr1-0226 which might be wrong predicted	0.324051	0.00131522	0.423753	8.79029e-07	0.474714	2.50766e-07	0.513446	3.50785e-07	0.478717	6.01498e-07	0.305366	0.000124334	0.183461	0.011596	0.119514	0.09084
Pipas_chr1-3_0224	PP7435_Chr1-0227	-0.786677	1.26166e-09	-0.758651	2.03565e-08	-0.699441	6.9924e-09	-0.532309	5.94266e-07	-0.399479	0.000512939	-0.335825	0.000124083	-0.0321089	0.673312	0.0366364	0.713715
Pipas_chr1-3_0225	PP7435_Chr1-0228	-0.412768	3.71392e-06	-0.439482	3.20436e-06	-0.322726	0.000119021	-0.248947	0.0102747	-0.130437	0.0540734	-0.104688	0.168494	0.1096	0.179895	-0.038302	0.741977
Pipas_chr1-3_0226	PP7435_Chr1-0229	-1.6305	2.80889e-12	-1.4174	1.03437e-11	-1.16472	1.36336e-10	-1.04376	3.97346e-10	-0.843451	1.58996e-08	-0.291119	0.00403096	-0.408994	0.0022375	-0.232738	0.0250956
Pipas_chr1-3_0227	PP7435_Chr1-0230	0.197189	0.245823	0.338512	0.053775	0.432377	0.0144633	0.385944	0.0350802	-0.235959	0.190944	-0.301014	0.101901	-0.313182	0.13721	-0.3686	0.139172
Pipas_chr1-3_0228	PP7435_Chr1-0231	0.24227	0.00578188	0.24412	0.00279531	0.229286	0.0725263	0.228024	0.00895793	0.126729	0.188973	-0.0410048	0.633944	0.15048	0.112292	0.00959638	0.941018
Pipas_chr1-3_0229	PP7435_Chr1-0232	-2.31951	1.19533e-10	-1.92627	1.96364e-09	-1.69482	1.58087e-09	-1.80593	7.24861e-08	-1.95194	7.56746e-10	-0.389771	0.0122868	-0.340217	0.176098	0.0156133	0.955663
Pipas_chr1-3_0230	PP7435_Chr1-0235	2.17408	5.25446e-10	2.0887	5.33528e-10	2.0181	6.39751e-10	1.88739	1.36341e-09	1.53291	1.18345e-07	0.622075	0.00104372	0.254189	0.138465	-0.028982	0.913664
Pipas_chr1-3_0231	PP7435_Chr1-0236	0.720299	0.000511295	0.858822	8.43544e-05	0.604711	0.0021806	0.434605	0.0229823	0.0627854	0.718874	0.00576228	0.978458	-0.0563831	0.793067	-0.106319	0.707105
Pipas_chr1-3_0232	PP7435_Chr1-0238	0.265605	0.00040789	0.27958	0.000285903	0.230467	0.000633034	0.244472	0.00149507	0.348504	2.6678e-05	0.172575	0.0135965	0.0776375	0.392619	0.0800056	0.33738
Pipas_chr1-3_0233	PP7435_Chr1-0239	1.56174	2.18013e-12	1.56079	9.45146e-14	1.62492	2.81903e-12	1.71791	2.41877e-13	1.14314	5.87602e-11	0.396063	4.60707e-06	0.602543	1.08242e-06	0.127101	0.102278
Pipas_chr1-3_0234	PP7435_Chr1-0240	0.237072	0.134153	0.25565	0.121796	0.244978	0.0762984	0.13353	0.361328	-0.08703	0.64373	0.149812	0.30939	-0.337778	0.0252088	-0.269533	0.205057
Pipas_chr1-3_0235	PP7435_Chr1-0241	0.691779	1.95112e-08	0.588676	1.32294e-07	0.362165	1.06818e-06	0.21282	0.00258486	0.0654321	0.402761	0.155704	0.00312015	0.123434	0.0902465	-0.080793	0.211884
Pipas_chr1-3_0236	PP7435_Chr1-0242	-1.02402	2.55639e-11	-0.952619	9.7539e-11	-0.849832	4.55546e-10	-0.794705	4.75935e-09	-0.527749	3.67476e-07	-0.324519	5.42392e-05	-0.055973	0.461919	-0.0355915	0.692132
Pipas_chr1-3_0237	PP7435_Chr1-0243	-0.143179	0.00472132	-0.101271	0.0499366	-0.0608227	0.226834	-0.0602351	0.301794	-0.0575784	0.260323	0.071456	0.135832	0.029585	0.668283	-0.061265	0.465789
Pipas_chr1-3_0238	PP7435_Chr1-0244	1.48739	1.03832e-09	1.35294	3.95218e-09	1.49931	6.59605e-10	1.45739	2.07399e-09	1.00824	2.50092e-07	0.523728	0.000283624	0.420175	0.0109803	0.0854254	0.659812
Pipas_chr1-3_0239	PP7435_Chr1-0245	-0.0779836	0.313803	-0.00123976	0.990161	0.110941	0.140837	0.265729	0.0108113	0.426265	8.74775e-05	0.0654107	0.503886	0.30617	0.00634589	0.169469	0.219087
Pipas_chr1-3_0240	PP7435_Chr1-0246	0.954389	1.21226e-10	0.742238	1.66287e-09	0.275195	4.84057e-05	0.304377	9.11152e-05	0.434516	2.52256e-06	0.176687	0.00468834	0.289975	0.0197404	0.175619	0.0250804
Pipas_chr1-3_0241	PP7435_Chr1-0247	0.33234	3.31636e-06	0.323844	1.27371e-05	0.110631	0.0419693	0.0371523	0.618375	0.00689088	0.937715	-0.00418358	0.939711	0.310854	0.00103512	0.0411622	0.547797
Pipas_chr1-3_0242	PP7435_Chr1-0248	-1.60078	2.18013e-12	-1.3939	5.56052e-11	-1.47457	3.11048e-12	-1.46652	3.40085e-11	-1.07934	1.72946e-07	-0.156281	0.0935665	0.0581899	0.485707	0.117272	0.184979
Pipas_chr1-3_0243	PP7435_Chr1-0249	-0.504346	1.95569e-06	-0.423913	2.23513e-05	-0.506331	5.42506e-07	-0.47999	2.49591e-06	-0.423531	5.57e-05	-0.0895388	0.27963	-0.169644	0.0858953	-0.0172282	0.889481
Pipas_chr1-3_0244	PP7435_Chr1-0250	-0.55067	2.17365e-05	-0.488227	0.000207177	-0.42179	0.000196254	-0.455776	0.000191346	-0.262591	0.0198914	-0.303896	0.00570021	-0.193685	0.150316	-0.00596341	0.976785
Pipas_chr1-3_0245	PP7435_Chr1-0252	0.0046208	0.939981	0.266077	7.49899e-05	0.713375	3.87352e-09	0.626648	1.13916e-08	0.918506	3.79572e-10	0.844347	8.50694e-10	0.682703	2.43412e-08	0.423866	0.000113203
Pipas_chr1-3_0246	PP7435_Chr1-0253	-0.143501	0.118377	0.0422319	0.563482	0.193987	0.0115805	0.2221	0.00138982	0.0622702	0.455843	0.290947	0.000118302	0.255879	0.017126	0.0322091	0.724728
Pipas_chr1-3_0247	PP7435_Chr1-0254	-0.00182454	0.982392	0.0351619	0.598812	-0.012574	0.84354	-0.139974	0.0757011	-0.0336157	0.677658	-0.070755	0.34063	-0.146409	0.0832473	-0.0655473	0.506005
Pipas_chr1-3_0248	PP7435_Chr1-0255	-0.724703	1.48568e-07	-0.638657	6.38794e-07	-0.721995	1.37746e-07	-0.615546	4.56275e-07	-0.53398	5.80925e-06	-0.288488	0.00267542	-0.148182	0.163816	-0.0837541	0.469812
Pipas_chr1-3_0249	PP7435_Chr1-0256	0.69942	3.65008e-08	0.711251	3.60231e-08	0.560899	4.46155e-08	0.547853	4.97238e-07	0.445592	7.9881e-05	0.297022	0.000448336	0.201224	0.0230606	0.143269	0.0604036
Pipas_chr1-3_0250	PP7435_Chr1-0257	1.18276	3.18031e-09	1.25968	1.31376e-09	1.30468	2.61138e-09	1.24544	1.36064e-08	0.964676	9.55647e-08	0.494594	0.000413905	0.101199	0.419939	-0.0462576	0.757466
Pipas_chr1-3_0251	PP7435_Chr1-0258	0.799552	7.36413e-08	0.809514	1.75105e-08	1.02818	3.46673e-09	1.02121	2.81286e-09	0.696166	5.05626e-06	0.399418	8.8727e-05	0.0717158	0.463983	-0.0593938	0.622791
Pipas_chr1-3_0252	PP7435_Chr1-0259	-0.0235373	0.640228	-0.00784868	0.886485	0.0222243	0.687677	-0.0246996	0.691232	0.114064	0.0533736	0.0986076	0.0766714	0.106957	0.135431	-0.0170905	0.855583
Pipas_chr1-3_0253	PP7435_Chr1-0260	0.27325	6.66546e-05	0.303186	8.41546e-05	0.233752	0.000589819	0.23663	0.00155961	0.205193	0.00458046	0.252303	0.00079661	0.140849	0.0495047	0.1185	0.148872
Pipas_chr1-3_0254	PP7435_Chr1-0261	1.0017	1.09942e-09	0.862624	1.08537e-08	0.603628	2.45668e-08	0.514139	2.97873e-07	0.329153	1.15351e-05	0.271735	7.03561e-05	0.312217	0.000505003	0.120687	0.0802857
Pipas_chr1-3_0255	PP7435_Chr1-0262	-0.622484	2.71561e-08	-0.662741	2.55138e-09	-0.727712	1.65866e-10	-0.740858	9.3178e-10	-0.478565	3.36981e-07	-0.246428	0.00011447	0.0455034	0.535492	-0.00765836	0.924915
Pipas_chr1-3_0256	PP7435_Chr1-0263	-0.615161	1.86514e-06	-0.741433	5.59268e-09	-0.682594	9.74538e-08	-0.662945	1.53316e-07	-0.368067	0.000851864	-0.292096	0.00104372	0.00852664	0.938698	-0.00593042	0.96225
Pipas_chr1-3_0257	PP7435_Chr1-0264	-0.0369643	0.624644	0.0714213	0.374807	-0.120275	0.109097	-0.199847	0.0358407	-0.256006	0.00470316	-0.146877	0.0527992	0.00780317	0.964277	-0.0542807	0.620336
Pipas_chr1-3_0258	PP7435_Chr1-0265	1.22128	4.49738e-08	1.30779	1.11784e-08	1.43309	3.37068e-09	1.37997	9.81751e-09	0.934792	1.6949e-06	0.307184	0.0207615	0.138117	0.378769	-0.103459	0.595112
Pipas_chr1-3_0259	part of PP7435_Chr1-0265, PP7435_Chr1-0265 might be wrong predicted	0.828709	1.7778e-06	0.716235	5.68305e-06	0.899514	2.30717e-07	0.810156	1.57268e-06	0.550922	0.000170197	0.195753	0.0778951	0.133991	0.315243	-0.128877	0.392904
Pipas_chr1-3_0260	PP7435_Chr1-0266	-0.225758	0.00317119	-0.210569	0.0047934	-0.356435	1.89179e-05	-0.361934	2.05252e-05	-0.291194	0.000868548	-0.00439508	0.945955	0.112611	0.120023	0.0760096	0.431743
Pipas_chr1-3_0261	PP7435_Chr1-0267	0.594508	3.44941e-07	0.585964	5.53218e-07	0.452643	4.5101e-05	0.43334	0.00025466	0.600279	9.81264e-07	0.448535	1.93249e-05	0.41203	0.000304757	0.217843	0.0658788
Pipas_chr1-3_0262	PP7435_Chr1-0268	-0.120129	0.142202	-0.028082	0.730003	-0.223002	0.00656095	-0.306253	0.000903828	-0.308996	0.00176944	-0.00685845	0.946438	0.0339437	0.827017	0.0682859	0.570566
Pipas_chr1-3_0263	region between PP7435_Chr1-0268 and PP7435_Chr1-0269	1.01177	1.97338e-10	0.89327	1.08067e-08	0.123813	0.0455404	0.0305924	0.705216	0.187503	0.0106012	0.0714701	0.299056	0.184112	0.132559	0.131872	0.231219
Pipas_chr1-3_0264	PP7435_Chr1-0269	0.03457	0.673634	-0.00902284	0.928982	0.123823	0.114977	0.190974	0.0355872	0.663181	1.11446e-06	0.404073	7.95698e-05	0.207604	0.0732769	0.118058	0.246885
Pipas_chr1-3_0265	PP7435_Chr1-0271	-0.18711	0.00249753	-0.147922	0.0219841	-0.182329	0.0104154	-0.290455	0.000674619	-0.186918	0.00407929	-0.106911	0.0886954	-0.125117	0.097421	0.0131825	0.910997
Pipas_chr1-3_0266	PP7435_Chr1-0272	-0.627855	6.7861e-08	-0.645848	8.38562e-08	-0.694375	9.61232e-09	-0.691961	1.84676e-08	-0.647185	1.95203e-07	-0.421119	3.32265e-05	-0.27463	0.00405116	-0.0703127	0.478911
Pipas_chr1-3_0267	PP7435_Chr1-0273	-0.0883273	0.365884	-0.19636	0.0528709	-0.19209	0.14507	-0.09289	0.523791	-0.141894	0.335647	-0.354812	0.00259448	-0.0703817	0.676306	-0.00202157	0.992874
Pipas_chr1-3_0268	PP7435_Chr1-0274	1.26321	1.60306e-09	0.92186	1.423e-07	0.364484	0.000135078	0.223836	0.0148035	0.224872	0.00812671	0.197763	0.0383965	0.212714	0.0444837	0.170703	0.099673
Pipas_chr1-3_0269	PP7435_Chr1-0275	0.490568	0.000371431	0.369386	0.000948543	0.0700013	0.409102	0.202729	0.078972	0.226399	0.0141007	0.0170146	0.87435	0.238201	0.0349518	0.131144	0.300048
Pipas_chr1-3_0270	new exon between PP7435_Chr1-0275 and PP7435_Chr1-0276	0.0718899	0.395208	0.0984056	0.159999	0.0943181	0.213744	0.00950456	0.89672	0.10103	0.175537	0.0305891	0.679497	0.0470375	0.597204	-0.0136835	0.910997
Pipas_chr1-3_0271	PP7435_Chr1-0277	0.284625	0.000517715	0.257307	0.000852215	0.239718	0.00151354	0.265247	0.00169266	0.073731	0.314306	-0.0168244	0.819509	-0.192328	0.0350378	-0.15308	0.0793916
Pipas_chr1-3_0272	PP7435_Chr1-0279	0.0501948	0.468139	0.144538	0.0514178	0.0661936	0.366382	0.123484	0.171584	0.13877	0.0624566	0.11044	0.14822	0.220833	0.0202937	0.0896294	0.366051
Pipas_chr1-3_0273	PP7435_Chr1-0280	-0.209877	0.0176667	-0.170425	0.0632151	-0.259463	0.00339089	-0.23629	0.0117059	-0.115163	0.155427	-0.125733	0.131218	0.143589	0.101434	0.0133169	0.920497
Pipas_chr1-3_0274	PP7435_Chr1-0281	0.013147	0.9269	0.188193	0.269009	-0.168982	0.101728	-0.0794645	0.463504	-0.0432065	0.778207	0.345982	0.00475738	0.347179	0.0189317	0.158378	0.239237
Pipas_chr1-3_0275	PP7435_Chr1-0282	-0.298102	0.000379919	-0.147136	0.0281781	-0.425892	8.32456e-06	-0.48139	1.82734e-05	-0.427089	0.000237544	-0.0323798	0.649063	0.117989	0.132974	0.0647861	0.488713
Pipas_chr1-3_0276	PP7435_Chr1-0283	0.0843508	0.241196	0.223713	0.00538885	0.673103	9.5419e-09	0.802778	3.62159e-09	0.567267	4.18415e-07	0.204931	0.00465857	0.311891	0.00502971	-0.0103631	0.920837
Pipas_chr1-3_0277	new exon between PP7435_Chr1-0283 and PP7435_Chr1-0284	-0.505414	4.26939e-06	-0.521016	6.44104e-07	-0.502949	9.38096e-07	-0.353479	0.00063396	-0.154097	0.15748	-0.125329	0.127507	-0.168618	0.101835	0.0625651	0.590256
Pipas_chr1-3_0278	PP7435_Chr1-0284	0.154426	0.0574008	0.0608297	0.403586	-0.0266344	0.706423	-0.110871	0.15147	-0.00963282	0.897764	-0.125396	0.163409	-0.0397588	0.668945	-0.00141906	0.993078
Pipas_chr1-3_0279	region between PP7435_Chr1-0284 and PP7435_Chr1-0285, might be part of PP7435_Chr1-0284 which is wrong predicted	-0.158226	0.00909034	-0.0883576	0.185814	-0.373193	6.85882e-06	-0.250533	0.00166813	-0.264326	0.000693955	-0.140128	0.028026	0.0194391	0.856745	0.0606423	0.480233
Pipas_chr1-3_0280	PP7435_Chr1-0285	0.804444	1.59063e-09	0.80151	2.92793e-10	0.74092	1.3291e-09	0.649983	4.18553e-07	0.481821	8.58885e-07	0.313931	5.27552e-05	0.198918	0.0533899	-0.0160304	0.878856
Pipas_chr1-3_0281	PP7435_Chr1-0286	-0.228458	0.0305781	-0.226816	0.0505592	-0.365609	0.00101835	-0.452993	0.000249625	-0.268883	0.0154974	-0.267483	0.014168	-0.220115	0.0854595	-0.0328455	0.85639
Pipas_chr1-3_0282	region between PP7435_Chr1-0286 and PP7435_Chr1-0287	-1.0864	1.13987e-08	-1.02666	1.49014e-08	-1.11451	2.82442e-09	-1.14703	2.2998e-07	-0.912753	5.97359e-08	-0.591159	1.73485e-05	-0.280807	0.0151022	-0.110399	0.450777
Pipas_chr1-3_0283	region between PP7435_Chr1-0286 and PP7435_Chr1-0287	-1.05224	2.3231e-10	-1.0423	7.77169e-11	-1.19297	4.19832e-11	-1.08418	2.94921e-10	-0.879415	9.6182e-08	-0.57422	1.0912e-06	-0.165738	0.0658123	0.03072	0.778749
Pipas_chr1-3_0284	region between PP7435_Chr1-0286 and PP7435_Chr1-0287	-0.00177283	0.980871	0.015107	0.799584	0.0496864	0.391605	0.00871982	0.8947	0.0538509	0.348765	0.0540555	0.460513	0.12919	0.138465	0.00376513	0.969883
Pipas_chr1-3_0285	PP7435_Chr1-0287	-1.09905	0.00304776	-0.715193	0.0341995	-0.252241	0.425373	-0.40868	0.197028	-0.487701	0.137955	-0.435433	0.213787	-0.398991	0.261887	-0.379484	0.430064
Pipas_chr1-3_0286	PP7435_Chr1-0288	0.372922	0.00747066	0.516928	0.000583719	0.672294	5.10657e-05	0.664632	0.000425094	0.550864	0.000370804	0.48429	0.00234929	0.0314031	0.881819	0.125967	0.557986
Pipas_chr1-3_0287	PP7435_Chr1-0289	0.358899	0.0042308	0.279689	0.0104053	0.369351	0.000724396	0.294853	0.0123058	0.219042	0.0683048	0.264394	0.0209643	0.127901	0.281165	0.103139	0.460556
Pipas_chr1-3_0288	PP7435_Chr1-0290	0.317191	0.000122139	0.322468	0.000231758	0.0797898	0.19232	-0.000450488	0.996489	-0.0436918	0.556179	0.0829506	0.268761	0.208421	0.0445898	0.0409183	0.745038
Pipas_chr1-3_0289	PP7435_Chr1-0291	0.635716	6.85186e-09	0.644828	6.51799e-09	0.491991	3.89655e-07	0.365729	2.18828e-05	0.1846	0.044158	0.118417	0.0430609	0.138055	0.0809141	0.0705375	0.436525
Pipas_chr1-3_0290	part of PP7435_Chr1-0014, which is wrong predicted	0.78879	2.82069e-07	0.968992	2.47194e-07	1.43054	8.78831e-10	1.29555	8.13276e-10	1.2547	7.23285e-09	1.05805	7.64394e-08	0.634118	3.88348e-05	0.392814	0.00580465
Pipas_chr1-3_0291	PP7435_Chr1-0049	-1.71081	2.01316e-12	-1.47999	3.92503e-12	-1.31578	2.34714e-11	-1.22721	6.80116e-11	-0.853811	5.9845e-08	-0.271552	0.00372977	0.0857767	0.39859	0.0764032	0.529675
Pipas_chr1-3_0292	PP7435_Chr1-0050	-0.107293	0.0921224	-0.0470954	0.445611	0.0281446	0.594112	0.0961603	0.161349	0.261025	0.000419021	0.0950141	0.088003	0.000589701	0.996549	0.0604962	0.43788
Pipas_chr1-3_0293	PP7435_Chr1-0057	0.0107349	0.907598	0.154688	0.0680231	0.460954	1.62871e-06	0.369268	0.000148796	0.258585	0.00434926	0.00656648	0.947682	0.00213428	0.987493	0.0479431	0.774094
Pipas_chr1-3_0294	PP7435_Chr1-0073	-0.0126756	0.930415	0.145151	0.184805	0.435177	0.000560123	0.443671	0.000364438	0.392804	0.00309702	-0.0702866	0.537081	-0.111652	0.393146	-0.330601	0.0326065
Pipas_chr1-3_0295	PP7435_Chr1-0083	0.535416	2.56825e-05	0.499476	0.000141633	0.0670372	0.330358	-0.0119294	0.883092	-0.098785	0.212484	0.0476801	0.559389	0.161607	0.10109	0.106017	0.328011
Pipas_chr1-3_0296	PP7435_Chr1-0091	1.25284	2.32895e-12	1.22094	5.36976e-12	1.13381	2.25614e-11	0.902215	6.0896e-08	0.623572	2.90334e-07	0.218199	0.00132933	0.0827148	0.594856	0.0245344	0.815352
Pipas_chr1-3_0297	PP7435_Chr1-0094	0.864475	1.86212e-10	0.625387	3.65408e-08	0.538104	5.04911e-08	0.608011	1.90225e-07	0.632123	1.94078e-07	0.363861	1.75715e-05	0.356556	0.000336782	0.189283	0.011919
Pipas_chr1-3_0298	PP7435_Chr1-0100	-1.09268	2.23725e-08	-1.11121	1.30563e-08	-1.04853	1.88299e-07	-0.846386	7.08883e-06	-0.552826	0.000166735	-0.208947	0.0732302	0.113257	0.390258	0.10892	0.556101
Pipas_chr1-3_0299	PP7435_Chr1-0106	-0.0962832	0.314922	0.171176	0.122593	0.658459	7.72141e-06	0.519571	2.06215e-05	0.575762	4.808e-06	0.623358	4.42508e-06	0.35643	0.00875482	0.1076	0.468198
Pipas_chr1-3_0300	PP7435_Chr1-0146	-0.17674	0.139608	-0.335873	0.0111746	-0.36843	0.00624049	-0.309142	0.0104354	-0.176119	0.163362	-0.0928559	0.465438	0.286695	0.136925	-0.00337142	0.988939
Pipas_chr1-3_0301	PP7435_Chr1-0159	1.24444	1.48245e-10	1.29318	1.70527e-11	1.40876	8.12826e-11	1.42285	6.63478e-11	0.798823	2.05605e-08	0.421951	0.00015179	0.297376	0.00264695	0.108309	0.304714
Pipas_chr1-3_0302	PP7435_Chr1-0166	-0.0317393	0.814543	-0.0731865	0.570364	-0.0394883	0.756258	0.0399939	0.788586	0.0617571	0.625356	0.0412341	0.798791	-0.317728	0.174797	-0.109875	0.596861
Pipas_chr1-3_0303	part of PP7435_Chr1-0174, which is wrong predicted and should be splitted	1.64916	2.26813e-11	1.73742	2.34335e-13	1.66205	3.93092e-13	1.61727	4.7806e-13	1.33833	1.37362e-10	0.787229	6.00064e-08	0.454226	0.000138956	0.244805	0.0203607
Pipas_chr1-3_0304	PP7435_Chr1-0194	0.0541638	0.393935	0.0692123	0.264239	-0.168453	0.00936421	-0.218676	0.00139106	-0.0845388	0.329206	0.0541224	0.342802	0.298753	0.00871481	0.130648	0.0668478
Pipas_chr1-3_0305	PP7435_Chr1-0205	0.0581694	0.56211	-0.0169355	0.856765	-0.132265	0.147722	-0.0352481	0.758317	0.186574	0.0858896	0.177505	0.0954212	0.343463	0.0113073	0.150352	0.289691
Pipas_chr1-3_0306	PP7435_Chr1-0237	0.840283	3.17472e-06	0.810523	3.13443e-06	1.05065	1.57005e-07	0.988348	8.14895e-07	0.919607	8.09241e-07	0.408405	0.00404967	-0.128819	0.331585	-0.144597	0.428607
Pipas_chr1-3_0307	PP7435_Chr1-0251	0.823334	3.07139e-09	1.13684	2.46973e-09	2.3376	3.31181e-13	2.19987	1.27781e-13	1.84205	5.71532e-13	1.25973	4.41907e-10	0.573704	1.02563e-05	0.361623	0.00181639
Pipas_chr1-3_0308	region between PP7435_Chr1-0251 and PP7435_Chr1-0252	0.56876	4.3314e-05	0.513918	0.00104563	0.338524	0.00733913	0.327481	0.0041546	0.250066	0.0237983	0.194895	0.0904308	0.020573	0.876756	-0.0271775	0.884826
Pipas_chr1-3_0309	PP7435_Chr1-0270	1.7435	1.40856e-12	1.71055	3.87994e-14	1.68679	1.60202e-14	1.53469	3.08444e-13	1.23024	3.03338e-11	0.913922	5.84634e-10	0.265232	0.0100533	0.0885409	0.193485
Pipas_chr1-3_0310	PP7435_Chr1-0276	-0.0424278	0.708706	-0.06792	0.476613	0.0184841	0.844971	-0.00647472	0.946239	-0.0632948	0.496781	-0.0146781	0.896006	-0.116807	0.273241	-0.057259	0.666699
Pipas_chr1-3_0311	PP7435_Chr1-0278	0.0227798	0.805645	0.113412	0.12666	0.0914043	0.264379	0.0528407	0.497877	0.194658	0.0370836	-0.0417927	0.616345	0.0441032	0.64339	0.0413917	0.740733
Pipas_chr1-3_0312	new exon between PP7435_Chr1-0285 and PP7435_Chr1-0286	-0.131969	0.0215064	-0.262078	0.00201313	-0.346126	6.23912e-05	-0.445602	7.56606e-06	-0.138566	0.016764	-0.146393	0.0175332	0.0860113	0.423808	0.0177288	0.84327
Pipas_chr1-4_0001	new exon between PP7435_Chr1-0775 and PP7435_Chr1-0776	0.162721	0.141798	0.0954182	0.369136	0.110177	0.25561	0.218241	0.0521022	0.125342	0.233632	0.446782	0.318683	0.0687387	0.612759	0.158798	0.340952
Pipas_chr1-4_0002	PP7435_Chr1-0776	-0.173299	0.152571	-0.279545	0.017946	-0.374408	0.00504588	-0.35737	0.00651617	-0.0845069	0.488127	-0.118061	0.298651	-0.155424	0.357098	0.0155754	0.950624
Pipas_chr1-4_0003	PP7435_Chr1-0776	-0.549668	2.215e-07	-0.581967	6.58813e-07	-0.40534	3.82173e-05	-0.276782	0.00391603	-0.148689	0.0371455	-0.132263	0.08352	0.0545382	0.558633	-0.0745173	0.581577
Pipas_chr1-4_0004	PP7435_Chr1-0777	-0.746824	6.91515e-11	-0.681533	2.91252e-10	-0.739209	5.70779e-11	-0.692356	1.4359e-09	-0.54316	4.50162e-06	-0.269041	0.000105672	-0.0294346	0.73461	-0.0120303	0.876042
Pipas_chr1-4_0005	PP7435_Chr1-0778	-0.785099	4.25354e-05	-0.803539	1.13267e-05	-0.768295	6.23546e-06	-0.680934	6.70519e-05	-0.303919	0.0262763	-0.134892	0.326545	0.170402	0.239332	0.131857	0.487589
Pipas_chr1-4_0006	PP7435_Chr1-0779	-0.457903	1.59114e-06	-0.241219	0.000963231	-0.0268503	0.685325	0.0368	0.629646	0.327935	0.00404278	0.234068	0.00618569	0.380453	0.00174995	0.190782	0.0569826
Pipas_chr1-4_0007	PP7435_Chr1-0780	0.489773	0.00129521	0.570635	0.000889464	0.121927	0.383162	-0.238718	0.174713	-0.193736	0.10106	-0.227739	0.0420392	-0.0627902	0.840563	-0.166414	0.227505
Pipas_chr1-4_0008	PP7435_Chr1-0781	-0.222001	0.000430237	-0.164033	0.00621766	-0.125206	0.0476251	-0.00837447	0.883799	0.0249045	0.681227	0.0957645	0.0711715	0.170357	0.0111354	0.147958	0.0220393
Pipas_chr1-4_0009	PP7435_Chr1-0782	0.634123	3.58132e-08	0.535382	6.2672e-08	0.351473	8.53731e-06	0.33617	3.1794e-05	0.433637	2.85201e-06	0.22973	0.00113207	0.279224	0.000501252	0.159871	0.0336076
Pipas_chr1-4_0010	PP7435_Chr1-0783	0.118101	0.110472	0.117132	0.119657	-0.159261	0.0180368	-0.270055	0.00229425	-0.360012	0.000273334	0.0163774	0.825257	0.0412479	0.746676	0.0163702	0.876042
Pipas_chr1-4_0011	PP7435_Chr1-0785	-0.861473	8.02394e-11	-0.870668	1.67703e-11	-0.844716	2.57171e-11	-0.778591	2.41378e-10	-0.548828	1.52735e-08	-0.337673	2.73706e-06	-0.135894	0.0765635	-0.0466819	0.438276
Pipas_chr1-4_0012	PP7435_Chr1-0787	0.412701	3.01601e-06	0.419448	4.37903e-06	0.382579	0.000199515	0.332415	4.03801e-05	0.402976	4.67859e-06	0.191819	0.00770785	0.0721693	0.457092	0.0263806	0.799853
Pipas_chr1-4_0013	PP7435_Chr1-0788	1.20558	3.05724e-09	1.25657	1.09376e-09	1.33859	8.85269e-11	1.36485	7.4169e-10	1.02428	1.15445e-07	0.600848	2.50403e-05	0.310667	0.00384628	0.149143	0.209936
Pipas_chr1-4_0014	PP7435_Chr1-0789	-0.394378	0.00316682	-0.414187	0.00408639	-0.0842541	0.461026	-0.01928	0.879309	0.228964	0.0599093	-0.0682808	0.579262	-0.228384	0.146851	0.0422539	0.840408
Pipas_chr1-4_0015	PP7435_Chr1-0790	0.10762	0.324421	0.151941	0.148101	0.346221	0.00330569	0.267854	0.0589268	0.105126	0.332501	0.118273	0.343596	-0.103865	0.538162	0.0205502	0.920574
Pipas_chr1-4_0016	PP7435_Chr1-0791	0.290492	0.0533511	0.386314	0.012173	0.652274	0.000220466	0.722105	8.82915e-05	0.407049	0.0195616	0.285702	0.0876455	0.0510662	0.786483	0.0612116	0.806785
Pipas_chr1-4_0017	PP7435_Chr1-0792	0.419385	3.16906e-06	0.377906	2.45656e-05	0.301622	0.00263759	0.0373635	0.666247	-0.160306	0.13084	0.135358	0.0822689	-0.0562471	0.648371	-0.00807517	0.953661
Pipas_chr1-4_0018	PP7435_Chr1-0793	0.0512462	0.589079	-0.079316	0.387095	-0.249558	0.0058595	-0.303122	0.00343814	-0.218154	0.0393789	0.0251639	0.823093	0.0541132	0.611494	0.0651263	0.640817
Pipas_chr1-4_0019	PP7435_Chr1-0794	-1.00226	2.06839e-08	-0.905396	1.15565e-07	-0.979358	8.67168e-10	-1.05126	4.68849e-10	-0.933424	4.76337e-08	-0.524843	7.78469e-06	-0.0750984	0.597912	-0.0817032	0.488287
Pipas_chr1-4_0020	PP7435_Chr1-0795	0.3868	1.10492e-05	0.446603	7.17647e-07	0.22477	0.00119523	0.261366	0.000809618	0.294879	0.000156546	0.179609	0.0150899	0.313059	0.00053454	0.181539	0.0272444
Pipas_chr1-4_0021	PP7435_Chr1-0796	-0.650113	1.28679e-07	-0.696539	6.92836e-09	-0.965443	1.3762e-11	-0.838619	1.47397e-08	-0.588286	3.71605e-08	-0.314605	0.000204332	-0.11102	0.295272	0.0312665	0.721414
Pipas_chr1-4_0022	PP7435_Chr1-0797	-0.147208	0.0307678	-0.0576883	0.353984	-0.0997671	0.135611	-0.188612	0.0409728	-0.241747	0.0101297	0.0863411	0.190217	-0.0611366	0.707112	0.0851607	0.353028
Pipas_chr1-4_0023	PP7435_Chr1-0798	0.0602654	0.503848	-0.0346851	0.661423	-0.291521	0.000494518	-0.314531	0.000296281	-0.168166	0.0250449	0.0589329	0.467868	0.132512	0.209333	0.183886	0.0525644
Pipas_chr1-4_0024	PP7435_Chr1-0799	0.0041679	0.969615	-0.0223825	0.842376	-0.254733	0.00319155	-0.376883	0.00114352	-0.623802	3.07919e-05	-0.19287	0.0278656	-0.0503653	0.686868	-0.100923	0.429247
Pipas_chr1-4_0025	PP7435_Chr1-0800	0.105106	0.0631214	-0.0202576	0.747054	-0.16562	0.00797853	-0.00690968	0.926606	0.206141	0.00613372	0.0590326	0.2931	0.171663	0.0945681	0.138753	0.109424
Pipas_chr1-4_0026	PP7435_Chr1-0800	0.164128	0.00374275	0.167785	0.00213093	0.103784	0.0671331	0.133432	0.0630181	0.088018	0.0897806	0.0687415	0.227131	0.0681777	0.486717	0.0852785	0.133682
Pipas_chr1-4_0027	PP7435_Chr1-0800	-0.0450182	0.466612	-0.170913	0.0331202	-0.210651	0.003544	-0.270753	0.000983577	0.180367	0.0126052	0.12737	0.0617542	0.0942714	0.330891	0.161598	0.0356131
Pipas_chr1-4_0028	PP7435_Chr1-0801	-0.347657	0.000350281	-0.266156	0.00223568	-0.440149	0.000181239	-0.430199	9.803e-05	-0.380215	0.00446464	-0.144127	0.139422	-0.149882	0.163509	-0.0379373	0.792509
Pipas_chr1-4_0029	PP7435_Chr1-0802	-0.639828	1.03202e-09	-0.578429	5.98182e-08	-0.527127	9.7696e-08	-0.465979	2.82402e-07	-0.287852	0.000141787	-0.200549	0.00121567	0.046293	0.531873	0.0395759	0.604981
Pipas_chr1-4_0030	PP7435_Chr1-0803	-0.407971	0.000550066	-0.428854	0.00110878	-0.518756	2.39464e-05	-0.50274	9.48884e-05	-0.350263	0.00225873	-0.231393	0.0248964	-0.0698109	0.628162	0.0684445	0.67728
Pipas_chr1-4_0031	PP7435_Chr1-0804	-1.59766	4.81972e-13	-1.49136	9.83487e-13	-1.44449	1.04125e-13	-1.28177	5.59133e-13	-0.898463	1.59593e-10	-0.302716	6.63741e-05	-0.211322	0.00357704	-0.0773436	0.260868
Pipas_chr1-4_0032	PP7435_Chr1-0805	-0.913741	6.181e-10	-0.88793	3.61792e-08	-0.82188	6.24058e-10	-0.710291	2.0925e-08	-0.327628	0.00027673	-0.169618	0.0184849	0.00773095	0.951016	0.044627	0.667614
Pipas_chr1-4_0033	PP7435_Chr1-0806	-0.288041	0.000874975	-0.313872	0.000564019	-0.402799	8.4045e-05	-0.398415	0.000230422	-0.258104	0.00663168	-0.115828	0.181247	0.0936999	0.448447	0.0508735	0.720807
Pipas_chr1-4_0034	PP7435_Chr1-0807	0.219912	0.0634236	0.165941	0.0720215	-0.121403	0.0832208	-0.253679	0.00322014	-0.464227	7.46426e-06	-0.186633	0.0157265	-0.0361715	0.72303	-0.0152103	0.896668
Pipas_chr1-4_0035	PP7435_Chr1-0808	0.549554	9.03329e-06	0.622965	2.75062e-06	0.244345	0.00549442	0.0704232	0.450781	-0.268955	0.00751843	0.0833391	0.263453	0.057976	0.644603	-0.00599693	0.96415
Pipas_chr1-4_0036	PP7435_Chr1-0809	-0.781195	1.85143e-09	-0.80562	2.14689e-09	-0.703191	1.27516e-08	-0.469984	3.20257e-06	-0.488664	6.13906e-07	-0.261906	0.00146648	-0.0877981	0.251615	-0.037306	0.632693
Pipas_chr1-4_0037	PP7435_Chr1-0810	-0.557876	1.66025e-07	-0.492846	5.37656e-06	-0.550454	1.59239e-07	-0.467057	4.83121e-05	-0.472168	8.23081e-05	-0.102514	0.112599	0.205321	0.0518128	0.0449271	0.682316
Pipas_chr1-4_0038	PP7435_Chr1-0811	-0.565863	0.000557356	-0.573462	0.00123944	-0.482884	0.00191978	-0.308045	0.0247089	0.0389593	0.740343	0.107829	0.444838	-0.0453641	0.851085	0.26151	0.147599
Pipas_chr1-4_0039	PP7435_Chr1-0812	0.564862	3.45612e-05	0.237313	0.00218415	0.00888255	0.868421	0.0339901	0.6087	0.275035	0.000387971	0.0931595	0.0795003	0.111663	0.213399	0.140499	0.0674129
Pipas_chr1-4_0040	PP7435_Chr1-0813	-0.913294	8.47506e-10	-0.616065	3.41788e-06	-0.178258	0.0622356	0.130062	0.183197	0.284738	0.0159845	0.156766	0.0262617	0.325349	0.000571964	0.344615	0.00226507
Pipas_chr1-4_0041	PP7435_Chr1-0814	-0.0729505	0.577729	-0.120318	0.351538	-0.160923	0.200901	-0.132112	0.317748	-0.106858	0.360932	0.117385	0.391491	0.0814196	0.63164	0.132892	0.520809
Pipas_chr1-4_0042	PP7435_Chr1-0815	-0.384549	6.93824e-07	-0.389425	1.19489e-05	-0.368556	0.000154844	-0.314317	2.2647e-05	-0.188988	0.00961672	-0.223473	0.000609916	0.0216994	0.782574	-0.0203799	0.757149
Pipas_chr1-4_0043	PP7435_Chr1-0816	-0.0057866	0.929708	-0.0724657	0.306469	-0.0929342	0.107941	-0.120774	0.061116	-0.0344442	0.60167	-0.0570713	0.410732	-0.0893022	0.314338	-0.0957128	0.26932
Pipas_chr1-4_0044	PP7435_Chr1-0817	0.623139	3.82451e-08	0.636641	9.98246e-09	0.379751	1.52848e-06	0.360348	5.87169e-05	0.236639	0.00143804	0.132114	0.0527921	0.171962	0.0373383	0.060052	0.395388
Pipas_chr1-4_0045	PP7435_Chr1-0818	-0.543168	7.25443e-07	-0.430775	7.43934e-05	-0.0578404	0.471113	-0.0398712	0.659724	-0.080015	0.231775	-0.187533	0.0189567	-0.0602475	0.517001	-0.165958	0.103777
Pipas_chr1-4_0046	PP7435_Chr1-0819	-0.207014	0.0272017	-0.267508	0.000749683	-0.269146	0.000363423	-0.195575	0.0437919	-0.179761	0.0460041	-0.133898	0.0768241	0.0441345	0.680367	-0.0257433	0.822299
Pipas_chr1-4_0047	PP7435_Chr1-0820	0.188524	0.0340668	0.18644	0.0431768	0.509113	1.34561e-05	0.629286	4.20612e-06	0.562789	7.20545e-06	0.22466	0.0560066	0.12573	0.287009	0.0446144	0.751067
Pipas_chr1-4_0048	PP7435_Chr1-0822	-1.47191	2.55662e-11	-1.32705	3.50358e-11	-1.25582	4.71862e-11	-1.08471	2.25537e-09	-0.777428	1.25508e-07	-0.534267	1.02153e-05	-0.255313	0.0450394	-0.096821	0.430064
Pipas_chr1-4_0049	PP7435_Chr1-0823	0.165398	0.0180416	0.122124	0.0655459	0.153617	0.0854106	0.0277106	0.809579	0.137138	0.118966	-0.0839451	0.338095	-0.213975	0.0692556	-0.113572	0.295197
Pipas_chr1-4_0050	PP7435_Chr1-0824	0.33224	0.000621275	0.440059	1.99576e-05	0.32477	2.84114e-05	0.245426	0.00145753	0.139685	0.0573713	0.135948	0.0791332	0.184979	0.0369365	0.0783525	0.377724
Pipas_chr1-4_0051	PP7435_Chr1-0826	0.59905	7.82236e-08	0.701218	1.05026e-07	0.632311	3.71455e-08	0.558324	1.87137e-07	0.20453	0.00132969	0.350453	5.97363e-05	0.0911056	0.355864	0.102587	0.149163
Pipas_chr1-4_0052	PP7435_Chr1-0827	0.322593	0.000640918	0.299486	0.00171663	0.230954	0.0108786	0.129182	0.200649	-0.00273616	0.982953	0.0527535	0.664484	0.0312195	0.786234	-0.0346789	0.809819
Pipas_chr1-4_0053	PP7435_Chr1-0828	-0.570153	9.63745e-07	-0.581499	5.51862e-07	-0.533509	1.62871e-06	-0.525003	3.09002e-06	-0.243102	0.00439839	-0.14756	0.0806982	0.0767273	0.438371	0.0514939	0.684246
Pipas_chr1-4_0054	PP7435_Chr1-0829	-0.313934	0.000833016	-0.27831	0.00175957	0.0904061	0.283083	0.317625	0.0021234	0.396093	0.000153207	0.436499	4.61451e-05	0.194634	0.0558742	0.0585678	0.675821
Pipas_chr1-4_0055	PP7435_Chr1-0830	-0.207585	0.00138604	0.0900571	0.151504	0.250374	0.000249992	0.288935	0.000268351	0.233887	0.00205083	0.0582095	0.330583	0.00545795	0.963125	0.0433208	0.648208
Pipas_chr1-4_0056	new exon between PP7435_Chr1-0830 and PP7435_Chr1-0831, PP7435_Chr1-0831 wrong annotated	-0.200767	0.0246744	-0.0234402	0.778092	0.141111	0.0872417	0.178079	0.045929	0.199075	0.0308772	-0.0267624	0.80407	-0.0333316	0.773394	0.0938802	0.430151
Pipas_chr1-4_0057	PP7435_Chr1-0831	1.59111	6.30553e-08	1.56534	1.49029e-08	1.55248	2.40196e-08	1.44193	8.60078e-08	0.862085	9.2007e-05	0.284718	0.100095	-0.203927	0.294049	-0.258891	0.23533
Pipas_chr1-4_0058	PP7435_Chr1-0832	-0.147152	0.0862685	-0.0334866	0.715437	0.0720845	0.382071	0.0477589	0.624405	-0.143794	0.150077	-0.284345	0.0103068	-0.21335	0.214581	-0.160559	0.246978
Pipas_chr1-4_0059	PP7435_Chr1-0833	1.14399	5.78445e-10	1.19335	3.84953e-11	1.27826	2.44683e-11	1.27034	1.88937e-11	0.976679	7.96162e-09	0.357465	8.90226e-05	0.186459	0.0252015	-0.0236247	0.830397
Pipas_chr1-4_0061	PP7435_Chr1-0834	0.701868	3.06821e-07	0.752304	4.09941e-07	0.845955	3.60153e-09	1.02275	1.10171e-09	1.04612	2.27208e-09	0.852963	4.3905e-08	0.450957	0.00203851	0.38485	0.002615
Pipas_chr1-4_0062	PP7435_Chr1-0835	0.760295	1.25014e-09	0.709261	2.27529e-09	0.699375	2.16632e-08	0.600158	1.12503e-07	0.561736	1.86903e-07	0.333017	8.12253e-05	0.240809	0.0100878	0.108999	0.205216
Pipas_chr1-4_0063	PP7435_Chr1-0836	-0.553756	4.56812e-09	-0.539874	7.13654e-09	-0.509223	1.84761e-07	-0.482282	5.50268e-08	-0.339947	5.65943e-05	-0.316525	8.48646e-06	-0.224939	0.00081293	-0.102202	0.0929268
Pipas_chr1-4_0064	PP7435_Chr1-0836	1.58323	2.98972e-12	1.60259	2.25875e-12	1.44464	1.68434e-11	1.35668	3.89345e-10	0.951503	5.57414e-08	0.656071	9.74479e-07	0.28923	0.00387526	0.0462047	0.706883
Pipas_chr1-4_0065	region between PP7435_Chr1-0836 and PP7435_Chr1-0837	0.0569167	0.352048	0.0508236	0.526048	-0.0912565	0.123789	-0.086202	0.212388	0.0365524	0.628276	-0.0554703	0.366725	-0.0393614	0.65113	-0.0296562	0.784103
Pipas_chr1-4_0066	PP7435_Chr1-0837	0.547892	7.01882e-08	0.615997	4.92913e-08	0.526921	9.20768e-07	0.527609	2.47057e-06	0.404656	2.01178e-05	0.364878	2.95004e-05	0.279844	0.00800783	0.0652489	0.557792
Pipas_chr1-4_0067	PP7435_Chr1-0838	0.420604	6.52312e-07	0.379826	3.2247e-06	0.395958	1.31369e-06	0.444572	1.20303e-06	0.344739	2.90619e-05	0.147239	0.0400756	0.118126	0.0958525	0.0336725	0.682316
Pipas_chr1-4_0068	PP7435_Chr1-0839	0.386595	0.000316533	0.241756	0.00418426	-0.155395	0.0325812	-0.309011	0.00101373	-0.178402	0.026304	-0.080782	0.27287	0.287339	0.0113156	0.0859601	0.408305
Pipas_chr1-4_0069	PP7435_Chr1-0840	1.25191	3.61127e-11	1.35206	2.95364e-10	1.06471	6.15607e-10	0.923013	3.00912e-09	0.440232	1.82642e-05	0.493586	7.52566e-06	0.0796752	0.305465	-0.0512647	0.644947
Pipas_chr1-4_0070	new exon between PP7435_Chr1-0840 and PP7435_Chr1-0841	0.332331	0.0525039	0.0606696	0.698012	-0.131692	0.265021	-0.41953	0.00639129	-0.285342	0.0172287	-0.0736713	0.55964	-0.134878	0.513008	0.00283493	0.989751
Pipas_chr1-4_0071	PP7435_Chr1-0841	1.09293	2.83751e-11	1.04796	1.06046e-10	0.877196	5.61256e-11	0.771354	1.11701e-09	0.904235	6.7048e-10	0.702509	1.56629e-08	0.531081	7.83864e-07	0.312627	0.000438157
Pipas_chr1-4_0072	PP7435_Chr1-0842	0.427732	1.57895e-06	0.394945	2.1157e-06	0.1737	0.00434446	0.0923406	0.136654	0.171052	0.00950348	-0.118532	0.0498162	0.034908	0.632803	0.024267	0.776734
Pipas_chr1-4_0073	PP7435_Chr1-0843	0.262048	0.000316533	0.269242	6.58588e-05	0.0581297	0.267961	-0.0875775	0.147575	-0.100185	0.106	-0.158519	0.00701981	-0.104058	0.196823	-0.0268872	0.742407
Pipas_chr1-4_0074	PP7435_Chr1-0844	1.31046	5.91469e-12	1.33386	2.57472e-10	0.926784	5.46749e-10	0.846663	3.45908e-09	0.934417	1.23955e-09	0.615056	2.72967e-07	0.403952	0.000302186	0.146008	0.101708
Pipas_chr1-4_0075	PP7435_Chr1-0845	-0.214807	0.00127369	-0.0565306	0.43126	-0.0633267	0.330026	-0.0148202	0.794141	0.0238331	0.706937	0.0823289	0.199022	0.228696	0.0336909	0.0423087	0.509318
Pipas_chr1-4_0076	PP7435_Chr1-0846	0.531827	8.36643e-05	0.577989	1.55355e-05	0.483044	3.808e-05	0.457687	0.000100278	0.0757969	0.411027	0.330743	0.000928382	0.173848	0.107819	-0.0574689	0.65598
Pipas_chr1-4_0077	PP7435_Chr1-0847	-0.594032	3.44836e-06	-0.496453	8.09937e-05	-0.165088	0.0526306	-0.0599698	0.470225	0.161537	0.0410354	-0.108909	0.181548	0.0322406	0.785519	0.0132054	0.923639
Pipas_chr1-4_0078	PP7435_Chr1-0848	-0.656759	2.1052e-09	-0.583759	1.04188e-07	-0.471658	9.33898e-08	-0.399393	1.14996e-05	-0.345277	1.74004e-05	0.0191852	0.783727	0.236275	0.0138971	0.130936	0.063175
Pipas_chr1-4_0079	PP7435_Chr1-0849	0.113434	0.0317954	0.143288	0.0121465	-0.0212027	0.70863	0.00267086	0.970292	0.0725271	0.198311	0.0989528	0.0519799	0.185875	0.0328461	0.136018	0.0430016
Pipas_chr1-4_0080	PP7435_Chr1-0850	-0.108337	0.0601089	-0.0508007	0.327862	-0.182673	0.00215501	-0.246333	0.000525467	-0.19448	0.00498709	-0.0526939	0.381851	0.158502	0.0785369	0.0546093	0.427576
Pipas_chr1-4_0081	PP7435_Chr1-0851	-2.50418	3.93052e-15	-2.21344	1.04294e-12	-2.01782	1.11062e-13	-1.90632	7.76201e-13	-1.12922	3.858e-09	-0.764603	4.1276e-08	-0.324005	0.0230606	-0.0692104	0.51756
Pipas_chr1-4_0082	PP7435_Chr1-0852	2.3959	4.34882e-14	2.42516	1.82534e-14	2.52229	7.15503e-16	2.50084	2.75797e-15	2.13815	3.82193e-14	1.26777	4.93012e-09	0.876427	4.98857e-09	0.455123	0.000134759
Pipas_chr1-4_0083	PP7435_Chr1-0853	-0.51562	2.50041e-07	-0.357876	3.24629e-05	-0.369705	1.42186e-05	-0.489844	3.0178e-06	-0.575554	4.88523e-06	-0.450315	7.11278e-06	-0.234771	0.0331744	-0.0761562	0.429247
Pipas_chr1-4_0084	PP7435_Chr1-0854	0.217666	0.0168004	0.200534	0.0277107	0.226959	0.0108918	0.0398025	0.668459	0.0810585	0.352496	0.174718	0.0992125	0.053693	0.643695	0.0158346	0.923639
Pipas_chr1-4_0085	PP7435_Chr1-0855	-0.297689	0.000561161	-0.283803	0.000489147	-0.447153	4.67076e-06	-0.39272	3.05152e-05	-0.256395	0.00089567	-0.0856839	0.290372	-0.0663703	0.593973	0.0400394	0.695862
Pipas_chr1-4_0086	PP7435_Chr1-0858	0.258023	0.000242162	0.160659	0.00794183	-0.0102217	0.84354	-0.00720545	0.898247	0.243051	0.000536606	0.0300522	0.565131	0.14731	0.0513492	0.118823	0.072513
Pipas_chr1-4_0087	PP7435_Chr1-0859	-0.913093	1.48256e-11	-0.804443	2.65937e-10	-0.625081	1.03295e-08	-0.533322	2.20043e-07	-0.516511	4.56616e-07	-0.441009	8.71772e-06	-0.0340724	0.625601	-0.0269286	0.791879
Pipas_chr1-4_0088	PP7435_Chr1-0860	0.375797	9.57374e-07	0.398406	9.23081e-07	0.285594	4.64552e-05	0.170813	0.0271738	0.273222	4.32324e-05	0.0708962	0.121207	-0.0921197	0.11978	0.103771	0.0830469
Pipas_chr1-4_0089	PP7435_Chr1-0861	0.362917	7.76276e-06	0.368177	1.5958e-06	0.112593	0.0290945	0.051626	0.393601	0.136464	0.0226168	0.323785	4.47413e-05	0.198417	0.0080452	0.126648	0.067832
Pipas_chr1-4_0090	PP7435_Chr1-0862	0.218211	0.00948812	0.272228	0.00400513	0.354349	0.000175658	0.429011	4.33201e-05	0.520592	3.61264e-06	0.330506	0.000358109	0.245314	0.0153955	0.235551	0.0384964
Pipas_chr1-4_0091	PP7435_Chr1-0863	-0.0610844	0.204856	-0.0876946	0.0645733	-0.309927	1.87536e-06	-0.345581	3.1606e-06	-0.185847	0.00210955	-0.3526	1.48476e-06	-0.16617	0.0334041	-0.0646552	0.295411
Pipas_chr1-4_0092	PP7435_Chr1-0864	-0.0131113	0.897773	-0.0685347	0.431226	-0.333725	0.00172103	-0.508367	6.48255e-05	-0.409867	0.000359566	-0.379833	0.000650897	-0.0875805	0.469077	-0.00439844	0.981809
Pipas_chr1-4_0093	PP7435_Chr1-0865	-1.44732	2.82967e-12	-1.19696	7.18356e-11	-1.03187	1.00709e-09	-0.868003	2.11614e-08	-0.572174	7.50626e-06	-0.31134	0.000284756	-0.0418632	0.627683	0.0239837	0.831018
Pipas_chr1-4_0094	PP7435_Chr1-0866	-0.308293	0.00051269	-0.290245	0.00043227	-0.348782	0.000160591	-0.32484	0.000833253	-0.122797	0.133378	-0.144999	0.0532528	0.112284	0.244499	0.0281743	0.836054
Pipas_chr1-4_0095	PP7435_Chr1-0868	0.439447	0.000343362	0.460338	0.000172267	0.298328	0.00511682	0.216774	0.0307325	0.240798	0.0226227	0.245185	0.0247666	0.248243	0.0704976	0.147151	0.380782
Pipas_chr1-4_0096	PP7435_Chr1-0869	0.708938	1.20967e-08	0.687543	1.49014e-08	0.580074	1.61571e-07	0.598288	2.20488e-07	0.344367	0.000189764	0.294481	0.000460952	0.0283189	0.754462	0.0883652	0.363906
Pipas_chr1-4_0097	new exon between PP7435_Chr1-0869 and PP7435_Chr1-0870, but low signal	-0.151351	0.106489	-0.185312	0.0201572	-0.305629	0.000156942	-0.482356	3.26663e-05	-0.36683	0.00040345	-0.104085	0.166858	0.0291674	0.839994	0.0621165	0.467106
Pipas_chr1-4_0098	PP7435_Chr1-0870	-0.2581	0.00153428	-0.195252	0.0183491	-0.263106	0.00097988	-0.37905	4.58478e-05	-0.458349	7.69291e-06	-0.089288	0.212382	-0.0230228	0.816419	-0.0252025	0.846346
Pipas_chr1-4_0099	PP7435_Chr1-0871	-0.151208	0.0184636	-0.0648322	0.305993	-0.15985	0.0114891	-0.140972	0.0488684	-0.107471	0.10595	0.0523226	0.449443	-0.0819931	0.407566	0.0591733	0.544697
Pipas_chr1-4_0100	PP7435_Chr1-0872	0.0735905	0.334729	0.0675265	0.333375	-0.148374	0.0592607	-0.255605	0.00194452	-0.244505	0.0178319	-0.229916	0.00273151	0.0131623	0.914405	-0.0218639	0.863201
Pipas_chr1-4_0101	PP7435_Chr1-0873	-0.282901	0.000478156	-0.236697	0.00785685	-0.303274	0.000167445	-0.266756	0.00106161	-0.214399	0.0191385	-0.0371196	0.603653	0.131766	0.0869335	0.0673866	0.488052
Pipas_chr1-4_0102	PP7435_Chr1-0874	1.73995	1.00845e-13	1.79718	5.38837e-14	1.77031	2.74638e-13	1.66807	2.29657e-10	1.08913	2.41671e-10	0.427086	7.40824e-06	0.408664	0.00440468	0.1606	0.0426883
Pipas_chr1-4_0103	new exon between PP7435_Chr1-0874 and PP7435_Chr1-0875, but low signal	0.271709	0.00408062	0.13731	0.0965409	-0.0908872	0.287831	-0.330896	0.000807088	-0.341854	0.00050213	-0.400732	0.000561348	-0.0169563	0.896223	-0.0255698	0.851256
Pipas_chr1-4_0104	PP7435_Chr1-0875	-0.136821	0.049732	-0.0467882	0.536456	-0.351543	0.000542353	-0.443259	8.36817e-06	-0.462614	4.04923e-05	-0.283438	0.00682929	-0.194479	0.0371858	-0.0960943	0.380845
Pipas_chr1-4_0105	PP7435_Chr1-0876	0.272193	0.00040505	0.366405	2.30779e-06	0.0645364	0.189442	-0.0118146	0.863292	0.0257397	0.703211	0.226616	0.000298603	0.103048	0.184443	0.167833	0.00841471
Pipas_chr1-4_0106	PP7435_Chr1-0877	-0.138628	0.058492	-0.0972042	0.146453	-0.256444	0.000708817	-0.272683	0.00600485	-0.303621	0.000975617	-0.0772765	0.250028	0.233098	0.0418729	0.0303407	0.783057
Pipas_chr1-4_0107	PP7435_Chr1-0878	1.16568	1.13677e-07	1.07393	7.45196e-07	0.906054	5.48151e-07	0.860793	1.65778e-06	0.719604	2.04587e-05	0.588209	0.000161979	0.256364	0.0730325	0.104222	0.606843
Pipas_chr1-4_0108	PP7435_Chr1-0880	0.634488	1.46929e-05	0.604542	3.77073e-05	0.593276	5.02554e-05	0.50977	0.000341687	0.251777	0.0344259	0.353807	0.00543382	0.0279021	0.855203	-0.00406528	0.985946
Pipas_chr1-4_0109	PP7435_Chr1-0881	1.61183	2.8148e-10	1.36964	1.43648e-09	1.24612	3.26078e-08	1.15559	4.59036e-08	1.24157	4.0198e-08	0.677346	4.49725e-05	0.548204	0.00304219	0.260904	0.118249
Pipas_chr1-4_0110	new exon between PP7435_Chr1-0881 and PP7435_Chr1-0882	-0.334203	0.000488142	-0.342363	0.000202194	-0.234519	0.00707066	-0.309626	0.00126959	-0.092724	0.275018	-0.0788505	0.34818	0.0840733	0.435562	0.0370123	0.76892
Pipas_chr1-4_0111	new exon between PP7435_Chr1-0881 and PP7435_Chr1-0882	-0.650576	1.59724e-06	-0.614324	6.39177e-07	-0.653083	1.58519e-06	-0.635897	1.95442e-06	-0.507264	2.58272e-06	-0.317544	0.00276581	-0.178851	0.0737655	-0.0619121	0.671962
Pipas_chr1-4_0112	PP7435_Chr1-0882	0.234589	0.000743511	0.230455	0.000451767	0.264643	0.000132296	0.29611	0.00109758	0.257813	0.00391491	0.283487	0.000392833	-0.00373054	0.972911	-0.00972823	0.942267
Pipas_chr1-4_0113	PP7435_Chr1-0883	0.170334	0.0120215	0.0824471	0.194744	0.206862	0.0164057	0.320493	0.000223505	0.420003	1.58376e-05	0.0485119	0.664045	0.350424	0.00308658	0.0831517	0.408746
Pipas_chr1-4_0114	PP7435_Chr1-0884	-0.287617	0.000865182	-0.160609	0.0447672	-0.0676008	0.397282	0.00656341	0.946239	0.11145	0.162756	0.29223	0.00102973	0.317618	0.00284586	0.222743	0.024645
Pipas_chr1-4_0115	PP7435_Chr1-0885	-0.250135	0.000210137	-0.307199	8.61078e-05	-0.364255	1.17346e-05	-0.457544	7.50526e-07	-0.40606	1.24369e-05	-0.343967	5.22991e-05	-0.14771	0.0605217	-0.0434423	0.628105
Pipas_chr1-4_0116	PP7435_Chr1-0886	-0.772615	4.50738e-10	-0.807718	4.66822e-10	-0.621316	1.54979e-09	-0.524822	3.52443e-07	-0.260635	0.000342565	-0.433341	2.10152e-07	-0.279775	0.00316555	-0.19244	0.00332552
Pipas_chr1-4_0117	PP7435_Chr1-0887	0.0975875	0.134419	-0.108952	0.147723	-0.354526	7.40132e-06	-0.487905	5.85937e-05	-0.549598	3.81377e-06	-0.243832	0.000658918	0.12397	0.358416	-0.13304	0.0859875
Pipas_chr1-4_0118	PP7435_Chr1-0888	0.105629	0.240454	0.17279	0.0568709	0.093943	0.321639	0.00587746	0.965205	-0.219852	0.0437712	0.0609851	0.546322	0.0847972	0.508276	0.0320373	0.84947
Pipas_chr1-4_0119	PP7435_Chr1-0889 wrong annotated	0.0435647	0.378132	0.120811	0.0270513	0.0644414	0.1984	-0.025282	0.646516	0.0699713	0.191039	0.0450469	0.415162	-0.0191574	0.825668	0.0553116	0.424148
Pipas_chr1-4_0120	PP7435_Chr1-0889 wrong annotated	-1.30765	4.19352e-10	-1.24113	1.09668e-09	-1.15921	3.76538e-09	-0.982507	2.81129e-07	-0.676001	4.34914e-05	-0.263949	0.0142867	0.0866939	0.503114	0.0350134	0.828384
Pipas_chr1-4_0121	PP7435_Chr1-0889 wrong annotated	-0.434808	1.71156e-06	-0.54031	9.1617e-08	-0.497355	1.41191e-06	-0.482365	2.99173e-06	-0.203347	0.00562215	-0.170216	0.0169373	-0.00963737	0.931874	-0.113014	0.23555
Pipas_chr1-4_0122	PP7435_Chr1-0890	0.198986	0.110472	0.269924	0.0714946	0.140614	0.119904	-0.0815124	0.483142	-0.448646	0.00406585	0.0797153	0.409707	-0.100405	0.520102	-0.233131	0.0721401
Pipas_chr1-4_0123	PP7435_Chr1-0891	-0.583797	3.22385e-06	-0.407124	0.000336873	-0.419465	9.08086e-06	-0.416218	3.48368e-05	-0.241308	0.0186382	-0.202852	0.0207834	-0.0468485	0.589678	-0.0465766	0.662235
Pipas_chr1-4_0124	PP7435_Chr1-0892	0.408839	0.00776104	0.296896	0.050123	0.432684	0.00285895	0.405562	0.00263394	0.47838	0.00158729	0.106852	0.366007	-0.192188	0.291103	-0.139443	0.334975
Pipas_chr1-4_0125	PP7435_Chr1-0893	-0.417694	9.86472e-06	-0.422459	1.91395e-05	-0.398121	0.000199515	-0.357944	7.55814e-05	-0.367179	0.000525701	-0.0720589	0.322325	-0.138756	0.158525	0.0896999	0.322785
Pipas_chr1-4_0126	PP7435_Chr1-0894	0.399239	1.42524e-05	0.342806	3.60384e-05	0.33824	1.21899e-05	0.164026	0.0365286	0.171588	0.00782256	0.0742555	0.219278	-0.135888	0.112018	-0.0590509	0.488052
Pipas_chr1-4_0128	PP7435_Chr1-0895	-2.49396	1.5981e-14	-2.19231	6.72689e-14	-1.90974	1.48218e-13	-1.72409	4.28065e-13	-0.861445	4.75636e-08	-0.108382	0.0825911	0.313564	0.00171618	0.156645	0.0739402
Pipas_chr1-4_0129	PP7435_Chr1-0896	-0.517163	0.000229422	-0.28823	0.0525156	-0.467048	0.000592843	-0.559333	0.000730671	-0.68071	0.0003431	-0.203954	0.0880374	-0.214236	0.153987	-0.236305	0.137344
Pipas_chr1-4_0130	PP7435_Chr1-0897	0.200883	0.0109364	0.218234	0.00334529	-0.0623113	0.410454	-0.155625	0.0441513	-0.0288027	0.701681	-0.0713321	0.278368	-0.0713676	0.610563	-0.00746589	0.949501
Pipas_chr1-4_0131	PP7435_Chr1-0898	0.0767523	0.467952	0.063775	0.539305	0.356937	0.00308593	0.49124	0.000451768	0.40132	0.00514187	0.12348	0.310517	0.18177	0.162868	-0.00314362	0.988461
Pipas_chr1-4_0132	PP7435_Chr1-0899	-0.280067	0.000317483	-0.165039	0.0200107	-0.133764	0.0417038	-0.200072	0.0129132	-0.397364	0.00198725	-0.295877	0.000465139	-0.0149885	0.938311	-0.120151	0.205057
Pipas_chr1-4_0133	PP7435_Chr1-0900	0.756872	8.04782e-09	0.827926	1.01644e-09	0.800483	5.11005e-10	0.692977	1.17292e-07	0.610014	3.18946e-07	0.375958	2.54874e-05	0.0130622	0.920455	0.0691811	0.390899
Pipas_chr1-4_0134	PP7435_Chr1-0901	-0.698574	1.27386e-08	-0.554865	1.56239e-06	-0.59965	1.30995e-08	-0.593312	1.87345e-07	-0.516742	2.98324e-06	-0.244691	0.000393343	-0.0599375	0.446082	-0.0584114	0.430064
Pipas_chr1-4_0135	PP7435_Chr1-0902	0.106404	0.0415192	0.115653	0.0289146	-0.0364474	0.484845	-0.200009	0.00387392	-0.296326	0.00213355	-0.320797	2.28861e-05	-0.102168	0.154413	-0.0920981	0.202966
Pipas_chr1-4_0136	PP7435_Chr1-0903	-0.119726	0.0817363	-0.0410267	0.644811	-0.223472	0.00153596	-0.318453	3.01916e-05	-0.453586	6.19299e-07	-0.0764937	0.203963	-0.0952147	0.326255	-0.0683096	0.295803
Pipas_chr1-4_0137	PP7435_Chr1-0904	-0.561244	0.000856968	-0.598725	0.000464896	-0.557779	0.000801727	-0.705104	0.000255252	-0.509444	0.00307923	-0.110461	0.48826	-0.142443	0.458233	0.0296251	0.911565
Pipas_chr1-4_0138	PP7435_Chr1-0905	0.192425	0.0307444	0.277152	0.0038351	0.431772	1.73862e-05	0.417656	4.96775e-05	0.331181	0.000691801	0.217706	0.011603	-0.0201083	0.881005	-0.0141538	0.920574
Pipas_chr1-4_0139	PP7435_Chr1-0906	0.464487	3.49721e-07	0.46593	3.22793e-07	0.549163	5.38604e-08	0.682048	1.82378e-07	0.6021	1.29412e-07	0.20491	0.00675144	0.236464	0.0040478	0.0368387	0.649232
Pipas_chr1-4_0140	PP7435_Chr1-0907	-0.420207	0.00233556	-0.506611	0.000467109	-0.533873	7.03902e-05	-0.641002	3.40732e-05	-0.584576	0.00012989	-0.272858	0.0273282	-0.274571	0.0637562	-0.0707906	0.672843
Pipas_chr1-4_0141	PP7435_Chr1-0908	-0.25408	0.000191779	-0.165802	0.0130399	-0.0875205	0.121601	-0.0180361	0.805927	0.16306	0.0224226	0.0880407	0.13647	0.247373	0.00239243	0.08931	0.23252
Pipas_chr1-4_0142	PP7435_Chr1-0909	-0.293085	0.000947058	-0.0774303	0.33134	0.281164	0.0012006	0.460116	1.59724e-05	0.535483	9.85708e-06	0.484018	7.57632e-06	0.215448	0.0227122	0.194869	0.0540467
Pipas_chr1-4_0143	PP7435_Chr1-0910	0.411457	0.000886049	0.590672	2.06225e-05	0.623701	4.60512e-05	0.427211	0.00229459	0.0681482	0.660554	0.296628	0.0208136	-0.00734844	0.971093	0.0689298	0.73843
Pipas_chr1-4_0144	PP7435_Chr1-0911	-0.0890504	0.131827	-0.0542912	0.321071	0.109407	0.0217759	0.0861597	0.0731097	-0.0181832	0.767887	0.0614443	0.178726	0.0172743	0.804507	0.0172594	0.803347
Pipas_chr1-4_0145	PP7435_Chr1-0913	1.34203	5.95193e-10	1.23839	3.76196e-09	1.34883	5.01208e-10	1.4764	2.96938e-10	1.12566	1.23484e-08	0.521758	0.000474101	0.426378	0.00107067	0.216433	0.104975
Pipas_chr1-4_0146	PP7435_Chr1-0914	0.331413	0.0226834	0.516491	7.85045e-05	0.934112	3.26275e-07	0.987346	4.9912e-08	0.996555	1.32019e-07	0.38867	0.00312015	0.280831	0.0295819	-0.152552	0.275512
Pipas_chr1-4_0147	PP7435_Chr1-0915	-0.37731	9.66574e-06	-0.363386	1.53598e-05	-0.553501	4.77875e-08	-0.561318	5.35545e-08	-0.437777	2.41108e-06	-0.19783	0.0047626	-0.172687	0.0296402	-0.0499105	0.582254
Pipas_chr1-4_0148	PP7435_Chr1-0916	-0.352006	3.35526e-05	-0.465457	9.44348e-07	-0.596112	2.03295e-09	-0.500372	1.06918e-06	-0.434447	5.02242e-07	-0.291474	8.24072e-05	-0.23673	0.0182367	0.0182009	0.822299
Pipas_chr1-4_0149	PP7435_Chr1-0918	0.0922236	0.150301	0.00784096	0.903521	0.248445	0.000727455	0.288015	0.000291666	0.382041	9.24776e-06	-0.0305866	0.618892	-0.13094	0.13502	-0.0851154	0.231177
Pipas_chr1-4_0150	PP7435_Chr1-0919	0.200426	0.136712	0.37851	0.00750796	0.619975	0.0001363	0.690253	0.000169943	0.451376	0.0141966	0.292713	0.0475516	-0.28471	0.14214	-0.0880247	0.700577
Pipas_chr1-4_0151	PP7435_Chr1-0920	-0.968869	6.30935e-12	-1.0704	2.44693e-11	-0.784205	8.64711e-10	-0.79701	1.23493e-08	-0.57521	4.6823e-05	-0.59181	9.81235e-08	-0.360615	3.9562e-05	-0.254456	0.00209761
Pipas_chr1-4_0152	PP7435_Chr1-0921	1.22102	1.29764e-06	1.36672	1.99148e-07	1.38704	2.38356e-07	1.2904	2.29637e-06	0.69055	0.00131131	0.263637	0.139674	-0.0829392	0.725653	-0.00553886	0.986867
Pipas_chr1-4_0153	PP7435_Chr1-0922	0.691606	3.12047e-10	0.732352	1.06941e-09	0.689301	3.84489e-09	0.72529	8.68488e-08	0.4385	1.32757e-05	0.141161	0.0123608	0.187393	0.00748422	0.0241155	0.760147
Pipas_chr1-4_0154	PP7435_Chr1-0923	1.05694	4.28056e-12	1.05129	1.24442e-11	1.23961	1.73492e-12	1.27022	3.20382e-12	0.986928	6.62102e-10	0.528966	9.77492e-07	0.281231	0.00094343	0.107894	0.145809
Pipas_chr1-4_0155	PP7435_Chr1-0924	2.3989	1.07099e-13	2.32281	1.37749e-14	2.48742	9.64426e-14	2.58938	5.46561e-14	1.80327	1.57554e-11	0.847257	1.00483e-08	0.718845	2.99558e-07	0.222203	0.016977
Pipas_chr1-4_0156	PP7435_Chr1-0925	-0.149514	0.0060741	-0.110878	0.0594197	0.0768461	0.168296	0.126929	0.0390856	0.234691	0.000467025	0.0461305	0.403189	-0.00757192	0.928586	-0.0740008	0.360325
Pipas_chr1-4_0157	PP7435_Chr1-0926	0.00207354	0.97458	0.0224044	0.710775	-0.017918	0.772456	0.0117157	0.886422	0.0309461	0.686701	0.154741	0.0156159	0.0529351	0.66261	0.114637	0.127191
Pipas_chr1-4_0158	PP7435_Chr1-0927	-0.608835	1.6708e-07	-0.625816	4.76976e-07	-0.47326	7.19363e-07	-0.622411	0.00025836	-0.28715	0.0022547	-0.274741	0.0011413	-0.388411	0.0111382	0.00248052	0.985231
Pipas_chr1-4_0159	PP7435_Chr1-0928	0.102224	0.10756	-0.0180459	0.811887	0.0550554	0.35224	0.0553445	0.390561	0.144015	0.0365365	0.0948365	0.0880769	-0.136108	0.217773	-0.0305892	0.687705
Pipas_chr1-4_0160	PP7435_Chr1-0929	-0.634332	5.48764e-05	-0.529658	0.000664215	-0.464452	0.000637268	-0.408028	0.00525691	-0.553175	0.000585971	-0.438854	0.00216102	-0.815374	5.86509e-05	-0.482809	0.00923178
Pipas_chr1-4_0161	PP7435_Chr1-0930	-1.46705	2.39023e-13	-1.27236	4.05392e-12	-1.08422	4.8383e-12	-1.11492	8.18368e-11	-0.944223	2.3436e-07	-0.348633	1.66105e-05	-0.00165658	0.986536	-0.033145	0.710596
Pipas_chr1-4_0162	PP7435_Chr1-0931	0.214098	0.00214904	0.180512	0.00373289	0.129362	0.0409309	0.183683	0.0102268	0.202791	0.00736251	0.110008	0.0515693	0.201852	0.0266489	0.079459	0.304221
Pipas_chr1-4_0163	PP7435_Chr1-0932	0.836576	1.55555e-09	0.618389	1.23348e-06	0.290654	0.000698071	0.127982	0.0936841	0.0330297	0.575868	-0.0582613	0.363225	-0.173707	0.0608055	-0.108652	0.0709925
Pipas_chr1-4_0164	PP7435_Chr1-0934	-1.98497	1.00823e-13	-1.893	1.41485e-13	-1.53494	1.18351e-13	-1.52553	4.27844e-13	-0.827895	6.20534e-09	-0.453722	1.5542e-06	-0.370689	0.00021066	-0.0474498	0.595516
Pipas_chr1-4_0165	PP7435_Chr1-0935	0.502417	2.34114e-06	0.532169	3.43636e-06	0.53804	1.35191e-07	0.495176	5.15397e-06	0.323053	0.000355355	0.182409	0.0049342	-0.0423109	0.703229	-0.0719061	0.485514
Pipas_chr1-4_0166	PP7435_Chr1-0939	0.400763	1.44236e-05	0.334409	6.04425e-05	0.183269	0.0127901	0.0604103	0.370736	0.144117	0.0359043	0.0237693	0.724581	0.0977899	0.213221	0.0777955	0.392453
Pipas_chr1-4_0167	PP7435_Chr1-0941	-1.38494	1.4485e-08	-1.3317	1.07827e-08	-0.966801	4.17178e-06	-0.78369	1.164e-05	-0.559027	0.00051984	-0.400058	0.00587517	-0.183945	0.208117	-0.104116	0.627274
Pipas_chr1-4_0168	PP7435_Chr1-0942	-0.00500976	0.935948	-0.158807	0.0111746	-0.153783	0.022367	-0.110924	0.151347	0.136837	0.0616907	0.284166	0.00015179	0.319228	0.00102488	0.160342	0.0684883
Pipas_chr1-4_0169	PP7435_Chr1-0943	-0.555121	9.35883e-08	-0.5061	1.26387e-06	-0.455456	1.19528e-06	-0.378035	6.90814e-06	-0.399559	5.09093e-06	-0.115773	0.0697142	-0.180848	0.0138849	-0.186301	0.0160128
Pipas_chr1-4_0170	PP7435_Chr1-0944	0.178827	0.0533639	0.112657	0.174897	-0.00981562	0.901979	-0.055284	0.464309	0.0243198	0.786997	-0.0998067	0.311366	0.150348	0.180212	0.103264	0.366964
Pipas_chr1-4_0171	PP7435_Chr1-0945	-0.601753	2.08332e-08	-0.663051	5.65232e-10	-0.785715	3.55623e-11	-0.613537	3.87402e-08	-0.344149	0.000579316	-0.259371	0.000799578	-0.13463	0.288212	-0.0220857	0.821488
Pipas_chr1-4_0172	PP7435_Chr1-0946	-0.199407	0.000726093	-0.263041	0.000163866	-0.446586	2.60839e-07	-0.384137	3.01368e-06	-0.244586	0.000659977	-0.109594	0.0766714	-0.0490627	0.527662	-0.0286664	0.723458
Pipas_chr1-4_0173	PP7435_Chr1-0947	0.612643	4.00617e-10	0.574683	2.70765e-09	0.462098	4.66231e-08	0.32499	9.75307e-06	0.20857	0.000256285	0.228264	0.00017433	0.00665883	0.943202	0.0192811	0.78947
Pipas_chr1-4_0175	PP7435_Chr1-0950	0.669713	3.86452e-06	0.597583	8.63111e-06	0.356694	0.00104779	0.341367	0.00779693	0.232508	0.0174692	0.349579	0.000573022	0.185601	0.0926267	0.179708	0.142157
Pipas_chr1-4_0176	PP7435_Chr1-0951	1.33697	0.000314159	1.177	0.000875747	1.11423	0.0013732	0.851544	0.0135338	0.952775	0.00483179	0.513341	0.113852	0.132091	0.726737	0.420075	0.33965
Pipas_chr1-4_0177	PP7435_Chr1-0952	-0.331167	4.60162e-05	-0.292527	0.0018573	-0.136808	0.0119115	-0.0245385	0.698182	-0.0455621	0.440148	-0.103075	0.0792542	-0.0222553	0.82487	0.00858926	0.920574
Pipas_chr1-4_0178	PP7435_Chr1-0954	1.63217	5.13682e-08	1.63866	2.00175e-08	1.43194	1.37746e-07	1.31707	2.4037e-07	0.389938	0.0162153	0.324939	0.080044	0.31236	0.154343	0.214642	0.397823
Pipas_chr1-4_0179	PP7435_Chr1-0955	-0.104467	0.0938649	-0.0779955	0.220768	0.0103769	0.844101	0.0222013	0.781612	-0.0918648	0.151066	-0.186507	0.00812079	0.00729461	0.938924	0.00747665	0.941809
Pipas_chr1-4_0180	part of PP7435_Chr1-0955 which might be wrong predicted	-0.118032	0.208694	-0.0856434	0.197221	-0.0886046	0.188826	-0.197202	0.0145088	-0.0877258	0.235785	-0.203542	0.0125929	-0.169346	0.0896724	-0.0485427	0.680807
Pipas_chr1-4_0181	PP7435_Chr1-0956	-1.50917	1.54534e-09	-1.31844	6.12954e-09	-1.14161	3.9664e-08	-1.16164	1.95773e-08	-0.951279	4.89853e-07	-0.582467	3.54037e-05	-0.407176	0.0187218	-0.356032	0.02409
Pipas_chr1-4_0182	PP7435_Chr1-0957	-0.0196713	0.74015	-0.0381468	0.538725	-0.0316154	0.53906	0.0815217	0.32348	0.110559	0.154199	0.00892724	0.887465	0.083374	0.305465	0.0546627	0.527479
Pipas_chr1-4_0183	PP7435_Chr1-0958	-0.348103	4.03811e-05	-0.411345	9.48832e-06	-0.334165	4.41878e-05	-0.183195	0.0200701	0.113628	0.0643833	0.0872957	0.0966672	0.00111034	0.993074	0.209607	0.00672414
Pipas_chr1-4_0184	PP7435_Chr1-0960	0.40448	2.17679e-07	0.426419	2.37437e-07	0.409131	5.75884e-07	0.425798	3.49488e-07	0.258536	0.000108875	0.479503	1.39961e-07	0.251535	0.00143183	0.142451	0.0276726
Pipas_chr1-4_0185	PP7435_Chr1-0961	-0.812135	2.92622e-10	-0.683129	9.45639e-07	-0.675314	2.42658e-08	-0.464457	0.00113123	-0.476406	6.01821e-07	-0.15846	0.0191027	-0.0673629	0.687794	-0.0368405	0.67827
Pipas_chr1-4_0186	PP7435_Chr1-0962	0.401972	4.46121e-06	0.372334	2.30607e-05	0.167992	0.0234603	0.123217	0.176372	0.053397	0.438269	0.150922	0.0283089	0.181967	0.0643932	0.107862	0.213878
Pipas_chr1-4_0187	PP7435_Chr1-0963	-0.422489	0.000204793	-0.450526	7.98677e-05	-0.585204	2.61e-06	-0.730559	3.13545e-07	-0.749687	1.59035e-05	-0.412215	0.000156325	0.0429049	0.787894	-0.124643	0.307398
Pipas_chr1-4_0188	PP7435_Chr1-0964	0.218368	0.00335076	0.314608	0.000109165	0.0741037	0.108708	0.0613401	0.25138	0.0914572	0.0906998	-0.00555611	0.915676	-0.0285863	0.714093	-0.00775536	0.917008
Pipas_chr1-4_0189	PP7435_Chr1-0965	0.15994	0.0681887	0.182729	0.0214493	0.0765876	0.288434	0.109495	0.146002	0.0133939	0.863067	0.0695524	0.440078	-0.0331114	0.790977	-0.0398259	0.728487
Pipas_chr1-4_0190	PP7435_Chr1-0966	2.41351	2.78245e-15	2.26	2.56089e-14	1.77846	2.64606e-13	1.59601	7.21782e-12	1.2536	1.17413e-10	0.88495	2.15449e-09	0.674321	3.39711e-07	0.272929	0.00594058
Pipas_chr1-4_0191	PP7435_Chr1-0967	-0.0818703	0.405776	0.0141955	0.891745	-0.104418	0.322641	-0.0878161	0.464872	-0.0543817	0.606016	0.029662	0.79735	0.211253	0.0598851	0.134042	0.412652
Pipas_chr1-4_0192	PP7435_Chr1-0968	-0.581455	2.43689e-06	-0.455895	1.38699e-05	-0.294148	0.00132502	-0.348291	0.000761766	-0.308025	0.00755373	0.0553365	0.576333	-0.141892	0.12838	-0.0895359	0.454989
Pipas_chr1-4_0193	PP7435_Chr1-0969	0.918456	1.12245e-07	0.963396	1.35304e-09	1.32384	5.14168e-11	1.38379	1.80786e-11	1.02545	1.43093e-08	0.524652	2.99216e-05	0.227735	0.0423511	-0.0453043	0.721948
Pipas_chr1-4_0194	PP7435_Chr1-0970	-0.167332	0.190191	0.237609	0.0642125	0.954095	5.7233e-09	1.09118	1.19394e-09	0.873634	1.86903e-07	0.599917	3.5712e-06	0.19662	0.114072	0.131854	0.214185
Pipas_chr1-4_0195	PP7435_Chr1-0971	0.155138	0.168551	0.434587	0.000165738	0.897506	2.15496e-08	0.903386	4.57532e-08	0.611238	1.11873e-05	0.298207	0.00461594	0.0262217	0.840259	-0.126448	0.334096
Pipas_chr1-4_0196	PP7435_Chr1-0972	1.74096	3.20471e-14	1.57552	2.12546e-13	1.24296	3.05796e-12	1.04574	2.29657e-10	0.832949	9.1236e-09	0.495052	7.35092e-07	0.158934	0.0523604	0.0632767	0.407593
Pipas_chr1-4_0197	PP7435_Chr1-0973	-0.140397	0.0373679	-0.0653187	0.270408	-0.0804927	0.187133	0.00596786	0.935846	0.144415	0.0417336	0.259537	0.00122487	0.295805	0.00305357	0.107621	0.186806
Pipas_chr1-4_0198	PP7435_Chr1-0974	0.492183	0.00124563	0.403495	0.00258084	0.265067	0.0397091	0.24392	0.0774421	0.336907	0.00873476	0.166187	0.213476	0.116143	0.418787	0.132481	0.475387
Pipas_chr1-4_0199	PP7435_Chr1-0975	-0.109981	0.108798	-0.165186	0.0993361	-0.407664	3.93809e-05	-0.535616	1.336e-06	-0.479149	1.18705e-05	-0.347875	0.000173169	-0.206948	0.0244133	-0.146339	0.0721401
Pipas_chr1-4_0200	new exon between PP7435_Chr1-0975 and PP7435_Chr1-0976	-0.613875	8.50273e-08	-0.461546	2.35217e-06	-0.219127	0.000313595	-0.167207	0.00591027	-0.0100248	0.863861	-0.0278561	0.677037	-0.145077	0.252758	-0.0545986	0.430151
Pipas_chr1-4_0201	PP7435_Chr1-0976	-0.740395	6.99973e-10	-0.607223	9.4193e-09	-0.539246	2.17316e-07	-0.47847	1.69614e-06	-0.189895	0.0102142	-0.0881166	0.14371	0.172049	0.0193459	0.111131	0.139172
Pipas_chr1-4_0202	PP7435_Chr1-0977	0.349388	0.00460226	0.239087	0.0284489	0.603977	7.64657e-06	0.672301	2.9259e-06	0.611206	5.89654e-06	0.425404	0.00156484	-0.0348029	0.865811	-0.0715732	0.636662
Pipas_chr1-4_0203	PP7435_Chr1-0978	-3.35932	8.02694e-17	-2.89639	1.56787e-13	-2.33894	8.38739e-15	-2.03591	1.98594e-12	-1.09457	1.19948e-10	-0.165856	0.0128342	0.21278	0.0852689	0.17032	0.0144787
Pipas_chr1-4_0204	PP7435_Chr1-0979	0.400942	6.03446e-07	0.305904	1.02584e-05	0.114663	0.0330263	0.0811249	0.123473	0.156058	0.00918229	0.191348	0.00193853	0.197791	0.00632845	0.156657	0.0157014
Pipas_chr1-4_0205	PP7435_Chr1-0980	-1.42203	2.56201e-12	-1.47722	2.59304e-12	-1.49739	2.17025e-12	-1.66782	8.47904e-12	-1.13159	2.97284e-10	-0.512096	1.55482e-06	-0.228845	0.0355026	-0.149882	0.117677
Pipas_chr1-4_0206	PP7435_Chr1-0982	0.0698421	0.246996	0.00515869	0.941039	0.27104	0.000201862	0.491457	4.23634e-06	0.659068	6.39114e-09	0.240309	0.000729644	0.1669	0.0703275	0.0367393	0.637444
Pipas_chr1-4_0207	PP7435_Chr1-0983	-0.508238	1.59785e-06	-0.582737	3.40957e-07	-0.612828	1.92821e-07	-0.626088	2.41094e-07	-0.31974	0.000326973	-0.255584	0.00254091	0.0450228	0.628258	-0.0145894	0.897859
Pipas_chr1-4_0208	PP7435_Chr1-0984	2.69521	1.31608e-16	2.55687	2.79597e-16	2.18979	8.03391e-15	2.07406	2.56305e-13	1.5915	2.47046e-13	0.969271	7.39747e-11	0.506555	0.000138149	0.336187	6.73929e-05
Pipas_chr1-4_0209	PP7435_Chr1-0987	-0.402169	5.56575e-06	-0.312557	6.73165e-05	0.0184515	0.74542	0.0961831	0.116695	0.0705602	0.297358	-0.00646107	0.918896	-0.218214	0.0268273	-0.190625	0.0352043
Pipas_chr1-4_0210	PP7435_Chr1-0988	-0.296849	0.000600586	-0.203379	0.00915861	-0.412986	4.824e-05	-0.534453	6.64976e-06	-0.561614	7.36139e-06	-0.233269	0.0256341	-0.275437	0.0200342	-0.0640195	0.600145
Pipas_chr1-4_0211	PP7435_Chr1-0989	-0.758169	1.97601e-08	-0.815954	9.33839e-09	-0.909484	3.75227e-10	-1.01278	8.55537e-10	-0.854863	1.9313e-09	-0.69555	8.85824e-08	-0.62511	2.83387e-05	-0.0867458	0.304678
Pipas_chr1-4_0212	PP7435_Chr1-0990	0.231441	0.000553421	0.201016	0.00202901	0.170077	0.00946898	0.0962237	0.168696	-0.0543089	0.395276	-0.132188	0.0470285	-0.25283	0.00261702	-0.166025	0.0344695
Pipas_chr1-4_0213	PP7435_Chr1-0991	1.36476	4.34882e-14	1.45733	4.02605e-13	1.45782	5.69762e-14	1.54013	6.35163e-14	1.14933	1.13838e-10	0.570527	2.67131e-08	0.512585	2.34975e-07	0.144482	0.0192535
Pipas_chr1-4_0214	region between PP7435_Chr1-0991 and PP7435_Chr1-0992, might be part of PP7435_Chr1-0992	-1.13042	5.75871e-11	-1.09123	1.26164e-10	-0.538271	9.55954e-08	-0.495831	1.93362e-05	-0.490913	1.34839e-05	-0.405438	0.000195011	-0.196488	0.0401736	-0.159902	0.0798947
Pipas_chr1-4_0215	PP7435_Chr1-0992	0.221166	0.00439987	0.343051	5.32179e-05	0.327143	0.000230442	0.239689	0.00300361	0.152032	0.0607081	0.119948	0.136951	0.103227	0.303778	0.0277464	0.836235
Pipas_chr1-4_0216	PP7435_Chr1-0993	-1.28638	2.00607e-12	-1.22068	1.26339e-11	-1.01111	4.12736e-12	-0.820794	1.69385e-09	-0.390839	1.8498e-05	-0.189582	0.00625294	-0.056293	0.644069	-0.00419277	0.965772
Pipas_chr1-4_0217	PP7435_Chr1-0994	-1.38887	6.27114e-12	-1.39649	9.10592e-12	-1.10815	5.59739e-11	-0.941087	1.97412e-09	-0.750042	8.02411e-08	-0.5463	3.38456e-07	-0.359549	0.000388545	-0.387008	0.000402651
Pipas_chr1-4_0218	PP7435_Chr1-0995	-1.7982	1.05296e-14	-1.74383	3.0964e-14	-1.46032	3.97909e-12	-1.24293	9.59822e-11	-1.08866	3.67846e-10	-0.871227	3.93224e-10	-0.634148	6.25394e-07	-0.323263	0.000274994
Pipas_chr1-4_0219	PP7435_Chr1-0996	1.06133	1.17406e-11	1.01757	5.11634e-10	0.706537	8.73154e-11	0.709697	1.05079e-09	0.629392	2.77809e-09	0.489202	1.64151e-07	0.279919	0.000203503	0.123988	0.0310685
Pipas_chr1-4_0220	PP7435_Chr1-1000	1.37903	3.25783e-09	1.5849	1.25076e-10	1.86705	9.05627e-12	1.89	1.39844e-10	1.18386	5.82232e-09	0.881886	8.46578e-07	0.439493	0.00228543	0.246556	0.0794855
Pipas_chr1-4_0221	region between PP7435_Chr1-1000 and PP7435_Chr1-1001, might be part of PP7435_Chr1-1001	0.359079	0.00091982	0.390861	0.000162945	0.58971	2.26213e-06	0.551116	1.03553e-05	0.353466	0.000309423	0.125192	0.160008	0.181975	0.0946838	0.0583181	0.69941
Pipas_chr1-4_0222	PP7435_Chr1-1001	0.273669	0.00220135	0.190652	0.00716141	0.129771	0.0962727	0.28156	0.000693106	0.342412	0.00010987	0.0221429	0.812083	0.225777	0.051237	0.0895877	0.367179
Pipas_chr1-4_0223	PP7435_Chr1-1002	1.0503	3.25422e-08	1.21391	3.21753e-09	1.32879	5.81487e-10	1.25792	1.15516e-08	0.437432	0.000572929	0.00745033	0.949659	0.210978	0.228279	-0.166022	0.257013
Pipas_chr1-4_0224	PP7435_Chr1-1003	0.774616	4.91703e-10	0.724079	2.98069e-09	0.466411	3.43922e-06	0.320702	0.000154598	0.418886	3.57594e-06	0.202595	0.0013447	0.23051	0.0148232	0.0955093	0.176871
Pipas_chr1-4_0225	PP7435_Chr1-1004	-0.123448	0.328831	-0.211974	0.114	-0.132769	0.222035	0.0995962	0.490463	0.313344	0.0436855	-0.0800945	0.511586	-0.259493	0.308394	0.081254	0.671472
Pipas_chr1-4_0226	PP7435_Chr1-1005	-0.793201	1.313e-08	-0.785403	1.24907e-08	-0.790836	7.21369e-09	-0.687992	1.41501e-07	-0.422038	0.000196007	-0.571346	1.50519e-06	-0.130406	0.248894	-0.0811996	0.309048
Pipas_chr1-4_0227	PP7435_Chr1-1007	0.969732	7.2277e-11	0.854753	4.46669e-10	0.636712	9.89775e-09	0.601002	4.76898e-08	0.689199	1.94797e-08	0.565135	3.09638e-07	0.474092	5.46096e-05	0.294938	0.00134124
Pipas_chr1-4_0228	PP7435_Chr1-1008	-0.197705	0.0249036	-0.259735	0.00203675	-0.353252	0.000196901	-0.415402	4.29913e-05	-0.284989	0.00157056	-0.280342	0.000551884	-0.149194	0.0948039	-0.0481945	0.660808
Pipas_chr1-4_0229	PP7435_Chr1-1009	0.0294958	0.729737	-0.132271	0.104601	-0.449421	3.24038e-05	-0.574217	2.5106e-06	-0.281138	0.0100007	-0.125214	0.174454	0.000896494	0.994138	-0.000290268	0.997811
Pipas_chr1-4_0230	PP7435_Chr1-1010	-0.38272	1.82671e-06	-0.220381	0.000458353	-0.307718	3.47736e-05	-0.383258	1.05195e-05	-0.487978	3.42883e-05	-0.203243	0.00361875	-0.0831255	0.374529	-0.0467311	0.628046
Pipas_chr1-4_0231	PP7435_Chr1-1012	2.50619	2.88672e-14	2.1067	1.32552e-14	2.52602	3.56436e-10	2.39234	2.90064e-10	1.62421	6.92591e-11	0.525104	4.22101e-06	0.556502	0.00430213	0.171594	0.178987
Pipas_chr1-4_0232	PP7435_Chr1-1013	0.455973	5.72412e-06	0.370512	0.000183228	0.234284	0.00298371	0.189402	0.0126735	0.305044	0.00169056	0.293535	0.000450678	0.208612	0.1148	0.177123	0.112501
Pipas_chr1-4_0233	PP7435_Chr1-1014	0.193004	0.0129496	0.30451	0.0014574	0.197314	0.001117	0.182738	0.00702856	0.0335182	0.564046	0.253012	0.000707831	0.0711129	0.4932	0.0410393	0.581725
Pipas_chr1-4_0234	PP7435_Chr1-1015	-1.69392	1.04999e-14	-1.68455	1.80838e-13	-1.51283	8.95028e-14	-1.39776	2.92526e-12	-1.07719	3.39234e-11	-0.997587	7.40688e-11	-0.625847	1.26774e-06	-0.232233	0.00498991
Pipas_chr1-4_0235	PP7435_Chr1-1016	-0.518016	0.00154586	-0.544597	0.00170766	-0.755084	3.98734e-05	-0.983854	1.83197e-06	-0.812045	2.93186e-05	-0.288463	0.0517379	-0.0585664	0.786012	-0.192833	0.324834
Pipas_chr1-4_0236	PP7435_Chr1-1017	1.27616	2.37345e-11	1.24314	8.03359e-12	1.38169	2.60427e-11	1.38157	1.11386e-11	1.28489	3.84735e-11	0.557222	1.52538e-06	0.202842	0.0219369	0.0488028	0.623067
Pipas_chr1-4_0237	PP7435_Chr1-1018	-0.87207	0.000119595	-0.908994	0.000121224	-0.56954	0.00162747	-0.51516	0.00526617	-0.276153	0.0825373	-0.309123	0.084499	-0.399351	0.0874273	-0.109458	0.732627
Pipas_chr1-4_0238	PP7435_Chr1-1019	0.292858	0.000339006	0.231172	0.00179169	0.32839	0.000803555	0.346475	0.000744612	0.199275	0.063363	0.0592137	0.385253	-0.0928303	0.266951	-0.0604962	0.564766
Pipas_chr1-4_0239	PP7435_Chr1-1020	-0.696116	2.93263e-06	-0.677661	2.60856e-05	-0.592652	4.71344e-05	-0.539608	0.000322635	-0.422774	0.0073805	-0.375384	0.000150349	-0.296594	0.0115607	-0.174447	0.0718857
Pipas_chr1-4_0240	region between PP7435_Chr1-1020 and PP7435_Chr1-1021	0.176266	0.0446241	0.107827	0.153862	0.180815	0.0318775	0.119271	0.22726	0.133895	0.0888741	0.0279286	0.771405	0.0613295	0.53918	-0.0959327	0.434097
Pipas_chr1-4_0241	PP7435_Chr1-1021	0.175127	0.00287216	0.293921	2.88166e-05	0.522744	4.61035e-05	0.620044	2.22906e-06	0.373323	9.56714e-05	0.039122	0.513109	-0.03065	0.704489	-0.0612286	0.500618
Pipas_chr1-4_0242	PP7435_Chr1-1022	-0.411913	0.000592305	-0.331127	0.00155936	-0.174809	0.0555611	-0.0938847	0.324833	-0.0940411	0.265399	-0.000804974	0.99321	0.223641	0.0631872	0.0325752	0.820394
Pipas_chr1-4_0243	PP7435_Chr1-1023	-0.0483974	0.53359	0.0140776	0.834639	0.246486	0.000492211	0.237026	0.000640078	0.203123	0.00851204	0.138237	0.0233377	-0.250299	0.0145291	-0.170467	0.0398221
Pipas_chr1-4_0244	PP7435_Chr1-1024	0.425189	0.000457387	0.444401	0.000274428	0.430889	0.00100731	0.34889	0.00558714	0.161309	0.168997	0.065672	0.558983	-0.267232	0.0264376	-0.223346	0.130754
Pipas_chr1-4_0245	PP7435_Chr1-1025	1.26438	9.67183e-08	1.24023	1.16444e-07	1.16955	1.08957e-07	1.16891	1.09443e-07	0.820932	2.38491e-05	0.585118	0.00106667	0.183725	0.225413	0.00635654	0.982419
Pipas_chr1-4_0246	PP7435_Chr1-1026	-0.343289	1.80809e-05	-0.313358	2.74023e-05	-0.364385	2.16627e-06	-0.449301	2.55444e-06	-0.343388	1.65372e-05	-0.249848	0.000421115	-0.167585	0.11282	-0.098401	0.177298
Pipas_chr1-4_0247	PP7435_Chr1-1027	-0.15081	0.0107275	-0.210393	0.00358433	-0.230575	0.0101183	-0.221041	0.00287198	-0.0502852	0.520802	-0.27884	0.00138612	0.104616	0.284113	0.0122506	0.888926
Pipas_chr1-4_0248	PP7435_Chr1-1028	0.360415	0.000717313	0.439128	0.000117535	0.372691	0.000290474	0.303348	0.00211703	4.7472e-05	0.999724	-0.273215	0.00685941	-0.407013	0.00213094	-0.330524	0.00933816
Pipas_chr1-4_0249	PP7435_Chr1-1029	1.78825	3.49189e-13	1.94109	4.19482e-13	1.60167	1.8468e-12	1.60036	1.68272e-12	1.15831	4.2718e-10	0.719127	1.56962e-06	0.33892	0.000570485	0.224487	0.019133
Pipas_chr1-4_0251	PP7435_Chr1-1030	-0.358804	9.70159e-06	-0.35013	1.13705e-05	-0.277186	0.000217313	-0.213515	0.026974	0.0357449	0.571507	0.0602692	0.405069	0.441915	0.000127113	0.167183	0.0492749
Pipas_chr1-4_0252	PP7435_Chr1-1031	-0.72108	0.000241263	-0.721775	0.000231244	-0.511534	0.00260456	-0.432793	0.0110959	-0.461534	0.00592963	-0.215316	0.214365	-0.533582	0.00592215	-0.56152	0.0144943
Pipas_chr1-4_0253	PP7435_Chr1-1032	-2.1673	3.65687e-12	-1.78489	6.84163e-11	-1.23584	1.46496e-09	-1.17343	1.64468e-09	-1.01168	1.11736e-08	-0.65353	6.75309e-06	-0.76396	7.65682e-06	-0.627868	0.000254932
Pipas_chr1-4_0254	PP7435_Chr1-1033	-0.0664507	0.253238	-0.0569764	0.380117	-0.150419	0.0114916	-0.158262	0.0133046	-0.0161201	0.821154	-0.0045821	0.948652	-0.014886	0.857369	-0.0199601	0.852055
Pipas_chr1-4_0255	PP7435_Chr1-1034	-1.05166	2.76284e-11	-1.03856	4.066e-12	-1.06729	7.89731e-12	-0.974967	3.41581e-11	-0.802102	4.35132e-09	-0.48874	1.63494e-07	-0.257844	0.00043878	-0.172295	0.0109981
Pipas_chr1-4_0256	PP7435_Chr1-1035	-1.25359	1.3665e-11	-1.20942	4.40826e-11	-1.02368	5.72503e-11	-1.02812	2.60746e-10	-0.86463	6.02818e-09	-0.619409	1.08301e-06	-0.306405	0.00169294	-0.159216	0.0963755
Pipas_chr1-4_0257	PP7435_Chr1-1036	0.126155	0.0689115	0.0789561	0.199702	0.0745938	0.300502	0.13529	0.0634342	0.318594	0.00254213	0.222794	0.00724318	0.267584	0.0012773	0.180252	0.040569
Pipas_chr1-4_0258	PP7435_Chr1-1038	-0.00903825	0.843914	-0.0147166	0.747108	0.133952	0.0258001	0.36181	0.000685728	0.418568	8.32116e-05	0.197796	0.000549993	0.229802	0.0411181	0.110244	0.065902
Pipas_chr1-4_0259	part of P7435_Chr1-1038 which might be wrong predicted and should be splitted	0.0378041	0.552818	0.0260517	0.677717	0.0551304	0.392496	0.00425757	0.953723	0.0393202	0.560128	-0.135997	0.0264081	-0.00748382	0.941994	0.0166318	0.863201
Pipas_chr1-4_0260	PP7435_Chr1-1039	0.596477	0.00125834	0.549917	0.000370371	1.68879	1.14403e-09	1.91825	1.71552e-10	1.76453	8.52447e-10	0.537248	0.000749858	0.410358	0.0117598	-0.155006	0.425402
Pipas_chr1-4_0261	PP7435_Chr1-1040	-0.127343	0.220413	-0.211864	0.00481424	0.269406	0.000524593	0.345294	0.000783015	0.122411	0.113926	0.0055324	0.947895	-0.25317	0.0520087	-0.259234	0.0108854
Pipas_chr1-4_0262	PP7435_Chr1-1041	-0.718457	4.15492e-07	-0.655274	6.20349e-08	-0.634693	2.09167e-07	-0.537901	2.58795e-06	-0.375756	0.000303864	-0.221584	0.00160044	0.166924	0.0822825	0.00523364	0.964057
Pipas_chr1-4_0263	PP7435_Chr1-1042	-1.02695	2.20825e-10	-0.860493	2.56977e-09	-0.571645	1.8167e-06	-0.372455	0.000361839	-0.268044	0.00280055	0.0645503	0.449153	0.0514618	0.622816	0.037822	0.754773
Pipas_chr1-4_0264	PP7435_Chr1-1044	0.799282	8.70395e-10	0.777293	7.72732e-10	0.762293	1.67449e-09	0.874269	1.71236e-09	0.938094	8.01303e-10	0.611381	1.41392e-07	0.393939	0.000138149	0.159818	0.0566413
Pipas_chr1-4_0265	PP7435_Chr1-1045	-0.929683	1.63317e-11	-0.973879	1.17415e-10	-0.729391	9.77049e-10	-0.674545	1.73786e-08	-0.489276	3.35033e-08	-0.385174	1.64558e-06	-0.0266792	0.697874	-0.12726	0.0320834
Pipas_chr1-4_0267	PP7435_Chr1-1047	-1.30263	8.31014e-11	-1.4156	3.65181e-11	-1.40446	5.333e-12	-1.25185	3.39461e-11	-0.776126	2.73055e-08	-0.459177	2.90203e-05	-0.220592	0.0155016	-0.0773631	0.513397
Pipas_chr1-4_0268	PP7435_Chr1-1048	0.381762	1.56938e-05	0.298569	8.75628e-05	-0.0418616	0.564512	-0.0901989	0.201121	-0.150198	0.0318151	0.031612	0.655938	0.112683	0.170343	0.035447	0.699122
Pipas_chr1-4_0269	PP7435_Chr1-1049	-0.275581	0.00430985	-0.205456	0.025382	-0.198192	0.00908679	-0.243323	0.00553784	-0.287061	0.0115393	0.208321	0.00843784	0.0385323	0.695749	-0.0351464	0.757149
Pipas_chr1-4_0270	PP7435_Chr1-1050	0.356696	0.00557472	0.115925	0.140478	-0.0786161	0.290758	-0.167903	0.0657815	0.102706	0.160544	0.0463816	0.513911	-0.020186	0.855284	0.107093	0.306661
Pipas_chr1-4_0271	PP7435_Chr1-1051	-0.468624	2.81719e-08	-0.331686	1.59434e-06	-0.0835592	0.0782683	-0.053461	0.300823	0.137851	0.0468122	0.122183	0.0161904	0.188586	0.00701563	0.0596	0.329682
Pipas_chr1-4_0272	PP7435_Chr1-1052	0.0999771	0.257757	0.210205	0.0198427	0.289476	0.00156274	0.235156	0.0477141	0.236642	0.0101674	-0.0629363	0.512073	0.0588875	0.68621	-0.048843	0.73843
Pipas_chr1-4_0273	PP7435_Chr1-1053	-0.355985	0.00112744	-0.252973	0.00975386	0.127983	0.114	0.212441	0.0243729	0.463534	0.000179992	0.360289	0.00121267	0.199573	0.0570084	0.066839	0.664014
Pipas_chr1-4_0274	PP7435_Chr1-1054	-1.09589	5.23524e-08	-0.910538	3.09769e-05	-1.03666	1.46457e-10	-1.0417	1.66012e-10	-0.650208	2.919e-06	-0.293525	0.000680458	0.0836856	0.494351	-0.0737034	0.422574
Pipas_chr1-4_0275	PP7435_Chr1-1055	-0.145857	0.162344	-0.295237	0.00615351	-0.326006	0.003238	-0.605121	0.000104103	-0.348981	0.00549086	-0.25239	0.0152007	-0.214064	0.171043	-0.0561469	0.705896
Pipas_chr1-4_0276	PP7435_Chr1-1056	0.079597	0.152023	0.160902	0.0248968	0.369373	5.4543e-06	0.419789	1.51862e-06	0.310401	5.86892e-05	0.0598837	0.362971	-0.0446963	0.592143	-0.0549735	0.435419
Pipas_chr1-4_0277	PP7435_Chr1-1057	-0.305914	1.08018e-05	-0.25303	0.000127646	-0.185736	0.00109397	-0.133097	0.036562	-0.0766364	0.180593	-0.0471943	0.389596	0.0909701	0.248555	-0.0054684	0.955235
Pipas_chr1-4_0278	PP7435_Chr1-1058	0.356111	0.0060741	0.440972	0.000392526	0.591828	1.45717e-05	0.572132	3.52254e-05	0.540489	5.67572e-05	0.346017	0.00390248	-0.0255473	0.851085	-0.217208	0.119226
Pipas_chr1-4_0279	PP7435_Chr1-1059	0.381048	4.53565e-06	0.446978	2.41742e-06	0.616341	2.73775e-08	0.690521	1.49313e-08	0.582296	3.96443e-07	0.445165	4.8772e-05	0.19567	0.0350885	0.150843	0.0542201
Pipas_chr1-4_0280	PP7435_Chr1-1060	-0.566298	6.97868e-09	-0.555794	8.57117e-08	-0.511859	4.44201e-06	-0.334184	3.72306e-05	-0.0474632	0.427321	-0.117789	0.076088	0.0947325	0.207825	0.0671434	0.316632
Pipas_chr1-4_0281	PP7435_Chr1-1063	0.363885	5.57492e-07	0.403178	5.23446e-07	0.385557	6.16607e-06	0.241038	0.000840543	0.188865	0.0146169	0.337985	1.42407e-05	0.157288	0.0165093	0.0628288	0.284286
Pipas_chr1-4_0282	PP7435_Chr1-1064	-1.75444	6.2291e-10	-1.61121	2.43482e-09	-1.10604	9.04955e-08	-0.951121	7.86787e-07	-0.47016	0.00128024	-0.15362	0.259548	-0.288131	0.0548529	-0.272452	0.137124
Pipas_chr1-4_0283	PP7435_Chr1-1065	2.75388	2.01826e-13	2.73786	3.81901e-14	2.75778	3.26799e-14	2.76834	8.45032e-14	2.22183	2.13611e-11	1.12438	9.75957e-09	0.61986	4.61049e-05	0.19888	0.0978834
Pipas_chr1-4_0284	PP7435_Chr1-1066	0.00685843	0.895293	-0.121113	0.0230065	-0.221238	0.000217402	-0.153061	0.0174266	-0.0331044	0.620468	0.0591143	0.221717	0.108798	0.135769	0.0863542	0.163433
Pipas_chr1-4_0285	PP7435_Chr1-1068	-0.00280524	0.969375	0.0991915	0.124548	-0.139132	0.0346071	-0.158187	0.018293	-0.23394	0.00116928	-0.0243345	0.70949	-0.107469	0.299557	0.0723331	0.41396
Pipas_chr1-4_0286	PP7435_Chr1-1069	-1.10915	2.77607e-09	-0.828418	1.35082e-07	-0.35299	0.000605241	-0.216575	0.0266913	-0.0603095	0.535856	0.175284	0.076347	0.252799	0.0379181	0.0152001	0.921702
Pipas_chr1-4_0287	PP7435_Chr1-1070	-0.548608	1.40645e-05	-0.447378	0.000191669	-0.27406	0.00166884	-0.227911	0.0278953	-0.114298	0.272707	0.024855	0.818222	0.0920394	0.435801	-0.0254888	0.868929
Pipas_chr1-4_0288	PP7435_Chr1-1072	0.609841	4.94563e-08	0.591385	2.13327e-07	0.492225	3.27175e-07	0.447821	1.25521e-05	0.312922	0.000597979	0.218547	0.00288315	0.0989918	0.247473	0.00339792	0.973645
Pipas_chr1-4_0289	PP7435_Chr1-1073	-0.257716	0.00769129	-0.257512	0.00574781	-0.253583	0.0150523	-0.278814	0.0042452	-0.346262	0.00157855	-0.158282	0.156182	-0.26894	0.0323832	-0.200582	0.0739402
Pipas_chr1-4_0290	PP7435_Chr1-1074	0.750531	1.44047e-08	0.570226	4.79029e-08	0.950475	4.9794e-08	1.14289	4.5597e-10	0.807989	7.86134e-08	0.435416	6.06926e-06	0.533587	6.49342e-05	0.144812	0.102861
Pipas_chr1-4_0291	region between PP7435_Chr1-1074 and PP7435_Chr1-1075	0.259803	0.0174684	0.186879	0.0481663	0.0987424	0.179696	0.0688991	0.375907	0.116392	0.115467	0.244248	0.00684901	0.14759	0.151096	0.0521422	0.631502
Pipas_chr1-4_0292	PP7435_Chr1-1075	0.227623	0.138312	0.251088	0.0957079	0.281296	0.0695272	0.183027	0.231428	0.311921	0.0636703	0.223091	0.209993	-0.209592	0.301006	0.00668718	0.983335
Pipas_chr1-4_0293	PP7435_Chr1-1076	0.309062	0.00112017	0.267136	0.00217771	0.304496	0.000544079	0.241891	0.00314551	0.445553	1.99618e-05	0.380168	0.000100621	0.178672	0.0625144	0.029618	0.784605
Pipas_chr1-4_0294	PP7435_Chr1-1077	-1.51654	3.53485e-10	-1.40744	3.3884e-09	-1.15698	2.67988e-09	-1.17543	5.72455e-08	-0.797493	4.3e-06	-0.391204	0.00246535	-0.301364	0.0590666	-0.000277163	0.997811
Pipas_chr1-4_0295	PP7435_Chr1-1078	1.73088	1.09618e-09	1.66593	1.94535e-09	1.31848	8.26602e-09	1.36712	1.69754e-09	1.07312	1.3201e-07	0.500521	0.0079883	0.349228	0.0182247	0.161181	0.355883
Pipas_chr1-4_0296	PP7435_Chr1-1079	1.48397	4.6645e-09	1.53542	1.36345e-09	1.62969	1.0673e-09	1.47969	3.57628e-08	0.891795	1.20358e-05	0.491938	0.00161936	0.166694	0.38631	0.134948	0.50332
Pipas_chr1-4_0297	PP7435_Chr1-1080	2.13132	8.84074e-11	2.10007	4.63973e-12	2.32902	1.96489e-12	2.29651	1.67694e-11	1.40516	3.03742e-10	0.222315	0.0631702	0.760382	0.000140779	0.0414519	0.813498
Pipas_chr1-4_0298	PP7435_Chr1-1083	-0.171666	0.00238847	-0.0271713	0.616916	0.230118	0.0216524	0.339121	0.000257702	0.305966	0.000427543	0.204856	0.00139191	0.246843	0.00893241	0.0152735	0.827696
Pipas_chr1-4_0299	PP7435_Chr1-1084	1.53484	2.49474e-11	1.62348	5.31568e-13	1.79009	2.1583e-13	1.81368	1.29131e-13	1.03499	1.79722e-10	0.432354	5.62063e-06	0.386594	0.00129908	-0.00513663	0.968142
Pipas_chr1-4_0300	PP7435_Chr1-1085	1.21812	1.0491e-08	1.21448	1.8192e-09	1.39714	5.1413e-10	1.41078	3.74907e-10	1.34874	1.89779e-09	0.483055	0.000229789	0.0898058	0.472299	-0.127665	0.376033
Pipas_chr1-4_0301	PP7435_Chr1-1086	-0.765258	4.04511e-10	-0.750151	6.15175e-10	-0.565989	1.91118e-08	-0.635745	7.42174e-07	-0.508277	8.69763e-08	-0.376125	1.99565e-05	-0.454638	6.70657e-05	-0.16373	0.0451258
Pipas_chr1-4_0302	PP7435_Chr1-1087	0.10691	0.276086	-0.053673	0.529833	0.204219	0.0202172	0.182378	0.0358407	0.130294	0.122974	0.139672	0.144289	-0.207521	0.0815788	-0.190978	0.12085
Pipas_chr1-4_0303	PP7435_Chr1-1088	0.0366464	0.730497	0.149444	0.145502	0.320482	0.00666402	0.396117	0.000870541	0.349375	0.00370881	0.229766	0.0668558	0.197135	0.107018	0.033746	0.85617
Pipas_chr1-4_0304	PP7435_Chr1-1090	-1.67414	1.34868e-12	-1.61231	6.59419e-12	-1.41363	2.35439e-11	-1.22541	5.50329e-10	-0.723872	1.83018e-07	-0.167211	0.0644336	-0.07322	0.375182	-0.13346	0.19098
Pipas_chr1-4_0305	PP7435_Chr1-1091	-0.0998671	0.0536762	-0.0552816	0.297328	-0.227743	0.0001968	-0.266277	0.000164908	-0.314956	2.14274e-05	-0.111541	0.0576626	-0.0131166	0.879672	0.0219517	0.771912
Pipas_chr1-4_0306	PP7435_Chr1-1092	0.80625	7.61702e-09	0.567336	1.88553e-07	0.941101	1.14814e-09	0.783882	1.75513e-06	0.213578	0.0384329	0.209203	0.0117287	-0.0306088	0.782993	0.00722896	0.956109
Pipas_chr1-4_0307	PP7435_Chr1-1093	0.45302	4.40331e-07	0.333313	4.72044e-05	0.0930417	0.0796006	-0.0178483	0.785799	-0.200663	0.00281796	0.0488824	0.475881	-0.0438318	0.635345	-0.00471324	0.960761
Pipas_chr1-4_0308	PP7435_Chr1-1094	0.340932	0.000326687	0.328582	0.000188288	0.164752	0.0227487	0.125149	0.0958642	0.192342	0.0111199	0.294345	0.00257056	0.245691	0.0148285	0.142911	0.119556
Pipas_chr1-4_0309	PP7435_Chr1-1095	0.564536	7.53785e-06	0.6148	8.18423e-07	0.851843	1.55515e-08	0.858631	5.79371e-08	0.694542	1.86334e-06	0.503268	1.98003e-05	0.159889	0.169121	-0.0250749	0.863201
Pipas_chr1-4_0310	PP7435_Chr1-1096	0.39827	2.04932e-06	0.411415	2.58678e-06	0.453676	1.46396e-06	0.434271	1.37644e-05	0.38257	0.000632249	0.312954	0.000254917	0.25095	0.00554702	0.0585376	0.558931
Pipas_chr1-4_0311	PP7435_Chr1-1097	-0.0349512	0.737167	0.020293	0.842547	-0.144983	0.187537	-0.144391	0.194916	-0.220796	0.0663515	-0.0308891	0.791088	-0.124416	0.391703	0.00237738	0.992244
Pipas_chr1-4_0312	PP7435_Chr1-1098	0.77739	3.16737e-07	0.820692	1.60574e-07	0.970635	1.63452e-08	1.03684	1.00536e-08	1.02092	2.08578e-08	0.501443	9.08475e-05	0.00993209	0.941385	-0.0492597	0.755433
Pipas_chr1-4_0313	PP7435_Chr1-1099	-0.656464	2.04901e-07	-0.741294	7.82523e-09	-0.786675	7.95004e-10	-0.67631	1.64002e-07	-0.381792	2.06714e-06	-0.150258	0.02077	-0.0796453	0.373705	-0.0181002	0.867214
Pipas_chr1-4_0314	PP7435_Chr1-1100	-1.67349	9.83969e-13	-1.49012	1.04138e-11	-1.50545	3.26479e-12	-1.39695	4.10546e-11	-1.10056	6.48108e-09	-0.541299	1.04931e-05	-0.413915	0.000175317	-0.177881	0.0683587
Pipas_chr1-4_0315	PP7435_Chr1-1101	0.123185	0.101597	0.1652	0.0708848	0.261253	0.00217908	0.263241	0.00509718	0.43044	0.000645499	0.335133	0.000469195	0.214035	0.0219291	0.219242	0.0262222
Pipas_chr1-4_0316	PP7435_Chr1-1102	0.0632751	0.349258	0.17239	0.030085	0.158107	0.0522526	0.166515	0.0306206	0.176454	0.0180981	0.362312	7.23254e-05	0.22228	0.0104171	0.214561	0.0192636
Pipas_chr1-4_0317	PP7435_Chr1-1103	0.0831425	0.226221	-0.0179262	0.779126	-0.140377	0.0274298	-0.11624	0.233832	-0.0421033	0.516878	-0.0756871	0.303004	0.158937	0.198523	-0.0344775	0.680865
Pipas_chr1-4_0318	PP7435_Chr1-1104	0.412435	0.000767164	0.36587	0.00144344	0.139144	0.115145	0.0239952	0.808052	-0.040574	0.675342	0.0871425	0.376336	0.0375084	0.748904	0.0584236	0.687705
Pipas_chr1-4_0319	PP7435_Chr1-1105	0.544183	1.73487e-06	0.499887	3.76721e-06	0.3164	0.00039084	0.259001	0.0032268	0.0138567	0.86347	0.113208	0.178726	-0.265434	0.0201327	-0.0897394	0.365718
Pipas_chr1-4_0320	PP7435_Chr1-1106	0.0208275	0.687488	-0.0885949	0.121292	0.0792981	0.132883	0.132355	0.0380611	0.201263	0.0117707	0.11499	0.0276559	0.0731805	0.272785	-0.0462354	0.54291
Pipas_chr1-4_0321	PP7435_Chr1-1107	0.958165	4.45776e-08	1.08999	1.51876e-09	1.64692	2.13269e-11	1.92727	5.71103e-12	1.43862	2.80441e-09	0.702875	3.65704e-06	0.548782	0.000417402	0.109023	0.428672
Pipas_chr1-4_0322	PP7435_Chr1-1108	0.255424	0.000753922	0.247327	0.00113518	0.221081	0.00583961	0.12773	0.0480887	-0.187867	0.00796043	0.00493153	0.952359	-0.238092	0.00398129	-0.11226	0.171414
Pipas_chr1-4_0323	PP7435_Chr1-1109	-1.01156	8.22365e-07	-0.906052	1.22441e-05	-0.421445	0.00150261	-0.157494	0.179336	0.219375	0.0309451	0.0321547	0.776273	0.0849688	0.602601	0.113394	0.500618
Pipas_chr1-4_0324	PP7435_Chr1-1110	0.0620018	0.397615	0.13048	0.101709	-0.0372463	0.596479	-0.147849	0.104994	-0.167987	0.0376283	-0.163767	0.0431228	-0.187419	0.195358	0.00593561	0.967042
Pipas_chr1-4_0325	PP7435_Chr1-1111	-0.14687	0.0125814	-0.0587708	0.314443	-0.186282	0.00199971	-0.133072	0.0231772	-0.108386	0.0598047	-0.0893349	0.148	-0.0159158	0.869581	-0.0396814	0.624686
Pipas_chr1-4_0326	PP7435_Chr1-1112	1.10031	1.35226e-07	1.0512	3.41302e-09	1.49306	9.7405e-10	1.5139	1.70569e-10	1.19668	6.24042e-09	0.316106	0.00831245	-0.00949253	0.941994	-0.295826	0.0201003
Pipas_chr1-4_0327	PP7435_Chr1-1113	0.936286	8.32025e-08	1.37864	6.79859e-06	0.914727	4.31278e-11	1.04695	1.7843e-10	1.44293	1.52803e-09	0.49759	1.57924e-06	0.113083	0.475855	0.271832	0.00839963
Pipas_chr1-4_0328	PP7435_Chr1-1114	0.565102	6.46011e-07	0.459234	9.75408e-07	0.573307	6.94201e-08	0.427294	8.76722e-06	0.144216	0.0329612	0.0327324	0.616345	-0.0727841	0.449383	-0.14407	0.0798947
Pipas_chr1-4_0329	PP7435_Chr1-1116	0.743413	3.11779e-09	0.731902	1.91103e-09	0.695802	1.77847e-09	0.651418	6.1657e-08	0.576019	1.26975e-07	0.482224	7.58383e-07	0.288291	0.000426274	0.127022	0.0826831
Pipas_chr1-4_0330	PP7435_Chr1-1117	0.524001	3.60944e-05	0.52959	7.641e-05	0.657468	3.22133e-06	0.535174	8.76337e-05	0.119581	0.238018	0.214531	0.0407601	-0.253732	0.0226513	-0.188752	0.234492
Pipas_chr1-4_0331	new exon between PP7435_Chr1-1117 and PP7435_Chr1-1118 or part of PP7435_Chr1-1118	-0.329861	0.00317593	-0.426131	0.000195921	-0.573946	2.18387e-05	-0.597884	6.33776e-06	-0.475282	0.000209133	-0.315655	0.00980485	-0.045612	0.726936	-0.0640199	0.681142
Pipas_chr1-4_0332	PP7435_Chr1-1118	-0.251943	0.00189034	-0.215865	0.00871474	-0.547676	7.99117e-07	-0.538991	8.31927e-07	-0.392348	0.000102436	-0.192886	0.0329284	-0.241497	0.0667033	-0.0117361	0.923804
Pipas_chr1-4_0333	PP7435_Chr1-1119	-0.808077	2.57166e-07	-0.772632	8.13978e-08	-0.725479	3.96938e-08	-0.676639	2.17431e-07	-0.601263	2.56191e-06	-0.25878	0.00388059	-0.0394017	0.77221	-0.153571	0.161468
Pipas_chr1-4_0334	PP7435_Chr1-1120	0.173418	0.00418022	0.262144	0.000337355	0.00040851	0.99392	-0.0284982	0.649811	-0.0821465	0.23156	0.150982	0.02666	0.138606	0.0917971	0.0568423	0.467859
Pipas_chr1-4_0335	PP7435_Chr1-1121	-1.25376	7.03989e-09	-1.29233	5.65999e-09	-1.24456	4.23296e-09	-1.22419	1.24595e-09	-0.849214	1.57688e-06	-0.448946	0.000902945	-0.310452	0.031539	-0.0387594	0.809024
Pipas_chr1-4_0336	PP7435_Chr1-1122	0.131058	0.0348429	0.128656	0.0760825	-0.11983	0.0740723	-0.288246	0.000359287	-0.191181	0.0235064	0.120495	0.0670295	0.171812	0.0356027	0.10677	0.176755
Pipas_chr1-4_0337	region between PP7435_Chr1-1122 and PP7435_Chr1-1123	0.13265	0.0472343	0.194708	0.00385992	0.055157	0.421773	0.0381239	0.55231	-0.00767047	0.927368	-0.115234	0.0519903	0.00183373	0.987911	-0.00215583	0.985946
Pipas_chr1-4_0338	PP7435_Chr1-1123	2.20535	6.99843e-12	2.0606	7.94238e-12	1.88441	2.51073e-11	1.8465	1.73033e-10	1.70881	9.52767e-10	0.813183	1.47554e-05	0.130464	0.370865	0.047024	0.821488
Pipas_chr1-4_0339	PP7435_Chr1-1124	2.67094	9.84101e-11	2.47355	2.78683e-10	2.06834	2.40957e-09	2.0273	3.60217e-09	1.31562	2.01912e-06	0.664186	0.00109239	0.318958	0.0775029	0.0772708	0.771912
Pipas_chr1-4_0340	PP7435_Chr1-1126	0.749705	1.08896e-06	0.911288	1.15259e-07	1.16637	1.44345e-09	1.38547	2.25911e-09	1.13996	1.54085e-07	0.292519	0.00668303	0.58701	0.000467005	-0.0263054	0.876042
Pipas_chr1-4_0341	PP7435_Chr1-1127	0.196874	0.00111815	0.325547	7.27415e-06	0.473208	2.32542e-08	0.615252	9.48214e-08	0.308643	0.000423009	0.197568	0.00280051	0.130504	0.0905502	0.0578586	0.332789
Pipas_chr1-4_0342	PP7435_Chr1-1128	0.0864971	0.216964	0.0259268	0.684034	-0.223353	0.00158718	-0.31153	0.0013195	-0.308418	0.000358683	-0.166247	0.0147533	0.112093	0.249534	-0.0161642	0.885671
Pipas_chr1-4_0343	PP7435_Chr1-1129	0.0724006	0.325981	0.141043	0.0547563	0.121265	0.0688726	0.00792703	0.917972	0.0548491	0.599041	0.136719	0.0643619	0.286651	0.0147382	0.0917481	0.371888
Pipas_chr1-4_0344	PP7435_Chr1-1130	0.0897378	0.247378	0.151438	0.0666716	-0.0567735	0.500023	-0.111371	0.238569	-0.237058	0.0193005	-0.018568	0.83766	-0.0294664	0.785519	0.0626314	0.646961
Pipas_chr1-4_0345	PP7435_Chr1-1130	0.473774	7.60309e-06	0.375668	0.00056602	0.303983	0.000588877	0.223786	0.0198942	0.0815337	0.389698	0.173902	0.0726686	0.19498	0.0369365	0.0751731	0.511432
Pipas_chr1-4_0346	PP7435_Chr1-1131	-0.279662	0.000151822	-0.167677	0.00798583	-0.321623	6.89719e-05	-0.398092	8.35032e-06	-0.483381	5.64702e-06	-0.0411132	0.581046	0.00019708	0.998765	-0.025851	0.815614
Pipas_chr1-4_0347	PP7435_Chr1-1132	0.144715	0.179387	0.129916	0.244395	0.362847	0.00414018	0.396851	0.00156011	0.379578	0.0109676	-0.022616	0.867586	-0.00275534	0.987777	-0.0374919	0.864556
Pipas_chr1-4_0348	PP7435_Chr1-1134	0.710733	6.85571e-10	0.647499	8.2996e-10	0.557659	1.23229e-08	0.467674	5.84557e-07	0.156862	0.0222232	0.173082	0.00222489	-0.136566	0.157983	-0.0911764	0.185206
Pipas_chr1-4_0349	PP7435_Chr1-1134	0.184113	0.0174425	0.212802	0.00630202	0.116624	0.106493	0.144131	0.0708885	0.199232	0.0107871	0.281774	0.000569092	0.191522	0.0273849	0.152105	0.0996247
Pipas_chr1-4_0350	PP7435_Chr1-1135	0.067313	0.136625	0.0433415	0.327391	-0.0298364	0.591469	0.0886178	0.105494	0.196499	0.00481182	0.103109	0.0357875	0.188756	0.0490477	0.0581102	0.309105
Pipas_chr1-4_0351	PP7435_Chr1-1136	0.329478	0.000276868	0.280392	0.0032401	0.245427	0.00213128	0.295956	0.00121901	0.360257	0.000126649	0.207698	0.0080522	0.0280941	0.799397	0.10113	0.275512
Pipas_chr1-4_0352	PP7435_Chr1-1137	0.0780514	0.28242	0.106552	0.157429	0.310253	0.00210856	0.25863	0.0481624	0.203105	0.0551674	-0.157798	0.0717981	-0.557866	5.28353e-05	-0.404967	0.000863924
Pipas_chr1-4_0353	PP7435_Chr1-1137	-0.095129	0.203411	-0.0728396	0.35592	-0.00976903	0.890372	-0.144337	0.0927661	-0.101841	0.242631	-0.0608605	0.477769	-0.281693	0.0097481	-0.328117	0.00635036
Pipas_chr1-4_0354	PP7435_Chr1-1138	0.0387941	0.447102	-0.171044	0.00276497	-0.110337	0.0512127	-0.189938	0.00273016	-0.196176	0.00509744	-0.238321	5.48542e-05	-0.176254	0.00587206	-0.124343	0.0345911
Pipas_chr1-4_0355	PP7435_Chr1-1139	0.684418	6.12308e-05	0.732904	7.8461e-06	0.609604	5.40611e-05	0.533927	0.00178821	0.11097	0.372062	-0.194692	0.126447	-0.330609	0.0781392	-0.0563752	0.781624
Pipas_chr1-4_0356	PP7435_Chr1-1141	0.487045	2.22242e-05	0.492816	1.27677e-05	0.566859	7.83792e-07	0.675443	1.21747e-06	0.438196	9.1728e-05	0.175106	0.0457332	0.128348	0.111734	0.0570647	0.612612
Pipas_chr1-4_0357	PP7435_Chr1-1142	0.180932	0.00939832	0.176085	0.0110953	0.399417	1.1569e-05	0.506861	6.21908e-07	0.747429	7.8838e-08	0.377989	3.95081e-05	0.191183	0.0154285	0.000646562	0.996671
Pipas_chr1-4_0358	PP7435_Chr1-1143	-0.177305	0.00857645	-0.247173	0.000960204	-0.369796	3.86854e-05	-0.474131	1.91612e-07	-0.542283	3.99053e-07	-0.468061	4.88307e-06	-0.26294	0.0020405	-0.171128	0.0432529
Pipas_chr1-4_0359	PP7435_Chr1-1144	-1.74795	6.65053e-11	-1.70788	6.26253e-11	-1.66393	2.69103e-10	-1.57898	5.21012e-10	-1.1861	9.03602e-08	-0.681978	5.84165e-05	-0.296934	0.0284313	-0.0360353	0.866085
Pipas_chr1-4_0360	PP7435_Chr1-1145	-0.964063	1.02878e-11	-0.704951	9.68186e-10	-0.125266	0.0533471	0.0246137	0.68995	0.0807474	0.160947	0.321154	3.53041e-05	0.27641	0.00145546	0.141612	0.0385934
Pipas_chr1-4_0361	PP7435_Chr1-1146	0.822937	1.06809e-07	0.759416	1.54848e-07	0.477859	5.47624e-05	0.628897	1.5954e-05	1.08278	1.67968e-08	0.772197	3.60654e-07	0.635729	2.60154e-05	0.38078	0.00377127
Pipas_chr1-4_0362	PP7435_Chr1-1147	-0.0816743	0.47528	0.115813	0.280658	0.674249	1.84287e-06	0.880409	2.02099e-06	0.811106	9.15227e-07	0.185665	0.0877932	0.154437	0.171484	-0.0912113	0.502114
Pipas_chr1-4_0363	PP7435_Chr1-1149	-0.211403	0.000975775	-0.127265	0.0306829	0.0171352	0.759671	0.0497703	0.406128	0.220593	0.00200167	0.0654782	0.347469	0.133897	0.105703	0.0483283	0.595516
Pipas_chr1-4_0364	PP7435_Chr1-1150	0.757994	2.41586e-07	0.627963	1.3635e-06	0.625378	5.73051e-06	0.588613	9.34727e-06	0.405232	0.00101447	0.320575	0.00292879	0.176919	0.164464	-0.0457976	0.78314
Pipas_chr1-4_0365	PP7435_Chr1-1151	0.273319	0.000463808	0.256517	0.00124273	0.191249	0.00599119	0.0731086	0.346404	0.0251964	0.704947	0.0461542	0.49615	-0.0966154	0.339344	-0.0129403	0.914749
Pipas_chr1-4_0366	PP7435_Chr1-1152	0.325113	0.0471711	0.503614	0.00354916	0.789923	6.45316e-05	1.01155	8.93491e-06	0.772617	8.40338e-06	0.358078	0.0111482	0.151273	0.397869	-0.026342	0.904391
Pipas_chr1-4_0367	PP7435_Chr1-1153	-0.170542	0.0104383	0.0256251	0.717616	0.018109	0.81825	0.0131275	0.838685	0.167823	0.0468106	0.561966	1.84046e-08	0.343147	0.000144939	0.306433	0.000440235
Pipas_chr1-4_0368	PP7435_Chr1-1154	0.881727	8.10087e-12	0.836551	2.44693e-11	0.736012	7.4091e-11	0.581767	8.43251e-08	0.605964	3.79548e-06	0.42976	2.61603e-06	0.105521	0.162868	-0.0252815	0.741893
Pipas_chr1-4_0369	PP7435_Chr1-1155	1.05376	1.84069e-05	1.12288	4.89252e-05	1.68289	8.11321e-08	2.1773	7.3856e-09	1.52279	7.10542e-06	0.617822	0.0154523	0.648888	0.00998329	0.308381	0.248082
Pipas_chr1-4_0370	new exon between PP7435_Chr1-1155 and PP7435_Chr1-1156	-1.77686	4.515e-14	-1.76054	5.12706e-13	-1.49388	8.29033e-12	-1.31814	7.11142e-11	-0.629279	3.19479e-06	-0.413875	2.80325e-05	-0.193223	0.0618327	-0.0796253	0.42381
Pipas_chr1-4_0371	PP7435_Chr1-1157	-0.782779	1.22327e-08	-0.966012	1.24853e-09	-0.741183	6.8163e-08	-0.67196	1.18715e-08	-0.256384	0.000718997	-0.193824	0.0052039	-0.252827	0.0154485	-0.165992	0.0157014
Pipas_chr1-4_0372	PP7435_Chr1-1159	0.641431	3.32396e-08	0.551117	1.65662e-07	0.422691	1.62515e-06	0.404414	7.91655e-06	0.465599	1.08003e-06	0.315801	9.62932e-05	0.319117	0.000563706	0.101965	0.248398
Pipas_chr1-4_0373	PP7435_Chr1-1160	0.740851	4.44815e-09	0.733856	1.56493e-09	0.776251	9.96907e-09	0.743371	2.36498e-09	0.644619	1.33336e-07	0.298752	3.45442e-05	0.147879	0.11263	0.0700664	0.310369
Pipas_chr1-4_0374	PP7435_Chr1-1161	0.704519	4.83938e-09	0.807845	5.34641e-09	0.889594	9.20551e-09	1.08909	2.03885e-10	0.766302	4.57731e-05	0.152247	0.0404057	0.376918	0.000196638	-0.00133893	0.992282
Pipas_chr1-4_0375	PP7435_Chr1-1162	0.557919	8.55911e-09	0.680046	3.46289e-09	0.641983	2.04862e-09	0.646638	2.39942e-09	0.612614	1.92548e-08	0.293321	0.000147399	0.186645	0.0263865	0.072099	0.368719
Pipas_chr1-4_0376	PP7435_Chr1-1163	0.514017	2.19783e-07	0.497979	8.2122e-07	0.374648	1.35711e-05	0.295781	0.000229551	0.133125	0.0845165	0.176307	0.0107843	-0.0758381	0.312545	0.0360369	0.684289
Pipas_chr1-4_0377	PP7435_Chr1-1164	0.429473	0.000475494	0.360508	0.00181302	0.285621	0.00376959	0.096184	0.240586	-0.0337994	0.684488	0.0927725	0.275686	-0.043773	0.746647	0.0419011	0.740326
Pipas_chr1-4_0378	PP7435_Chr1-1165	0.648868	0.00627228	1.01498	0.000346691	3.23438	4.58497e-10	2.46761	9.16503e-09	1.13214	5.53699e-05	0.326075	0.18301	0.171204	0.528546	-0.0579475	0.875801
Pipas_chr1-4_0379	PP7435_Chr1-1166	0.147669	0.235002	-0.0194117	0.880192	0.277761	0.0248372	0.651292	9.97314e-05	0.433494	0.00175641	0.238737	0.0274302	0.202081	0.190053	0.224509	0.108254
Pipas_chr1-4_0380	PP7435_Chr1-1168	0.228741	0.00140997	0.235433	0.00370462	-0.017871	0.767259	-0.0427334	0.542504	-0.0165066	0.786788	0.198228	0.00822949	0.0908992	0.326986	0.075602	0.369989
Pipas_chr1-4_0381	PP7435_Chr1-1169	-0.45341	8.07311e-07	-0.343791	2.47236e-05	-0.401011	6.24769e-06	-0.3346	0.000189145	-0.133627	0.044158	0.0319465	0.645588	0.133975	0.114303	0.109554	0.239413
Pipas_chr1-4_0382	PP7435_Chr1-1170	0.448613	2.57791e-05	0.318085	0.00104204	0.0327526	0.590686	-0.180103	0.0210486	-0.315285	0.00165713	-0.0203016	0.749525	-0.0252581	0.793372	-0.0857881	0.378799
Pipas_chr1-4_0383	PP7435_Chr1-1171	0.425223	4.53701e-06	0.510021	3.86998e-07	0.362344	5.9254e-05	0.274018	0.00117046	0.109636	0.176283	0.181021	0.0246633	0.0691695	0.580628	0.101835	0.244866
Pipas_chr1-4_0384	PP7435_Chr1-1172	0.603877	0.00224387	0.493314	0.00731309	0.164619	0.310235	0.135433	0.427509	0.347462	0.04598	0.471399	0.0133011	0.572484	0.00638316	0.359491	0.122327
Pipas_chr1-4_0385	PP7435_Chr1-1173	0.543336	1.35413e-09	0.561808	1.60552e-09	0.466523	4.75764e-08	0.399988	1.08643e-06	0.335132	4.82191e-06	0.34544	9.12399e-07	0.164494	0.00999081	0.0810412	0.123888
Pipas_chr1-4_0388	PP7435_Chr1-1174	0.494574	2.72512e-07	0.400398	2.42065e-06	0.0725082	0.198387	-0.0431126	0.517535	-0.167459	0.0122877	0.0450213	0.480678	0.119963	0.0914962	0.00525835	0.961809
Pipas_chr1-4_0389	PP7435_Chr1-1175	-3.04106	1.37353e-15	-2.67002	4.24683e-14	-2.52409	2.4107e-14	-2.41213	3.43641e-14	-1.81501	7.18092e-12	-0.958508	1.53894e-08	-0.382792	0.00886314	-0.232625	0.0523362
Pipas_chr1-4_0390	PP7435_Chr1-1176	0.131415	0.0144707	0.125109	0.00872074	-0.0457923	0.283157	-0.0400265	0.569235	-0.0155623	0.762736	0.0666106	0.165387	0.0929266	0.146039	0.0154211	0.809024
Pipas_chr1-4_0391	PP7435_Chr1-1177	0.718844	5.23088e-08	0.784792	1.22197e-08	0.748996	7.49575e-08	0.841057	1.60798e-08	0.784526	8.07561e-09	0.465046	4.54191e-05	0.489144	0.000177103	0.266112	0.00757441
Pipas_chr1-4_0392	PP7435_Chr1-1178	-1.14538	2.09414e-07	-1.32245	2.48028e-08	-1.12248	1.13279e-08	-0.979316	8.77772e-08	-0.493975	0.000456075	-0.60221	8.38125e-05	-0.383155	0.0167758	-0.112613	0.53376
Pipas_chr1-4_0393	PP7435_Chr1-1179	-1.43555	7.82715e-10	-1.49975	3.10249e-11	-1.46367	1.83413e-11	-1.45514	1.88936e-11	-0.972325	7.34397e-09	-0.44062	0.000110058	-0.0309465	0.815131	-0.0773862	0.471195
Pipas_chr1-4_0394	PP7435_Chr1-1182	0.467091	0.000226605	0.0872428	0.314514	-0.285462	0.00107843	-0.211925	0.0111022	0.0999335	0.298854	0.278283	0.000750887	0.291342	0.00733825	0.280115	0.00731475
Pipas_chr1-4_0395	PP7435_Chr1-1183	1.96464	4.71496e-12	1.55298	9.99943e-10	1.66952	4.26753e-09	1.63013	4.775e-09	0.935035	8.2344e-08	0.269456	0.00856552	0.548186	0.00106055	0.0716768	0.647941
Pipas_chr1-4_0396	PP7435_Chr1-1184	-2.62869	2.75221e-15	-2.44717	6.83745e-15	-2.09079	2.30969e-15	-2.00203	2.32158e-14	-1.4445	4.42695e-11	-0.533443	9.8644e-07	-0.0173217	0.865288	-0.162967	0.0208417
Pipas_chr1-4_0397	PP7435_Chr1-1186	0.0860602	0.614985	0.157136	0.375972	-0.102258	0.544099	-0.205495	0.254855	-0.214954	0.263924	-0.325299	0.0946817	-0.361851	0.0835285	-0.0795076	0.796957
Pipas_chr1-4_0398	PP7435_Chr1-1187	0.149076	0.265391	0.191399	0.0998187	0.422392	0.00178375	0.352624	0.0051916	0.348296	0.00709321	0.0721328	0.580421	-0.314534	0.0304713	-0.433206	0.0188721
Pipas_chr1-4_0399	PP7435_Chr1-1188	-1.10676	4.81565e-11	-1.0286	2.60557e-10	-0.934795	9.33281e-11	-0.812879	3.35165e-07	-0.480116	1.23397e-06	-0.430305	3.42007e-06	-0.0381026	0.725733	-0.0671674	0.452278
Pipas_chr1-4_0400	PP7435_Chr1-1189	0.430248	8.24713e-06	0.477445	4.65045e-05	0.426234	3.05742e-05	0.464389	8.91955e-06	0.272744	0.00107256	0.386826	2.83513e-05	0.24346	0.0570312	0.0620562	0.594992
Pipas_chr1-4_0401	PP7435_Chr1-1191	-0.0494555	0.481426	0.0625572	0.379387	-0.0177829	0.822914	-0.0635804	0.376092	-0.0241384	0.794952	0.153101	0.0906193	0.0778524	0.527925	0.111038	0.310644
Pipas_chr1-4_0402	PP7435_Chr1-1192	0.359985	2.21637e-05	0.329719	0.000321103	0.151276	0.0103806	-0.0108307	0.87507	0.0177798	0.810608	0.0318946	0.619336	-0.091027	0.262251	-0.034149	0.740326
Pipas_chr1-4_0403	PP7435_Chr1-1193	-0.285587	0.000448691	-0.351662	5.6729e-05	-0.783793	3.56581e-09	-0.863005	1.9424e-07	-0.950322	1.10907e-09	-0.553852	4.31182e-06	-0.496348	0.000768184	-0.169743	0.0789554
Pipas_chr1-4_0404	PP7435_Chr1-1194	-0.122925	0.150446	-0.170289	0.0643351	-0.185723	0.0243679	-0.0765928	0.442892	-0.154629	0.123489	-0.184687	0.0605012	-0.359155	0.0604645	-0.110302	0.376658
Pipas_chr1-4_0405	PP7435_Chr1-1195	-0.0214646	0.793597	-0.133414	0.0884773	-0.328971	0.000219838	-0.243608	0.00986638	-0.0312142	0.780274	-0.154921	0.075917	-0.136831	0.444189	0.051702	0.644373
Pipas_chr1-4_0406	PP7435_Chr1-1196	-0.30665	0.000943835	-0.319652	0.000211387	-0.309917	0.000420781	-0.374546	7.57797e-05	-0.182462	0.0139244	-0.152246	0.0361162	-0.0646518	0.499679	0.0185103	0.887076
Pipas_chr1-4_0407	PP7435_Chr1-1197	0.279975	0.012402	0.361867	0.00307718	0.476356	0.000346994	0.513039	6.39308e-05	0.663503	1.05485e-05	0.216269	0.0373724	0.2537	0.0401048	0.0455001	0.775405
Pipas_chr1-4_0408	PP7435_Chr1-1198	-0.474937	1.29125e-07	-0.516581	2.01503e-07	-0.406047	4.58791e-07	-0.321196	3.1794e-05	-0.174617	0.00435847	0.00250694	0.962755	0.0526757	0.504935	0.0324251	0.689654
Pipas_chr1-4_0409	PP7435_Chr1-1199	-0.551841	2.50673e-07	-0.476936	5.82061e-07	-0.409372	6.86805e-06	-0.492643	0.000101378	-0.321771	0.000444702	0.0661391	0.345843	-0.0159597	0.905965	0.0476045	0.631748
Pipas_chr1-4_0410	PP7435_Chr1-1200	1.01534	2.43837e-10	1.14917	8.67807e-12	0.940517	2.8571e-11	0.654304	2.40132e-08	0.10674	0.0913634	-0.213272	0.000764873	-0.322783	0.00400271	-0.059839	0.488713
Pipas_chr1-4_0411	PP7435_Chr1-1201	1.21071	1.05791e-11	1.18562	1.17121e-12	0.962785	1.70805e-11	0.696641	1.42556e-08	0.702819	5.77193e-07	0.254526	6.69787e-05	0.115191	0.0885473	0.138744	0.0315625
Pipas_chr1-4_0412	PP7435_Chr1-1202	-0.422511	0.00236065	-0.424259	0.00230197	-0.473344	0.000365449	-0.56939	9.36651e-05	-0.535099	0.000906464	-0.350339	0.0175135	-0.304323	0.0576685	-0.299807	0.0800074
Pipas_chr1-4_0413	PP7435_Chr1-1203	1.07956	5.9106e-09	1.14409	2.24434e-09	1.07934	2.32846e-09	0.984503	2.01237e-08	0.485831	9.48042e-05	0.512	6.14285e-05	0.0106216	0.938586	-0.0134547	0.927976
Pipas_chr1-4_0414	PP7435_Chr1-1205	-0.338129	0.0157662	-0.351263	0.00696523	-0.121125	0.301398	-0.151806	0.227547	-0.0789491	0.494605	0.0682655	0.617887	-0.349728	0.110304	0.0168341	0.934195
Pipas_chr1-4_0415	PP7435_Chr1-1206	-0.656409	2.32841e-07	-0.664091	2.24873e-06	-0.753559	1.16952e-08	-0.750305	2.49065e-08	-0.616294	2.17503e-06	-0.2688	0.000601027	-0.0441293	0.621945	-0.12437	0.2237
Pipas_chr1-4_0416	PP7435_Chr1-1207	0.46751	9.48526e-07	0.494187	1.25951e-07	0.289246	0.000106768	0.123213	0.0963193	-0.0291014	0.706707	0.0489049	0.494456	0.0645347	0.477202	-0.0375568	0.687705
Pipas_chr1-4_0417	PP7435_Chr1-1208	0.175597	0.0192158	0.249184	0.00168151	0.0496755	0.483332	0.00426687	0.956526	-0.00301998	0.971441	0.0385806	0.624998	0.154652	0.103645	0.0861682	0.468897
Pipas_chr1-4_0418	PP7435_Chr1-1209	0.292166	0.0016228	0.295306	0.00202434	0.402684	8.72082e-05	0.319789	0.0027845	0.332317	0.00206214	0.136961	0.126053	-0.10798	0.37197	-0.118054	0.343291
Pipas_chr1-4_0419	PP7435_Chr1-1210	-2.03479	7.52582e-12	-1.76597	4.29299e-11	-1.41956	5.90237e-10	-1.3456	1.74909e-10	-0.714453	8.2609e-06	-0.366924	0.000919731	0.0091333	0.954783	-0.0630742	0.675376
Pipas_chr1-4_0420	PP7435_Chr1-1211	-0.971932	1.30029e-09	-1.12093	2.12073e-11	-1.27073	7.60702e-12	-1.37286	4.75715e-11	-1.12137	1.0403e-08	-0.726539	7.09294e-08	-0.20731	0.0268046	-0.0432634	0.69361
Pipas_chr1-4_0421	PP7435_Chr1-1212	1.29928	1.18435e-07	1.43678	7.13654e-09	1.63509	1.77847e-09	1.57244	3.2044e-09	1.11519	9.21889e-07	0.42876	0.00538383	-0.039748	0.832233	-0.301614	0.114472
Pipas_chr1-4_0422	PP7435_Chr1-1213	0.00406329	0.967212	-0.0706032	0.387328	0.318513	0.000730613	0.26499	0.00389229	0.0360801	0.685608	-0.183573	0.0498799	-0.588317	7.18643e-05	-0.538543	0.000426177
Pipas_chr1-4_0423	PP7435_Chr1-1215	0.689232	1.80983e-08	0.649635	2.54593e-07	0.276657	0.00056718	0.1254	0.122192	0.0630031	0.424805	-0.0537923	0.500943	0.096642	0.375519	0.0179084	0.87451
Pipas_chr1-4_0424	PP7435_Chr1-1216	-1.30467	3.05748e-12	-1.10429	1.32898e-10	-1.0021	1.92946e-08	-0.930993	1.05079e-09	-0.883053	9.84466e-10	-0.10353	0.15577	-0.133236	0.19485	-0.0992733	0.222216
Pipas_chr1-4_0425	PP7435_Chr1-1217	-0.555845	4.41371e-07	-0.40943	4.41901e-05	-0.370853	9.01283e-05	-0.224325	0.00297982	-0.258188	0.0066597	-0.158026	0.0258388	-0.0421307	0.64339	-0.0577031	0.508414
Pipas_chr1-4_0426	PP7435_Chr1-1218	-0.743424	5.4268e-06	-0.681521	2.42008e-06	-0.341841	0.00592768	-0.293359	0.00681708	-0.276594	0.0175557	-0.0952813	0.396891	0.0152206	0.915161	0.00583698	0.979384
Pipas_chr1-4_0427	new exon between PP7435_Chr1-1218 and PP7435_Chr1-1220	-0.290962	1.42742e-05	-0.226596	0.000259851	-0.273802	5.2742e-05	-0.368749	1.94061e-05	-0.462904	4.64931e-06	-0.295032	5.22047e-05	-0.2299	0.0268273	-0.0776092	0.240029
Pipas_chr1-4_0428	PP7435_Chr1-1220	0.0158523	0.82639	-0.0331789	0.649897	-0.255177	0.00394211	-0.403088	0.00023376	-0.538506	1.17078e-06	-0.2647	0.00377681	-0.390384	0.00132188	-0.217766	0.0273479
Pipas_chr1-4_0429	PP7435_Chr1-1221	-1.19335	2.44291e-13	-1.0882	3.10195e-12	-0.941447	4.61209e-12	-0.901305	1.24275e-11	-0.691865	8.36871e-09	-0.154581	0.00297959	-0.0982861	0.116014	-0.0859188	0.105085
Pipas_chr1-4_0430	PP7435_Chr1-1222	2.13183	4.88799e-14	2.09935	1.25216e-14	1.9302	9.6985e-15	1.94202	1.48455e-13	1.00695	2.42965e-11	0.363668	4.74369e-06	0.465745	2.03312e-05	0.184566	0.0100091
Pipas_chr1-4_0431	PP7435_Chr1-1225	0.653481	3.87258e-08	0.34424	3.17545e-05	0.101241	0.12378	0.224949	0.00759868	0.410072	2.63946e-05	0.167891	0.0365545	0.228786	0.0191754	0.0463275	0.661154
Pipas_chr1-4_0432	PP7435_Chr1-1227	0.0816302	0.12193	0.139812	0.0129627	0.121292	0.0263993	0.130367	0.0197395	0.170267	0.0168746	0.183233	0.00454476	0.174084	0.0540714	0.125847	0.0572741
Pipas_chr1-4_0433	PP7435_Chr1-1228	0.144996	0.00504059	0.0197217	0.737693	0.0212111	0.73335	0.14182	0.0216879	0.165416	0.00358097	0.0851332	0.159269	0.078484	0.414332	-0.0675665	0.399989
Pipas_chr1-4_0434	PP7435_Chr1-1229	-1.45453	6.40383e-13	-1.26833	7.30418e-12	-1.0665	1.11381e-10	-1.00469	3.42019e-10	-0.740158	1.28823e-08	-0.202986	0.00558619	-0.254199	0.00733207	-0.15482	0.102795
Pipas_chr1-4_0435	PP7435_Chr1-1230	-0.144911	0.0355282	-0.283781	0.000104895	-0.297302	9.20399e-05	-0.211473	0.00091079	-0.13895	0.0678307	-0.0332972	0.57197	0.071149	0.306267	0.0401857	0.565428
Pipas_chr1-4_0436	PP7435_Chr1-1231	1.63131	2.38037e-12	1.68808	2.04267e-12	1.31271	1.21977e-10	1.19838	3.19706e-10	1.03001	2.51237e-09	0.639992	6.30905e-06	0.543081	0.000180087	0.289432	0.0126729
Pipas_chr1-4_0437	PP7435_Chr1-1232	0.0746894	0.450905	0.169666	0.106525	0.365703	0.00168158	0.538003	4.99433e-05	0.364777	0.00287799	-0.0392934	0.724059	-0.122075	0.319714	-0.160415	0.294841
Pipas_chr1-4_0438	PP7435_Chr1-1233	0.620702	1.97678e-08	0.718758	6.00314e-09	0.992968	8.00206e-10	0.746449	1.22266e-08	0.519947	7.4151e-07	0.326415	6.51831e-05	0.0267975	0.777446	-0.0246586	0.799274
Pipas_chr1-4_0439	PP7435_Chr1-1234	0.617875	8.20055e-07	0.693617	9.81207e-07	0.584292	2.94597e-06	0.573708	6.3474e-06	0.0740661	0.402372	0.233659	0.00989338	-0.0195191	0.915139	0.0502494	0.684246
Pipas_chr1-4_0440	PP7435_Chr1-1235	-0.582393	0.000193442	-0.476246	0.000574214	0.564383	6.06996e-05	0.793655	1.33167e-05	0.856111	1.60309e-06	0.518356	0.000427167	0.10047	0.51206	-0.180648	0.30854
Pipas_chr1-4_0441	PP7435_Chr1-1236	-1.2218	2.97394e-11	-1.21075	4.71529e-11	-1.17947	4.60939e-11	-1.11961	7.17077e-11	-0.79804	3.31231e-08	-0.438701	1.37776e-05	-0.257157	0.00671416	-0.191292	0.0596587
Pipas_chr1-4_0442	PP7435_Chr1-1237	0.597966	1.93889e-07	0.657255	5.62569e-08	0.433041	5.20732e-05	0.32643	0.000184688	-0.159578	0.0266002	0.0608285	0.472151	-0.0495338	0.664664	-0.0787541	0.424148
Pipas_chr1-4_0443	PP7435_Chr1-1238	-0.664294	7.18038e-08	-0.554735	5.86531e-07	-0.501014	3.40146e-06	-0.503992	5.05172e-05	-0.441438	6.93611e-05	-0.0898678	0.304109	0.0947336	0.405474	-0.0496906	0.713805
Pipas_chr1-4_0444	PP7435_Chr1-1239	-0.698292	1.14749e-08	-0.626568	5.5435e-08	-0.55198	4.48376e-07	-0.499249	3.33664e-06	-0.269685	0.00238049	-0.0899456	0.222857	-0.0406081	0.737755	0.0225455	0.864361
Pipas_chr1-4_0445	PP7435_Chr1-1240	-0.814479	4.72085e-09	-0.858971	2.78116e-09	-0.816877	1.65953e-08	-0.630359	7.71775e-06	-0.223926	0.00488229	-0.0264412	0.742867	-0.186555	0.0279933	0.0594069	0.643874
Pipas_chr1-4_0446	PP7435_Chr1-1241	-0.265084	0.000312736	-0.330803	7.95243e-05	-0.310278	0.000153202	-0.331967	0.000108736	-0.117582	0.149918	-0.114246	0.0862164	0.0292339	0.765575	0.080728	0.285034
Pipas_chr1-4_0447	PP7435_Chr1-1242	0.369181	0.00296105	0.303734	0.0187771	0.34873	0.00546062	0.301027	0.00951685	0.404072	0.00231581	0.233968	0.0193369	0.171427	0.143686	0.0610201	0.688113
Pipas_chr1-4_0448	PP7435_Chr1-1243	-0.00319401	0.972424	0.00735987	0.918443	-0.428429	8.64492e-06	-0.68153	6.76901e-07	-0.790457	1.2053e-06	-0.301872	0.000744033	-0.104225	0.32122	-0.0377384	0.733728
Pipas_chr1-4_0449	PP7435_Chr1-1244	0.467226	5.83582e-06	0.554575	4.38662e-07	0.387033	9.32144e-05	0.423642	0.00010752	0.407466	3.03748e-05	0.350404	0.000233768	0.361012	0.00115534	0.185776	0.0620988
Pipas_chr1-4_0450	PP7435_Chr1-1245	-0.525116	0.000379018	-0.464001	0.000628606	-0.563989	4.84833e-05	-0.510341	0.000649158	-0.404042	0.00295213	-0.160129	0.135312	0.205537	0.181474	0.0235398	0.905996
Pipas_chr1-4_0451	PP7435_Chr1-1246	-1.21201	2.14154e-06	-0.972546	2.13116e-05	-0.611817	0.00106479	-0.48151	0.010571	-0.334057	0.0604855	-0.339515	0.062683	-0.594676	0.00534905	-0.198917	0.426552
Pipas_chr1-4_0452	PP7435_Chr1-1247	0.142665	0.110812	0.116858	0.165873	-0.0140875	0.868421	-0.0768307	0.381964	0.00491266	0.959709	0.136149	0.190416	0.285601	0.0240361	0.0881445	0.492418
Pipas_chr1-4_0453	PP7435_Chr1-1248	-0.223725	0.000975775	-0.288495	0.000372349	-0.513267	1.21429e-07	-0.639288	5.01325e-07	-0.553758	1.2179e-07	-0.145777	0.0309447	-0.178429	0.0644744	0.0131562	0.875852
Pipas_chr1-4_0454	PP7435_Chr1-1249	0.963288	9.42327e-10	1.01055	1.11004e-10	0.757819	7.09066e-08	0.519907	1.50755e-05	0.265533	0.0230439	0.278499	0.000867063	0.151392	0.063769	0.0696649	0.560364
Pipas_chr1-4_0455	PP7435_Chr1-1251	-0.0561467	0.590074	-0.229303	0.0365958	-0.453003	2.27023e-05	-0.476035	4.93045e-05	-0.513321	6.70925e-06	-0.232645	0.0133011	-0.15629	0.17922	-0.0181007	0.902801
Pipas_chr1-4_0456	PP7435_Chr1-1252	0.786554	4.69875e-10	0.82521	7.85085e-11	0.790375	2.96672e-10	0.790252	2.19107e-09	0.617986	1.58768e-08	0.368243	4.88307e-06	0.287057	0.00408005	0.180635	0.0208875
Pipas_chr1-4_0457	PP7435_Chr1-1253	-0.432724	5.20739e-06	-0.372758	3.07885e-05	-0.453832	2.66634e-06	-0.440088	2.46607e-05	-0.350155	0.000515187	-0.327496	0.000231096	0.00558956	0.959773	-0.00650586	0.961809
Pipas_chr1-4_0458	PP7435_Chr1-1254	0.548113	0.000106262	0.57098	4.4246e-05	0.504352	0.000136022	0.412707	0.00175182	0.142452	0.245146	-0.130599	0.249377	-0.495775	0.00112856	-0.352816	0.0206903
Pipas_chr1-4_0459	PP7435_Chr1-1255	0.765231	3.4461e-07	0.714811	1.36481e-07	0.298543	0.000801727	0.325303	0.000381382	0.186467	0.0210309	-0.0396545	0.65182	0.118145	0.230449	-0.0178036	0.885179
Pipas_chr1-4_0460	PP7435_Chr1-1256	0.264337	0.000161284	0.256972	9.65174e-05	0.080745	0.163486	-0.0764439	0.15898	-0.122559	0.0345774	-0.169493	0.00163924	-0.0932245	0.173636	-0.0645331	0.262373
Pipas_chr1-4_0461	PP7435_Chr1-1257	0.252827	0.000666145	0.213812	0.00284599	-0.0339905	0.594112	-0.0522655	0.512778	-0.110929	0.0969158	-0.0668598	0.29866	0.0717034	0.459832	0.0259313	0.798129
Pipas_chr1-4_0462	PP7435_Chr1-1259	0.126275	0.13485	0.127682	0.123428	-0.16634	0.0131171	-0.374381	0.000455862	-0.489962	0.000200455	-0.156415	0.0196831	0.0442839	0.776723	-0.112762	0.252282
Pipas_chr1-4_0463	PP7435_Chr1-1260	-0.222119	0.00273674	-0.233094	0.000259477	-0.397968	8.72859e-07	-0.380306	1.25102e-06	-0.363842	5.69511e-05	-0.18649	0.00167489	-0.0155908	0.844264	-0.0290291	0.672843
Pipas_chr1-4_0464	PP7435_Chr1-1261	-1.27153	4.85592e-11	-1.03674	5.58296e-10	-0.972419	1.5287e-10	-0.995523	2.36218e-09	-0.816436	7.77823e-08	-0.480758	5.10034e-06	-0.113471	0.276405	-0.10973	0.234119
Pipas_chr1-4_0465	PP7435_Chr1-1262	-0.541759	3.66498e-05	-0.585431	1.24453e-05	-0.682472	2.44781e-07	-0.553647	7.81567e-05	-0.285614	0.00484587	-0.181192	0.0813345	-0.439649	0.00449719	-0.048938	0.743731
Pipas_chr1-4_0466	PP7435_Chr1-1268	0.0218516	0.750495	0.0985428	0.156861	0.227647	0.00142061	0.334438	0.000321216	0.431122	5.36571e-06	0.332952	0.000137271	0.260108	0.0355026	0.16793	0.0537938
Pipas_chr1-4_0467	PP7435_Chr1-1269	1.60939	1.62857e-11	1.59489	8.03217e-11	1.05181	3.8616e-10	0.828053	8.88287e-08	0.594172	1.62056e-06	0.536483	2.44012e-06	0.514684	6.72406e-05	0.177861	0.064975
Pipas_chr1-4_0468	PP7435_Chr1-1270	0.0748469	0.129857	0.124277	0.0189514	0.101393	0.054399	0.137843	0.101413	0.173157	0.00465649	0.135581	0.016223	0.216141	0.00516016	0.0885764	0.201772
Pipas_chr1-4_0469	PP7435_Chr1-1271	-0.260528	0.0218125	-0.298301	0.0204679	-0.488302	3.7389e-05	-0.610177	7.26183e-06	-0.479902	0.000225979	-0.213895	0.0337941	-0.00163628	0.991703	-0.0217723	0.895173
Pipas_chr1-4_0470	PP7435_Chr1-1272	-0.0497993	0.456261	-0.0117813	0.877483	-0.242955	0.00208064	-0.1826	0.0166636	-0.187215	0.0204334	-0.095441	0.146377	0.0277137	0.762802	-0.00860394	0.940166
Pipas_chr1-4_0471	PP7435_Chr1-1273	-0.156678	0.0999726	-0.310801	0.000102149	0.0323107	0.625075	-0.0301138	0.721197	-0.0955062	0.176758	-0.161284	0.0322914	-0.620605	3.22301e-05	-0.46426	0.0005717
Pipas_chr1-4_0472	PP7435_Chr1-1274	0.518372	5.97336e-07	0.549274	4.78708e-07	0.534321	3.045e-07	0.485888	5.24638e-06	0.437131	3.81879e-05	0.0321466	0.69406	-0.0263175	0.779634	0.0696989	0.429163
Pipas_chr1-4_0473	PP7435_Chr1-1275	1.53174	2.44291e-13	1.48768	1.27563e-12	0.969874	9.91205e-12	0.784215	1.15599e-08	0.50888	5.19446e-08	0.361257	8.21744e-05	0.25953	0.001136	0.015466	0.828034
Pipas_chr1-4_0474	PP7435_Chr1-1276	1.16105	9.69821e-09	0.949675	2.5794e-07	0.665273	2.27476e-06	0.534373	0.000145069	0.385412	0.000437936	0.254473	0.0181009	0.0781053	0.516388	-0.0806194	0.548199
Pipas_chr1-4_0475	PP7435_Chr1-1277	0.46514	8.58121e-05	0.50058	1.96998e-05	0.459857	4.60279e-05	0.372356	0.000601934	0.0918569	0.2847	-0.0735935	0.42342	-0.0450354	0.695594	-0.0956236	0.472146
Pipas_chr1-4_0476	PP7435_Chr1-1278	0.0831123	0.456809	0.116057	0.297328	0.210881	0.058621	0.22594	0.0733192	-0.0380418	0.74838	-0.129488	0.265449	-0.147265	0.263451	-0.130141	0.399989
Pipas_chr1-4_0478	PP7435_Chr1-1280	1.04329	6.55715e-10	0.787111	4.0085e-09	0.379273	3.56588e-06	0.353409	4.06156e-05	0.46324	7.12252e-07	0.104725	0.0731482	0.0611011	0.419711	0.00114608	0.991302
Pipas_chr1-4_0479	PP7435_Chr1-1281	0.514136	3.19045e-06	0.403697	5.10653e-05	0.115978	0.361978	0.0113809	0.936638	0.0340398	0.689095	0.588043	8.31264e-06	0.477421	0.00011494	0.0866497	0.408746
Pipas_chr1-4_0480	PP7435_Chr1-1282	0.126063	0.131793	0.175135	0.0453864	0.171734	0.0379035	0.087501	0.319514	-0.17761	0.0629443	-0.140578	0.107342	-0.259696	0.0224401	-0.0971677	0.46642
Pipas_chr1-4_0481	PP7435_Chr1-1283	2.83932	1.69727e-12	2.67655	1.5753e-12	2.30596	6.73391e-14	2.28093	3.81338e-12	2.55127	9.74834e-13	1.84224	3.93224e-10	1.12161	1.43446e-09	0.782685	4.64785e-06
Pipas_chr1-4_0482	PP7435_Chr1-1284	-0.43966	1.41977e-07	-0.250314	7.98109e-05	-0.126943	0.0145242	-0.22857	0.00323468	-0.0345011	0.659741	-0.0347964	0.501738	-0.139839	0.127999	0.0732395	0.289691
Pipas_chr1-4_0483	PP7435_Chr1-1285	-0.102082	0.124808	-0.0265819	0.637991	0.0721833	0.270828	0.0956054	0.143391	0.331852	0.000146552	0.407697	1.71142e-05	0.191119	0.01191	0.265091	0.00712955
Pipas_chr1-4_0484	PP7435_Chr1-1286	-0.701744	4.29267e-09	-0.694295	1.05029e-07	-0.625065	4.41292e-08	-0.715416	6.27543e-09	-0.621866	1.4812e-07	-0.44989	2.44449e-06	-0.0375455	0.769593	-0.201795	0.0240943
Pipas_chr1-4_0485	PP7435_Chr1-1287	-0.16712	0.167894	0.0353882	0.758283	0.365176	0.00453414	0.455746	0.000445065	0.392587	0.00658615	0.133258	0.253441	0.0959284	0.458233	0.0373631	0.846346
Pipas_chr1-4_0486	PP7435_Chr1-1288	0.00929732	0.934629	0.00429197	0.967183	0.184198	0.0749891	0.26584	0.0141883	0.338365	0.0032805	0.0635515	0.56454	-0.236384	0.101607	-0.193561	0.185064
Pipas_chr1-4_0487	PP7435_Chr1-1289	0.701798	0.00022192	0.511238	0.0033802	0.892424	3.76214e-05	0.966554	2.07586e-05	1.01813	2.04587e-05	0.227617	0.214817	0.0539892	0.7872	-0.110833	0.686631
Pipas_chr1-4_0488	PP7435_Chr1-1291	3.09178	3.29805e-12	3.11445	3.0032e-12	3.20023	2.80205e-12	3.10445	4.30925e-12	2.02222	3.39605e-09	0.927482	1.83591e-05	0.795676	0.000299045	0.178306	0.380103
Pipas_chr1-4_0489	PP7435_Chr1-1292	-1.48394	4.08271e-10	-1.26088	3.28114e-09	-0.939447	4.51051e-07	-0.83494	6.84091e-06	-0.706876	6.05152e-06	-0.458447	0.000993097	-0.514052	0.000529546	-0.291986	0.0641486
Pipas_chr1-4_0490	PP7435_Chr1-1293	-0.832133	3.8202e-11	-0.760996	1.91103e-09	-0.632437	8.19769e-10	-0.771896	6.05814e-10	-0.643489	8.40037e-09	-0.659168	4.06076e-09	-0.369633	0.000491909	-0.39552	6.73929e-05
Pipas_chr1-4_0491	PP7435_Chr1-1294	-0.123852	0.131834	-0.0509319	0.550003	-0.212072	0.00169898	-0.262093	0.000940161	-0.188459	0.00844143	-0.133849	0.0514676	-0.0394693	0.719574	-0.108641	0.234175
Pipas_chr1-4_0492	PP7435_Chr1-1295	-0.423784	1.94529e-05	-0.349143	0.000215107	-0.305443	0.000164846	-0.265689	0.00165009	-0.289895	0.00131232	-0.0689825	0.299996	-0.136176	0.0835285	-0.194312	0.0220445
Pipas_chr1-4_0493	PP7435_Chr1-1296	-0.387585	0.00679893	-0.27327	0.0501358	-0.275982	0.0342216	-0.362033	0.0131636	-0.506807	0.00119555	-0.339564	0.018306	-0.198112	0.257701	-0.136409	0.501294
Pipas_chr1-4_0494	PP7435_Chr1-1297	0.579679	1.87106e-06	0.49894	1.02816e-05	0.59606	1.26706e-06	0.785409	1.13057e-07	0.723143	1.5858e-06	0.408301	0.000482708	0.161209	0.127926	0.0569603	0.66523
Pipas_chr1-4_0495	PP7435_Chr1-1298	0.739938	2.11313e-09	0.43366	6.69323e-06	0.0139841	0.828073	-0.0142152	0.785035	-0.0251557	0.684289	-0.0212963	0.743398	-0.0497491	0.516064	-0.0975103	0.160258
Pipas_chr1-4_0496	PP7435_Chr1-1299	0.676722	5.33007e-08	0.60606	1.2539e-07	0.599796	2.33517e-07	0.55313	9.82855e-07	0.436759	2.08285e-05	0.0319471	0.69489	-0.141854	0.106919	-0.181166	0.063175
Pipas_chr1-4_0497	PP7435_Chr1-1301	-1.41348	4.34856e-14	-1.39758	2.5284e-13	-1.07888	4.46674e-12	-0.918354	4.52994e-10	-0.3643	1.0043e-05	0.0619672	0.275021	0.11226	0.183801	-0.0369437	0.612612
Pipas_chr1-4_0498	PP7435_Chr1-1302	1.43537	2.20184e-05	1.61483	4.01905e-06	1.83423	7.47896e-07	1.87664	4.38365e-07	1.31042	6.62797e-05	0.469868	0.0735972	0.355149	0.179961	-0.103409	0.796216
Pipas_chr1-4_0499	PP7435_Chr1-1303	0.614927	6.37015e-07	0.530694	2.84743e-06	0.568998	2.3555e-06	0.577948	1.66802e-06	0.532946	6.29344e-06	0.426582	0.000216141	0.189438	0.0798867	0.0850908	0.467258
Pipas_chr1-4_0500	PP7435_Chr1-1304	-0.0341491	0.453184	-0.127664	0.0233527	-0.276335	8.26055e-05	-0.247641	0.00282041	-0.139532	0.0143974	0.113638	0.0376492	0.107262	0.302144	0.0644102	0.298091
Pipas_chr1-4_0501	PP7435_Chr1-1305	-0.637505	4.55788e-08	-0.619427	8.45747e-08	-0.412017	9.75963e-07	-0.363261	2.84324e-05	-0.254314	0.000432946	-0.242956	0.000588946	-0.0363431	0.637016	-0.0727379	0.401725
Pipas_chr1-4_0502	PP7435_Chr1-1306	-0.163436	0.0289968	-0.0638643	0.406936	-0.309321	0.000107705	-0.352891	0.000395531	-0.513463	7.40025e-07	-0.0436129	0.528885	-0.18216	0.0901476	-0.0272554	0.756968
Pipas_chr1-4_0503	PP7435_Chr1-1307	0.500463	2.78981e-07	0.520965	6.24139e-07	0.282022	1.21474e-05	0.123137	0.0858671	-0.0429414	0.53181	0.155161	0.00540443	-0.101762	0.230638	-0.0374695	0.584629
Pipas_chr1-4_0504	new exon between PP7435_Chr1-1307 and PP7435_Chr1-1308	-0.174991	0.010294	-0.243333	3.71567e-05	-0.267171	5.67502e-06	-0.21912	0.00158543	0.0298111	0.704258	-0.0751666	0.167087	-0.143769	0.0907811	0.000319324	0.997811
Pipas_chr1-4_0505	new exon between PP7435_Chr1-1307 and PP7435_Chr1-1308	-0.227281	0.0700625	-0.224636	0.0581792	-0.202473	0.0776396	-0.20862	0.0679167	-0.0602315	0.617421	-0.179909	0.151172	-0.35796	0.0230444	-0.164418	0.388708
Pipas_chr1-4_0506	PP7435_Chr1-1308	-0.304586	2.22826e-05	-0.234573	0.000301799	-0.246127	9.65317e-05	-0.265903	0.000567453	-0.428016	6.56072e-07	-0.379567	1.63421e-06	-0.364974	0.00115899	-0.135657	0.0253803
Pipas_chr1-4_0507	PP7435_Chr1-1308	-0.0938999	0.450961	0.110865	0.393122	-0.115231	0.22519	-0.34217	0.00347049	-0.532516	0.0004854	-0.0949631	0.368479	0.0722389	0.690942	-0.147358	0.31037
Pipas_chr1-4_0508	PP7435_Chr1-1309	0.00844292	0.884337	0.0478304	0.438154	0.00800491	0.873935	-0.0151212	0.8363	0.065346	0.263492	0.195742	0.00158421	0.191558	0.026093	0.0224528	0.792292
Pipas_chr1-4_0509	region between PP7435_Chr1-1309 and PP7435_Chr1-1310	-0.294856	0.00177003	-0.351355	0.000607586	-0.279952	0.0039704	-0.254722	0.0061322	-0.0966242	0.255032	-0.289695	0.00681405	-0.410556	0.000731488	-0.325849	0.0126988
Pipas_chr1-4_0510	PP7435_Chr1-1310	-0.203617	0.179969	-0.379419	0.0136173	0.344742	0.0204943	0.426637	0.00750745	0.36413	0.0271585	-0.0157889	0.927019	-0.591013	0.00191128	-0.452329	0.0488006
Pipas_chr1-4_0511	PP7435_Chr1-1311	0.0891603	0.0970502	0.202512	0.00133538	0.322287	9.65695e-05	0.463164	2.02153e-06	0.429088	4.4691e-06	0.413983	2.24458e-06	0.148046	0.0929539	0.203342	0.00933816
Pipas_chr1-4_0512	PP7435_Chr1-1312	0.927251	6.37014e-09	0.875199	8.08021e-09	0.91619	2.20467e-09	0.948397	2.03558e-09	0.817942	7.39284e-08	0.67486	4.17608e-07	0.171666	0.0399507	0.091436	0.404453
Pipas_chr1-4_0513	PP7435_Chr1-1313	0.11141	0.0582592	0.307181	0.000237041	0.108838	0.0724125	0.0654971	0.38999	-0.0630193	0.534954	0.10295	0.0848691	0.225835	0.031539	0.0483745	0.577751
Pipas_chr1-4_0514	PP7435_Chr1-1314	-0.36831	0.0342464	-0.318412	0.0678443	-0.326796	0.0557315	-0.339666	0.0606311	-0.276077	0.121554	-0.198819	0.290745	-0.32656	0.14801	-0.0994648	0.754773
Pipas_chr1-4_0515	PP7435_Chr1-1315	0.93953	5.09107e-10	1.12744	1.0933e-10	1.2389	1.14387e-11	1.26651	4.04946e-11	0.803393	1.92548e-08	0.460969	7.11751e-06	0.286738	0.00349666	0.0740899	0.456092
Pipas_chr1-4_0516	PP7435_Chr1-1316	0.66906	1.06439e-07	0.650195	6.34444e-07	0.834123	1.80971e-08	0.811321	3.06162e-08	0.814464	1.69272e-07	0.691106	2.59337e-07	0.275549	0.0044635	0.0931529	0.323594
Pipas_chr1-4_0517	PP7435_Chr1-1317	0.385455	3.95516e-07	0.440668	3.57713e-07	0.430991	9.32968e-08	0.462818	1.41077e-07	0.395131	1.16176e-06	0.22257	0.00027286	0.107543	0.109657	0.0604655	0.367999
Pipas_chr1-4_0518	PP7435_Chr1-1318	1.00415	2.03415e-08	1.0956	8.45441e-09	1.56911	4.0932e-11	1.7937	5.90271e-11	1.3654	1.70722e-07	0.723519	6.03336e-06	0.37258	0.00277956	0.201926	0.101708
Pipas_chr1-4_0519	PP7435_Chr1-1319	1.21886	3.25056e-07	1.3504	8.16594e-08	1.85591	1.21569e-11	1.82709	1.47976e-10	1.70396	1.24985e-10	0.487077	0.00121309	0.346991	0.0189546	0.0308835	0.872634
Pipas_chr1-4_0520	PP7435_Chr1-1320	0.29737	0.00246843	0.2393	0.0182134	0.248539	0.00518804	0.231671	0.0212557	0.0807194	0.387924	0.104111	0.258169	-0.0461441	0.66337	-0.0655851	0.63025
Pipas_chr1-4_0521	PP7435_Chr1-1321	0.640029	3.31796e-07	0.768341	5.62361e-07	0.644457	5.84274e-07	0.435535	0.000303753	0.255426	0.00435785	0.112539	0.204119	0.0454032	0.635658	0.00861463	0.964084
Pipas_chr1-4_0522	PP7435_Chr1-1322	0.808793	2.57166e-07	0.85829	2.28216e-07	0.882251	3.20607e-08	0.894307	3.97998e-08	0.436399	0.000352648	0.394636	0.00181568	0.206305	0.053008	0.0834791	0.573793
Pipas_chr1-4_0523	PP7435_Chr1-1322	-0.504793	0.00079607	-0.464781	0.00542925	-0.23309	0.0540128	-0.22747	0.0670983	-0.117017	0.361587	-0.0685742	0.622233	-0.382936	0.0309732	-0.0710145	0.740326
Pipas_chr1-4_0524	PP7435_Chr1-1323	0.924161	5.87059e-09	0.866191	3.63432e-08	0.750099	3.94803e-08	0.834166	3.72775e-08	0.450041	3.08343e-05	0.0429915	0.60921	0.0112789	0.925754	-0.126582	0.217067
Pipas_chr1-4_0525	PP7435_Chr1-1324	0.418041	1.45946e-06	0.352344	4.06116e-05	0.456035	1.43828e-06	0.485054	4.41669e-07	0.242598	0.00472736	0.229283	0.00202805	0.125213	0.0942772	0.0531873	0.594992
Pipas_chr1-4_0526	PP7435_Chr1-1325	1.71227	3.0547e-13	1.68216	1.47701e-12	1.78013	4.36399e-14	1.89027	6.91851e-14	1.29496	1.73335e-10	0.544552	5.58018e-06	0.757109	2.99558e-07	0.256937	0.00577559
Pipas_chr1-4_0527	PP7435_Chr1-1327	-0.150434	0.0175257	-0.19812	0.00290316	-0.12212	0.0409413	-0.158307	0.146981	0.199367	0.0204249	0.0844077	0.148069	-0.114042	0.300996	0.0136881	0.876042
Pipas_chr1-4_0528	PP7435_Chr1-1328	-0.196169	0.0549175	-0.203018	0.0351505	0.0870603	0.312097	0.170841	0.0598616	0.482486	5.24865e-05	-0.0309116	0.751758	-0.0917159	0.445467	-0.271334	0.0184186
Pipas_chr1-4_0529	PP7435_Chr1-1329	0.0945793	0.0917188	0.207709	0.00177623	0.298418	4.30932e-05	0.357476	1.96861e-05	0.456705	7.49682e-07	0.235115	0.0010694	0.24816	0.00498622	0.0407188	0.628046
Pipas_chr1-4_0530	PP7435_Chr1-1330	0.645065	2.96696e-05	0.864751	1.37597e-08	1.14888	1.51986e-11	1.12752	9.31616e-11	0.796669	2.04107e-08	0.252615	0.0052091	0.547028	6.2693e-05	0.110596	0.216062
Pipas_chr1-4_0531	PP7435_Chr1-1331	-0.749842	1.40803e-06	-1.04371	1.60939e-08	-1.00086	6.36751e-09	-0.888411	3.96015e-08	-0.608556	6.23979e-06	-0.609178	8.95806e-06	-0.504097	0.000175931	-0.414605	0.00796784
Pipas_chr1-4_0532	PP7435_Chr1-1332	-0.258608	0.000132954	-0.193635	0.00186785	-0.0896248	0.080933	-0.0696187	0.21498	-0.0920601	0.133019	-0.103556	0.0415047	-0.0555512	0.371512	-0.140926	0.0136633
Pipas_chr1-4_0533	PP7435_Chr1-1334	0.0518899	0.523666	0.157683	0.0678468	0.297459	0.00111924	0.304212	0.00092411	0.264778	0.00309787	0.306751	0.00092529	0.215402	0.0291575	0.0565397	0.599489
Pipas_chr1-4_0534	PP7435_Chr1-1335	-0.457359	1.64582e-08	-0.438788	9.47835e-08	-0.255502	2.52421e-05	-0.0960041	0.0865782	0.0391407	0.472823	-0.0690407	0.156052	-0.0070128	0.925645	0.0174367	0.812735
Pipas_chr1-4_0535	PP7435_Chr1-1336	-0.789613	5.762e-09	-0.708272	4.35515e-08	-0.610539	2.72277e-07	-0.615256	2.69014e-07	-0.191474	0.0289704	-0.0270533	0.75412	0.237926	0.0231945	0.135658	0.214034
Pipas_chr1-4_0536	PP7435_Chr1-1338	0.782364	3.42055e-10	0.653292	5.05803e-09	0.466968	1.13665e-06	0.425946	0.000215781	0.315651	0.0119128	0.0513446	0.255221	0.00602463	0.936649	-0.0082291	0.915788
Pipas_chr1-4_0537	PP7435_Chr1-1339	0.0134803	0.848627	0.0797203	0.235131	0.0524274	0.431018	0.00490894	0.956526	0.217802	0.0264664	-0.0631502	0.422541	0.0887923	0.508276	0.101262	0.267126
Pipas_chr1-4_0538	PP7435_Chr1-1341	-1.18285	1.4284e-10	-1.31471	7.47537e-12	-1.03742	2.07189e-10	-0.710527	6.69041e-07	-0.424193	1.94653e-05	-0.0927769	0.272088	0.103607	0.268469	0.0536684	0.670154
Pipas_chr1-4_0539	PP7435_Chr1-1342	0.0890813	0.367975	0.043098	0.697299	0.2669	0.00616346	0.235928	0.0180888	0.172015	0.110161	0.109071	0.286448	-0.181791	0.173243	-0.0284698	0.85617
Pipas_chr1-4_0540	PP7435_Chr1-1343	-0.888301	3.03312e-10	-0.867741	5.96563e-10	-0.969883	1.52833e-10	-0.910631	2.05885e-10	-0.787072	5.98276e-09	-0.293323	0.00095595	-0.257982	0.0130375	0.0194211	0.838464
Pipas_chr1-4_0541	PP7435_Chr1-1344	-2.95972	3.65091e-16	-2.63567	6.24978e-14	-2.12957	3.06423e-14	-1.85715	1.98594e-12	-0.904923	3.14471e-09	-0.328808	6.8344e-05	0.157071	0.117177	0.142159	0.0876767
Pipas_chr1-4_0542	PP7435_Chr1-1345	0.844398	8.63784e-10	0.71094	4.46016e-08	0.737985	1.01633e-08	0.651645	9.0328e-07	0.339673	7.0765e-05	0.278143	0.00068761	-0.16946	0.0963875	-0.229338	0.0229372
Pipas_chr1-4_0543	PP7435_Chr1-1346	-0.166361	0.0345326	-0.167813	0.0351923	-0.224615	0.00793087	-0.281188	0.00506492	-0.205489	0.0119128	-0.0922976	0.25758	0.0334922	0.74448	-0.0190371	0.881059
Pipas_chr1-4_0544	PP7435_Chr1-1347	0.49993	1.55833e-05	0.606398	2.32414e-07	0.402869	0.000191289	0.396547	0.0003715	0.165001	0.0565415	0.306916	0.000582139	0.236647	0.0400195	0.0313298	0.787588
Pipas_chr1-4_0545	PP7435_Chr1-1348	-0.146538	0.0547053	-0.112318	0.132038	-0.05771	0.407525	-0.127807	0.176588	-0.0870356	0.392383	-0.321758	0.000526619	-0.192269	0.116585	-0.190373	0.0859741
Pipas_chr1-4_0546	PP7435_Chr1-1350	0.308678	0.00194276	0.459818	4.58127e-05	0.424663	0.000451326	0.438362	0.000213342	0.339129	0.00227348	0.284592	0.0107371	0.0367353	0.77102	0.077934	0.616245
Pipas_chr1-4_0547	PP7435_Chr1-1351	0.607103	7.83036e-06	0.525574	1.96834e-05	0.0574052	0.526316	-0.102667	0.320793	-0.293893	0.0145743	-0.690544	4.3527e-05	-0.175096	0.209908	-0.391825	0.00806554
Pipas_chr1-4_0548	PP7435_Chr1-1352	0.28014	0.00586209	0.345816	0.00168968	0.425646	0.000384606	0.492372	5.99743e-05	0.204067	0.0347743	0.185467	0.116027	0.228901	0.108192	0.0589314	0.682316
Pipas_chr1-4_0549	PP7435_Chr1-1353	-0.427006	3.54326e-07	-0.25132	7.81489e-05	-0.330274	6.88448e-06	-0.335297	5.00647e-05	-0.212331	0.0381241	-0.00440122	0.934812	0.000561547	0.995397	0.0977487	0.145302
Pipas_chr1-4_0550	PP7435_Chr1-1354	0.636383	7.57717e-07	0.712621	1.41995e-07	0.605484	1.47466e-06	0.596916	3.55385e-06	-0.0480472	0.585151	0.157863	0.123563	0.242678	0.011923	0.0611973	0.622207
Pipas_chr1-4_0551	PP7435_Chr1-1355	0.190239	0.0355714	0.182156	0.026601	0.413013	2.1726e-05	0.5439	1.05265e-05	0.214403	0.0228774	0.00302743	0.974429	-0.19629	0.0822103	-0.035609	0.758783
Pipas_chr1-4_0552	PP7435_Chr1-1356	0.164305	0.00413786	0.0125363	0.820622	-0.0270152	0.619897	-0.0385737	0.567635	0.0555718	0.362668	-0.0140232	0.824277	0.233458	0.00540932	0.116957	0.0787527
Pipas_chr1-4_0553	PP7435_Chr1-1357	-0.727512	4.17716e-07	-0.662342	4.69219e-07	-0.166296	0.0382561	0.0118251	0.913005	-0.0643498	0.471636	-0.242036	0.00803403	-0.365509	0.0110221	-0.291164	0.0129006
Pipas_chr1-4_0554	new exon between PP7435_Chr1-1357 and PP7435_Chr1-1358 or part of PP7435_Chr1-1358	0.107679	0.1973	0.0713391	0.483232	0.0822235	0.228761	0.0718202	0.43923	0.1404	0.0946424	0.00907775	0.92853	-0.0073879	0.953486	0.0095193	0.947442
Pipas_chr1-4_0555	PP7435_Chr1-1358	0.757757	6.181e-10	0.835827	2.09732e-10	0.788197	7.9303e-10	0.842972	3.49281e-10	0.776654	3.06066e-09	0.593256	4.14973e-07	0.404106	0.000693437	0.228036	0.00897405
Pipas_chr1-4_0556	PP7435_Chr1-1359	-0.903319	2.99367e-09	-0.805027	1.11784e-08	-0.95942	1.81369e-09	-0.863773	2.58016e-08	-0.785614	3.81051e-08	-0.396655	0.00040019	-0.109369	0.221911	-0.081284	0.466263
Pipas_chr1-4_0557	PP7435_Chr1-1360	-0.106987	0.194696	-0.206751	0.0120823	-0.396335	6.58415e-05	-0.447573	2.59438e-05	-0.406465	9.8952e-05	-0.276919	0.00124124	-0.0161372	0.887705	-0.0579283	0.615499
Pipas_chr1-4_0558	PP7435_Chr1-1361	-0.0793655	0.195921	-0.166176	0.0116599	-0.178206	0.0108406	-0.11222	0.0884936	-0.0984423	0.149362	-0.1207	0.0909877	-0.213574	0.0263418	-0.196453	0.0287167
Pipas_chr1-4_0559	PP7435_Chr1-1361	-0.251379	0.0202559	-0.216426	0.055833	0.0856375	0.385347	-0.188019	0.106787	-0.339728	0.0270962	-0.138953	0.273393	-0.129665	0.329207	0.0151734	0.941018
Pipas_chr1-4_0560	part of PP7435_Chr1-1361 which is wrong predicted and should be splitted	-0.185002	0.00114333	-0.244534	0.000537434	-0.15505	0.00923125	-0.0955086	0.170349	0.01467	0.792846	-0.0179568	0.810242	0.156874	0.0902465	0.0318781	0.703232
Pipas_chr1-4_0561	PP7435_Chr1-1362	-1.333	4.84968e-11	-1.37358	1.08485e-11	-1.21266	3.40232e-10	-1.14146	7.90087e-10	-0.723252	2.89157e-07	-0.266555	0.00726777	-0.105771	0.386808	-0.0417752	0.752493
Pipas_chr1-4_0562	PP7435_Chr1-1364	2.07495	3.84579e-12	2.19432	2.72341e-13	2.3098	7.52981e-14	2.36442	7.22077e-14	1.75126	4.53924e-11	0.995909	1.07413e-09	0.673749	1.14233e-06	0.295584	0.002615
Pipas_chr1-4_0563	PP7435_Chr1-1366	0.436714	9.69484e-08	0.527308	6.2672e-08	0.44159	8.55888e-08	0.468829	4.5266e-06	0.42543	4.01773e-07	0.300717	6.7823e-05	0.267484	0.00081606	0.0671008	0.272471
Pipas_chr1-4_0564	PP7435_Chr1-1367	0.794227	6.87259e-07	0.898672	7.97871e-08	0.874014	2.69933e-07	0.812863	3.08723e-06	0.634321	5.17069e-06	0.269356	0.0137222	-0.104741	0.366385	-0.0769508	0.600172
Pipas_chr1-4_0565	PP7435_Chr1-1368	1.26242	1.0913e-07	1.23953	1.11605e-07	1.37101	2.41993e-08	1.39894	2.48039e-08	1.13628	6.75115e-07	0.525776	0.00240076	0.185791	0.302607	-0.0914849	0.706883
Pipas_chr1-4_0566	PP7435_Chr1-1369	0.242378	0.00577993	0.295659	0.000526328	0.121528	0.111357	0.00270836	0.971046	-0.0817073	0.284688	0.0388662	0.63247	0.00449211	0.976274	0.0413785	0.706883
Pipas_chr1-4_0567	PP7435_Chr1-1370	-0.150391	0.0109616	-0.223861	0.000622322	-0.214171	0.00612946	-0.138627	0.14349	-0.196405	0.0202416	-0.137735	0.0197067	-0.063808	0.453511	-0.150492	0.0447351
Pipas_chr1-4_0568	PP7435_Chr1-1371	-0.183969	0.0515329	-0.251549	0.00308005	0.382835	0.000140666	0.545102	9.18802e-06	0.422261	3.71846e-05	-0.0568257	0.497333	-0.119678	0.346099	-0.24772	0.0240597
Pipas_chr1-4_0569	PP7435_Chr1-1372	0.488418	0.007666	0.795142	4.1957e-05	1.13081	5.80689e-07	1.21798	2.30008e-07	1.35057	1.14265e-07	0.385367	0.0187158	0.0372469	0.84071	-0.400826	0.0524227
Pipas_chr1-4_0570	PP7435_Chr1-1374	0.591456	0.000233792	0.403099	1.55186e-05	0.118217	0.300845	0.0487748	0.566085	0.220827	0.00900227	0.201678	0.0113769	0.0580334	0.621514	0.0683435	0.623267
Pipas_chr1-4_0571	PP7435_Chr1-1376	-0.294593	0.00133119	-0.0939107	0.257844	0.0116957	0.891034	0.0592089	0.456658	-0.0631703	0.490249	0.205399	0.0583924	0.112414	0.366242	0.165991	0.149889
Pipas_chr1-4_0572	PP7435_Chr1-1377	-0.0195327	0.811762	-0.0287456	0.691935	-0.120663	0.0940513	-0.221678	0.0292904	-0.202138	0.0173815	-0.331939	0.000998567	-0.286978	0.0796144	-0.248465	0.0141991
Pipas_chr1-4_0573	PP7435_Chr1-1378	0.736941	4.66792e-05	0.728097	3.41566e-05	0.906235	2.80027e-06	0.789715	1.88645e-05	0.474571	0.00140401	-0.0694604	0.625953	-0.270744	0.0695377	-0.375159	0.0330139
Pipas_chr1-4_0575	PP7435_Chr1-1380	-0.952278	3.12714e-08	-1.00819	7.26258e-09	-1.00026	3.12822e-10	-0.944322	9.13595e-10	-0.550329	3.71846e-05	-0.429391	3.77392e-05	-0.238377	0.0175124	-0.0401025	0.732627
Pipas_chr1-4_0576	PP7435_Chr1-1381	0.454181	0.000129113	0.307375	0.00418432	0.00603688	0.938306	-0.0632801	0.441145	0.00485306	0.96381	-0.155407	0.0546942	-0.0769393	0.4688	0.0521178	0.684246
Pipas_chr1-4_0577	PP7435_Chr1-1382	-0.507654	7.64734e-08	-0.466103	1.23041e-07	-0.60685	2.84924e-09	-0.633704	6.7214e-09	-0.572748	2.65186e-08	-0.431532	6.17883e-07	-0.120097	0.292005	-0.141939	0.0316523
Pipas_chr1-4_0578	PP7435_Chr1-1383	-0.651783	0.00072952	-0.569796	0.00366229	-0.191106	0.304737	-0.194544	0.230527	-0.0555371	0.751929	-0.0908956	0.631266	-0.259037	0.187462	-0.12047	0.660808
Pipas_chr1-4_0579	PP7435_Chr1-1384	-0.00173142	0.973556	-0.0291658	0.66193	0.0714151	0.25561	0.116637	0.0664552	0.197583	0.00835372	-0.0285579	0.629004	-0.0176614	0.856457	-0.0152051	0.865634
Pipas_chr1-4_0580	PP7435_Chr1-1385	-0.532104	2.12493e-08	-0.583523	4.22226e-07	-0.527064	3.42957e-07	-0.413606	5.95523e-06	-0.238118	0.0117722	-0.280621	5.06056e-05	0.0136836	0.85677	0.0461907	0.607406
Pipas_chr1-4_0581	PP7435_Chr1-1387	0.36608	0.00158996	0.35815	0.00255603	0.276362	0.00745402	0.394057	0.000628506	0.356571	0.00190135	-0.0167508	0.899886	0.156806	0.221282	-0.0699989	0.628046
Pipas_chr1-4_0582	PP7435_Chr1-1388	0.970655	6.09565e-07	0.672101	0.00010409	0.723778	1.47683e-05	0.743511	1.06184e-05	0.700211	0.000109082	0.123685	0.266143	0.320021	0.0606993	0.0183033	0.920574
Pipas_chr1-4_0583	region between PP7435_Chr1-1388 and PP7435_Chr1-1389, might be part of PP7435_Chr1-1389	0.0658709	0.468139	0.117741	0.210155	0.0338108	0.770056	0.0589794	0.527212	0.131214	0.178552	-0.0338216	0.717397	0.0307353	0.791607	0.0170336	0.897881
Pipas_chr1-4_0584	PP7435_Chr1-1389	-0.0151377	0.931289	-0.160835	0.329762	-0.277266	0.069254	-0.268999	0.0904692	-0.26764	0.108222	-0.608743	0.00289452	-0.396182	0.0218873	-0.418289	0.0532856
Pipas_chr1-4_0585	PP7435_Chr1-1390	1.11121	8.35881e-09	1.06627	1.00389e-08	1.19326	1.65988e-09	1.23519	1.39929e-09	0.799823	1.19642e-05	0.338148	0.0133011	0.193312	0.0969297	0.0876528	0.555454
Pipas_chr1-4_0586	PP7435_Chr1-1391	0.556944	0.0750512	0.489143	0.114575	0.779758	0.00883101	0.785842	0.0149332	0.261004	0.382468	0.341427	0.326354	0.860172	0.0399507	0.241911	0.599489
Pipas_chr1-4_0587	PP7435_Chr1-1392	-1.05809	6.12712e-08	-0.999791	5.47656e-08	-0.984866	3.57838e-08	-1.00278	3.16212e-07	-0.805812	2.59603e-06	-0.581001	4.33335e-05	-0.0109309	0.963035	-0.124858	0.432246
Pipas_chr1-4_0588	PP7435_Chr1-1395	2.67086	6.24232e-13	2.63865	4.83773e-14	2.99443	1.32149e-14	3.03303	8.54765e-15	2.30092	3.89863e-12	0.984085	4.5232e-08	1.23124	1.49136e-07	0.349547	0.00983967
Pipas_chr1-4_0589	PP7435_Chr1-1396	0.26556	0.0467167	0.354765	0.00983331	0.0383382	0.74542	-0.108245	0.3873	-0.195542	0.115829	-0.141991	0.247625	-0.124779	0.436671	-0.108503	0.506665
Pipas_chr1-4_0590	PP7435_Chr1-1397	0.85183	1.74623e-07	0.696556	7.34089e-07	0.967649	6.72092e-08	0.838823	8.73373e-08	0.669017	1.9039e-06	0.361175	0.00170127	-0.228679	0.0524969	-0.268562	0.0415485
Pipas_chr1-4_0591	PP7435_Chr1-1398	0.727249	0.0015417	0.719676	0.00142701	0.865523	0.000190414	0.814945	0.00140931	0.759846	0.000635615	0.328169	0.12575	-0.45597	0.0970541	-0.0106037	0.980477
Pipas_chr1-4_0592	PP7435_Chr1-1400	0.442029	0.000100582	0.50796	1.98957e-05	0.609661	5.22216e-06	0.559347	1.93201e-05	0.310921	0.00446822	0.193551	0.0507079	-0.0653453	0.589328	-0.12682	0.346569
Pipas_chr1-4_0593	PP7435_Chr1-1401	0.607179	5.68631e-05	0.840773	8.23391e-07	1.3361	2.26964e-10	1.47382	4.82643e-10	0.711099	2.60502e-06	0.105089	0.343596	0.625593	0.00191128	0.0122439	0.940732
Pipas_chr1-4_0594	PP7435_Chr1-1403	0.884494	2.40939e-06	0.978374	1.89161e-07	1.11067	7.2929e-08	1.20644	1.44849e-08	0.954814	2.16271e-06	0.439468	0.00266102	0.0609138	0.831288	0.0152041	0.941829
Pipas_chr1-4_0595	PP7435_Chr1-1404	0.0206244	0.750312	0.0803295	0.248963	-0.0400146	0.512448	-0.0917873	0.182753	-0.0297161	0.682487	0.169211	0.0159763	0.251676	0.00735052	0.0795981	0.384913
Pipas_chr1-4_0596	PP7435_Chr1-1405	-0.0675137	0.536167	-0.0116878	0.920414	-0.115304	0.325363	-0.228014	0.0752618	-0.218089	0.122269	-0.0547724	0.674713	-0.122081	0.383703	-0.0318294	0.875801
Pipas_chr1-4_0597	PP7435_Chr1-1406	0.7735	5.93595e-08	0.71984	4.26374e-08	0.821304	3.6993e-08	0.830578	1.17142e-08	0.698121	2.71134e-07	0.384344	0.000393462	-0.110786	0.314338	-0.119464	0.263441
Pipas_chr1-4_0598	PP7435_Chr1-1407	-0.401929	3.13463e-06	-0.349459	1.96877e-06	-0.319891	4.5997e-05	-0.382356	6.73986e-05	-0.320629	0.000125084	-0.378794	5.11042e-06	-0.278733	0.0152333	-0.052018	0.555454
Pipas_chr1-4_0599	PP7435_Chr1-1408	0.324779	0.00239611	0.0964383	0.313845	0.235588	0.00133703	0.187707	0.0137288	0.127736	0.0951096	0.0434865	0.630024	-0.332417	0.0200633	-0.20975	0.0220445
Pipas_chr1-4_0600	PP7435_Chr1-1409	-0.60274	0.000316336	-0.574224	0.000920311	-0.511706	0.00108848	-0.678779	0.000100626	-0.481697	0.00226632	-0.0255803	0.871323	0.190856	0.326006	-0.0657665	0.764499
Pipas_chr1-4_0601	PP7435_Chr1-1410	0.29475	0.00180652	0.31973	0.000516751	0.421844	1.75762e-05	0.386381	0.00060783	0.406165	3.62458e-05	0.095885	0.234081	0.0477437	0.65113	-0.017694	0.878856
Pipas_chr1-4_0602	PP7435_Chr1-1411	-0.862616	9.97602e-11	-0.872621	2.6735e-10	-0.691881	4.39006e-09	-0.688448	2.23244e-08	-0.323021	0.000488151	-0.375593	7.37406e-06	-0.144176	0.0605217	-0.0420922	0.648819
Pipas_chr1-4_0603	PP7435_Chr1-1412	1.64373	2.10477e-11	1.55171	2.95994e-12	1.88648	2.13269e-11	1.81567	5.19787e-12	1.53883	4.83768e-11	0.61679	7.08933e-06	0.260558	0.0103676	-0.0454671	0.691453
Pipas_chr1-4_0604	PP7435_Chr1-1413	-1.08369	7.92582e-10	-1.01297	3.98348e-08	-0.722017	1.23939e-07	-0.635818	6.0912e-08	-0.271604	0.00133328	0.226761	0.0107061	0.184186	0.0657575	0.0823927	0.369989
Pipas_chr1-4_0605	PP7435_Chr1-1414	0.172075	0.0364776	0.306045	0.000493766	0.166307	0.0569597	0.201901	0.0206259	0.23866	0.00812648	0.285782	0.0032227	0.225375	0.019563	0.163766	0.119107
Pipas_chr1-4_0606	PP7435_Chr1-1415	0.242139	0.0421164	0.469977	0.000521768	0.180078	0.162952	0.0853105	0.468488	-0.0380249	0.785106	0.142989	0.302432	0.0715818	0.666227	0.100339	0.628105
Pipas_chr1-4_0607	PP7435_Chr1-1417	-0.353292	0.0019134	-0.217689	0.0510568	-0.397933	0.00253029	-0.522407	0.000179175	-0.475336	0.00179619	-0.245418	0.0710358	-0.0909098	0.616475	-0.0662576	0.757466
Pipas_chr1-4_0608	PP7435_Chr1-1418	-0.632673	1.66815e-07	-0.558026	2.05345e-06	-0.288434	0.00036051	-0.268327	0.00277376	-0.118685	0.104556	-0.341199	0.000344379	-0.549425	3.88348e-05	-0.38348	0.00103238
Pipas_chr1-4_0609	PP7435_Chr1-1419	0.187069	0.00302316	0.245981	0.0005243	0.31839	7.40132e-06	0.34	0.00025229	0.319239	0.000267346	0.322722	6.06474e-06	0.24608	0.00228543	0.12886	0.0618112
Pipas_chr1-4_0610	PP7435_Chr1-1420	0.149203	0.119284	0.220517	0.0555475	0.327463	0.00101225	0.301133	0.00132444	0.015004	0.864185	0.117356	0.140473	-0.106169	0.27424	-0.157058	0.119107
Pipas_chr1-4_0611	PP7435_Chr1-1421	-0.622791	1.33953e-05	-0.363913	0.00254927	0.121624	0.249747	0.295341	0.00921789	-0.0117823	0.927284	0.387552	0.0035545	0.169963	0.194544	0.153992	0.322051
Pipas_chr1-4_0612	PP7435_Chr1-1423	2.31131	8.92975e-12	2.39351	3.67462e-12	2.61678	2.25278e-13	2.53458	1.48346e-12	1.91151	6.94337e-10	1.27568	2.88777e-08	0.884923	3.88348e-05	0.478634	0.0243215
Pipas_chr1-4_0613	PP7435_Chr1-1424	0.09973	0.0957111	0.310462	0.000143825	0.226947	0.00234679	0.0684737	0.265947	-0.0352582	0.58153	0.225022	0.00158489	0.102274	0.332953	-0.00288251	0.980133
Pipas_chr1-4_0614	PP7435_Chr1-1425	-0.00348551	0.971667	-0.0982401	0.310473	-0.273538	0.00800287	-0.440338	0.000138734	-0.357862	0.00157855	-0.104303	0.278869	0.00679454	0.959773	-0.0577452	0.691312
Pipas_chr1-4_0615	PP7435_Chr1-1425	0.187541	0.275786	0.416786	0.0108369	0.894846	1.88617e-05	1.01656	2.9784e-06	0.829235	0.000550133	0.0292989	0.872165	0.0102517	0.964695	-0.361953	0.091524
Pipas_chr1-4_0616	PP7435_Chr1-1426	0.20848	0.0665323	0.166338	0.147386	0.18778	0.0959485	0.147395	0.212159	-0.0493011	0.727304	-0.112757	0.343674	-0.254583	0.0696143	-0.108579	0.520416
Pipas_chr1-4_0617	PP7435_Chr1-1427	-0.023415	0.853435	0.185202	0.123314	0.440618	0.00109077	0.553593	0.00023545	0.474305	0.00197529	0.0688158	0.574546	0.0355436	0.805277	-0.178336	0.294303
Pipas_chr1-4_0618	PP7435_Chr1-1428	0.311969	0.000386496	0.376293	7.68546e-05	0.30909	0.000922318	0.219474	0.0241361	0.0305618	0.766976	-0.101705	0.245482	0.0205162	0.888264	-0.0739599	0.608307
Pipas_chr1-4_0619	PP7435_Chr1-1429	0.563614	2.30449e-07	0.572028	4.39529e-07	0.431419	7.3152e-06	0.457837	8.6627e-06	0.132978	0.118763	0.269393	0.0006951	-0.0223799	0.821093	0.0657768	0.506671
Pipas_chr1-4_0620	PP7435_Chr1-1430	0.587912	6.05684e-07	0.630271	2.82106e-07	0.656524	1.54782e-08	0.664282	8.5311e-06	0.553747	2.11243e-06	0.33716	0.000120387	0.0949109	0.27988	-0.0833172	0.390714
Pipas_chr1-4_0621	PP7435_Chr1-1432	2.32302	9.17902e-17	2.09964	2.53649e-15	1.49777	1.15786e-14	1.33331	1.59733e-12	1.03617	6.35091e-11	0.607655	7.71253e-09	0.182247	0.00463221	-0.00906131	0.914749
Pipas_chr1-4_0622	PP7435_Chr1-1433	0.975021	1.93157e-10	0.969751	3.3601e-10	0.891809	8.89856e-10	0.85206	3.10091e-09	0.576322	3.86203e-06	0.31465	0.000630273	0.087182	0.38643	-0.0524602	0.637444
Pipas_chr1-4_0623	PP7435_Chr1-1434	1.21016	1.70994e-10	1.03316	5.72431e-10	1.4169	8.26868e-12	1.47444	4.26992e-10	1.22628	4.44751e-10	0.533208	8.90932e-06	0.600612	0.000465239	0.21027	0.060387
Pipas_chr1-4_0624	PP7435_Chr1-1435	-0.654691	2.67135e-10	-0.662616	2.88556e-08	-0.619878	1.62993e-09	-0.585268	2.42128e-08	-0.446406	7.02986e-07	-0.255165	3.86646e-05	-0.105263	0.116835	-0.0702959	0.261815
Pipas_chr1-4_0625	PP7435_Chr1-1436	0.025733	0.711982	0.162802	0.0220562	0.11827	0.068828	0.0908946	0.222085	0.299277	0.000649403	0.302025	0.000384505	0.491288	4.63132e-05	0.211608	0.0254012
Pipas_chr1-4_0626	PP7435_Chr1-1437	-0.548454	8.13249e-06	-0.486285	3.96045e-06	-0.499809	4.17265e-07	-0.632755	4.43513e-07	-0.696161	2.88453e-07	-0.0984839	0.139853	0.0183752	0.885612	-0.0810563	0.329333
Pipas_chr1-4_0627	PP7435_Chr1-1438	0.674663	9.61116e-10	0.684464	9.75071e-10	0.516555	4.89874e-08	0.50877	1.34566e-06	0.488929	2.10896e-07	0.313092	1.50562e-05	0.307473	0.000157891	0.137922	0.0339674
Pipas_chr1-4_0628	PP7435_Chr1-1439	0.132881	0.0613151	0.174682	0.0119218	0.0783585	0.248347	0.119707	0.104533	0.00280687	0.97012	0.0631199	0.4667	0.106999	0.295328	0.0298381	0.807061
Pipas_chr1-4_0629	PP7435_Chr1-1440	-0.6055	3.50797e-08	-0.534093	8.7503e-08	-0.57855	2.41993e-08	-0.55738	1.4306e-07	-0.45896	5.87179e-07	-0.487299	1.64636e-07	-0.204263	0.0193459	-0.156269	0.0355248
Pipas_chr1-4_0630	PP7435_Chr1-1441	-0.208315	0.0023172	-0.154043	0.008369	-0.236988	0.000841618	-0.262415	0.000291605	-0.276081	0.00651178	-0.202414	0.00246589	0.156973	0.126884	0.0130956	0.904527
Pipas_chr1-4_0631	PP7435_Chr1-1442	0.76406	8.94436e-07	0.787881	1.09032e-06	0.680456	8.77546e-06	0.716364	5.88619e-06	0.650718	1.85321e-05	0.403351	0.00238452	0.307795	0.02234	0.174867	0.246039
Pipas_chr1-4_0632	PP7435_Chr1-1443	0.420015	0.00255226	0.464209	0.000910381	0.462931	0.000960136	0.374157	0.00859219	0.0451404	0.739105	-0.0662251	0.621709	-0.388301	0.0173122	-0.213165	0.210207
Pipas_chr1-4_0633	PP7435_Chr1-1444	-2.18304	1.08386e-15	-2.00262	7.42307e-13	-1.62032	3.09766e-12	-1.40664	6.06385e-13	-1.00102	2.36077e-08	-0.474073	6.73616e-08	-0.0195905	0.775899	0.00936989	0.887018
Pipas_chr1-4_0634	PP7435_Chr1-1445	-1.68259	1.14255e-12	-1.41371	6.42644e-12	-1.29647	2.3877e-12	-1.19453	2.78728e-11	-0.979436	1.1366e-09	-0.274768	0.000864059	-0.0715382	0.575402	-0.00857021	0.92629
Pipas_chr1-4_0635	PP7435_Chr1-1446	0.72537	8.71374e-09	0.657172	2.69189e-08	0.549575	1.03239e-07	0.756987	0.00329396	0.453864	9.22634e-07	0.252588	0.000484872	0.210282	0.0126033	0.139569	0.0836143
Pipas_chr1-4_0636	PP7435_Chr1-1447	1.04892	3.32315e-05	0.687887	0.00146192	0.506725	0.0127542	0.461654	0.021439	0.461184	0.023021	0.244425	0.230637	0.222833	0.295481	0.0830409	0.801222
Pipas_chr1-4_0637	PP7435_Chr1-1448	-0.31979	4.07722e-06	-0.453905	2.21394e-07	-0.519093	1.76209e-08	-0.493115	4.38427e-07	-0.523963	8.13531e-08	-0.381828	1.83492e-06	-0.133415	0.144878	-0.150615	0.0265839
Pipas_chr1-4_0638	PP7435_Chr1-1449	0.340919	2.49909e-05	0.263908	0.00108073	0.080143	0.167971	-0.0370214	0.63141	-0.15166	0.0220512	-0.0321715	0.696543	-0.279007	0.00767892	-0.147331	0.0637851
Pipas_chr1-4_0639	PP7435_Chr1-1450	0.951129	6.64579e-10	0.76966	6.79019e-09	0.55894	3.20331e-07	0.476131	1.15231e-06	0.381716	2.47247e-05	0.332851	0.000125942	0.121184	0.128682	0.106826	0.218218
Pipas_chr1-4_0640	PP7435_Chr1-1451	0.0760545	0.25242	-0.0396033	0.560186	-0.207356	0.0156105	-0.18184	0.0334475	-0.245809	0.00757907	-0.130483	0.0853914	0.102576	0.405532	0.0339386	0.792843
Pipas_chr1-4_0641	PP7435_Chr1-1452	-0.979028	1.16539e-09	-0.828278	1.37656e-09	-0.642853	2.53214e-07	-0.53665	7.0441e-07	-0.342868	0.00028239	-0.218943	0.00372977	-0.00378298	0.972911	0.00210797	0.985005
Pipas_chr1-4_0642	PP7435_Chr1-1453	0.153405	0.0343393	-0.000379781	0.995943	-0.191817	0.00872861	-0.385986	6.28371e-05	-0.278002	0.001059	-0.116551	0.0818946	-0.0699435	0.383696	0.00761613	0.955567
Pipas_chr1-4_0643	PP7435_Chr1-1454	0.0573943	0.351692	0.0912387	0.115769	0.113496	0.0530332	0.179286	0.0179812	0.36011	1.89851e-05	0.261993	0.000766688	0.30161	0.00053454	0.199631	0.0131066
Pipas_chr1-4_0644	PP7435_Chr1-1455	-0.359202	2.16032e-06	-0.340575	6.49186e-06	-0.36588	3.96322e-06	-0.35204	3.14919e-05	-0.271831	0.000174569	-0.0280504	0.688442	-0.0895881	0.310575	-0.032455	0.688113
Pipas_chr1-4_0645	PP7435_Chr1-1456	0.0556498	0.607072	0.253514	0.0266512	0.325209	0.00913645	0.301265	0.0162542	0.279151	0.0220531	0.137621	0.246705	-0.261609	0.0867069	-0.178732	0.273109
Pipas_chr1-4_0646	PP7435_Chr1-1457	0.834582	6.81899e-07	0.915058	1.58837e-07	0.976706	6.27957e-08	0.944632	1.07562e-07	0.709262	1.53858e-05	0.165043	0.137181	0.0724536	0.580885	-0.118471	0.459125
Pipas_chr1-4_0647	new exon between PP7435_Chr1-1457 and PP7435_Chr1-1459 or part of PP7435_Chr1-1457	-0.190782	0.0237507	-0.196289	0.0206269	-0.404547	8.2112e-05	-0.259399	0.0140877	-0.29429	0.00263824	-0.132948	0.151902	0.0896166	0.470496	0.067009	0.611971
Pipas_chr1-4_0648	PP7435_Chr1-1459	-1.08029	5.29737e-10	-1.00131	9.96743e-10	-1.14149	3.63526e-10	-1.10742	1.76769e-10	-1.02524	1.41625e-09	-0.312355	0.00153141	-0.224515	0.0401539	-0.124588	0.320222
Pipas_chr1-4_0649	PP7435_Chr1-1460	0.0689157	0.124812	0.098597	0.049777	0.0143786	0.757565	-0.00944159	0.864847	0.0271285	0.595444	0.0935271	0.0659895	0.172818	0.00889354	0.0742035	0.216985
Pipas_chr1-4_0650	PP7435_Chr1-1461	0.288169	0.00171189	0.224584	0.00816751	0.329927	0.000430673	0.229437	0.0155531	0.210272	0.0281014	0.0626524	0.469101	-0.257478	0.0172354	-0.21977	0.060427
Pipas_chr1-4_0651	PP7435_Chr1-1462	1.65071	2.39641e-08	1.676	2.1439e-08	1.72913	4.71763e-09	1.71687	3.48657e-08	1.16205	1.03942e-06	0.360777	0.0385632	0.228004	0.229208	0.0746515	0.780095
Pipas_chr1-4_0652	PP7435_Chr1-1158	-0.176289	0.0617091	-0.158559	0.0930263	-0.014356	0.880041	0.00521407	0.955761	0.0844761	0.409266	-0.0929333	0.30269	-0.116796	0.347136	0.0055637	0.976796
Pipas_chr1-4_0653	PP7435_Chr1-0784	-0.256209	0.00316437	-0.209752	0.0114217	-0.222501	0.00881768	-0.223362	0.00313543	-0.123435	0.17075	-0.0872273	0.296485	0.201628	0.0761851	0.0476304	0.684246
Pipas_chr1-4_0654	PP7435_Chr1-0835	0.333051	0.00233256	0.534922	2.67926e-05	0.563172	8.55063e-06	0.572025	1.72118e-05	0.435811	0.000483755	0.0955277	0.27793	0.0587236	0.573758	-0.108039	0.404352
Pipas_chr1-4_0655	PP7435_Chr1-0867	-0.621936	2.73305e-07	-0.641931	1.78042e-06	-0.413526	7.56243e-05	-0.225652	0.0383304	0.026628	0.714387	-0.00723087	0.932009	0.200097	0.0463923	0.118693	0.242069
Pipas_chr1-4_0656	PP7435_Chr1-0912	-0.0919905	0.180578	0.0182131	0.814861	0.0053336	0.939564	0.0129059	0.873768	0.201664	0.0163028	0.144943	0.0735417	0.314358	0.00213094	0.17611	0.08171
Pipas_chr1-4_0657	PP7435_Chr1-0936	-0.379901	9.2559e-06	-0.40717	8.01306e-06	-0.444029	7.1968e-06	-0.360915	6.64371e-05	-0.0484117	0.46335	-0.0979726	0.121203	0.0608567	0.484461	0.0494772	0.558192
Pipas_chr1-4_0658	PP7435_Chr1-0937	2.20694	2.56951e-14	2.32251	6.83745e-15	2.30032	1.28515e-15	2.2276	2.42875e-15	1.38996	5.00537e-10	0.673998	4.10988e-09	0.701786	7.54801e-08	0.239606	0.00120667
Pipas_chr1-4_0659	PP7435_Chr1-0948	0.587712	1.19003e-05	0.600229	8.32199e-06	0.602196	1.57034e-06	0.662611	1.05266e-06	0.701271	7.21897e-06	0.388092	0.000494222	0.195958	0.112379	0.185281	0.108717
Pipas_chr1-4_0660	PP7435_Chr1-0949	1.13476	1.58755e-09	1.2745	1.92243e-10	1.14834	2.22537e-09	0.992204	3.26208e-08	0.58839	6.44978e-05	0.417603	0.000705011	0.103668	0.401647	0.144216	0.300709
Pipas_chr1-4_0661	PP7435_Chr1-0984	0.929771	6.55715e-10	0.961735	6.54479e-10	1.11488	6.71761e-11	1.14003	1.29713e-10	0.962558	1.80181e-09	0.606912	6.27985e-07	0.27417	0.0087231	0.142462	0.125973
Pipas_chr1-4_0662	PP7435_Chr1-0986	-0.681192	5.72406e-10	-0.657709	2.81329e-10	-0.693512	1.54724e-10	-0.722242	3.66174e-10	-0.410827	2.78906e-05	-0.0984814	0.0604484	-0.00186835	0.98619	-0.0123398	0.868929
Pipas_chr1-4_0663	PP7435_Chr1-1006	-0.773257	5.03104e-07	-0.760026	1.01149e-06	-0.746528	5.38584e-08	-0.495477	9.63002e-05	-0.293567	0.00460997	0.0912628	0.183402	0.39648	0.00725783	0.099918	0.403409
Pipas_chr1-4_0664	PP7435_Chr1-1043	0.537455	0.000396912	0.53283	0.000271942	0.678017	2.64279e-05	0.638053	8.65825e-05	0.183197	0.154987	-0.135755	0.307386	-0.21512	0.151055	-0.117892	0.515556
Pipas_chr1-4_0665	PP7435_Chr1-1046	0.0137131	0.859087	-0.0708017	0.351538	0.0302801	0.683372	0.0335587	0.721118	0.130144	0.150917	0.11841	0.166798	0.0760759	0.431105	-0.00983559	0.947442
Pipas_chr1-4_0666	PP7435_Chr1-1071	1.39369	2.84018e-10	1.31828	2.71161e-10	1.2843	9.79677e-10	1.23038	6.02364e-10	0.967659	3.78045e-08	0.610725	9.08265e-06	0.310774	0.00550503	0.125169	0.322051
Pipas_chr1-4_0667	PP7435_Chr1-1081	-0.00839957	0.857328	0.157359	0.00484133	0.193231	0.000530844	0.239013	0.000169741	0.264052	0.000549823	0.17593	0.00157471	0.0337484	0.668945	0.051069	0.456092
Pipas_chr1-4_0668	PP7435_Chr1-1082	1.12355	1.07953e-12	1.21598	2.24014e-12	1.01386	2.44005e-11	0.758029	5.06141e-10	0.736394	1.75869e-09	0.613864	7.83675e-09	0.312254	0.00036609	0.100057	0.31562
Pipas_chr1-4_0669	PP7435_Chr1-1089	-0.459549	2.04686e-05	-0.314021	0.000860421	-0.325832	0.000173503	-0.341426	0.000123864	-0.443346	0.000171922	-0.196895	0.00900854	-0.165947	0.0314632	-0.166637	0.0694429
Pipas_chr1-4_0670	PP7435_Chr1-1114	-0.245666	0.00739787	-0.206979	0.0163385	-0.179788	0.0398194	-0.222175	0.013472	0.0356564	0.686101	0.0969582	0.287669	0.264419	0.00982448	0.124493	0.287627
Pipas_chr1-4_0671	PP7435_Chr1-1115	-0.753876	2.46432e-09	-0.703245	7.07358e-09	-0.579349	2.53834e-07	-0.596216	7.13463e-08	-0.328818	0.000445007	-0.170758	0.0112124	0.0760808	0.418456	0.061759	0.515347
Pipas_chr1-4_0672	PP7435_Chr1-1125	1.2021	6.06137e-09	1.30261	2.6693e-10	1.61448	1.97265e-11	1.79275	1.95917e-11	1.54686	3.79257e-09	0.485531	0.000165787	0.22786	0.100446	-0.00344579	0.984468
Pipas_chr1-4_0673	PP7435_Chr1-1140	-0.442978	1.60973e-05	-0.33373	0.000164467	-0.283244	0.000392985	-0.267003	0.000813328	-0.190386	0.0241124	0.00854921	0.921229	-0.0370252	0.710521	0.0530807	0.59834
Pipas_chr1-4_0674	PP7435_Chr1-1156	-1.77767	1.4217e-13	-1.74419	4.60228e-14	-1.40371	7.23752e-14	-1.16378	1.06564e-11	-0.416061	1.19889e-06	-0.0594155	0.257079	0.161457	0.0794086	0.0114448	0.898077
Pipas_chr1-4_0675	PP7435_Chr1-1181	-0.503463	1.17212e-06	-0.244127	0.0133239	-0.59767	1.19275e-07	-0.728944	2.27582e-08	-0.559392	1.15748e-05	-0.422719	7.6977e-06	-0.149027	0.178843	-0.124841	0.2233
Pipas_chr1-4_0676	PP7435_Chr1-1185	0.544403	5.03104e-07	0.370916	1.91824e-05	0.101744	0.22815	-0.166403	0.0511352	-0.159899	0.0710181	-0.234673	0.00206197	-0.0571218	0.513144	-0.081965	0.289382
Pipas_chr1-4_0677	PP7435_Chr1-1188	-0.242468	0.00202755	-0.220927	0.00129199	-0.181339	0.00826568	-0.229251	0.0110255	-0.000659085	0.993273	0.0681167	0.309377	0.123161	0.116014	0.0772333	0.468897
Pipas_chr1-4_0678	PP7435_Chr1-1190	1.79091	4.25767e-11	1.4786	8.5743e-11	0.821398	2.36683e-08	0.673959	3.62372e-07	0.496008	1.43552e-05	0.336709	0.000341928	0.171276	0.082706	0.0893733	0.444836
Pipas_chr1-4_0679	PP7435_Chr1-1204	0.291669	0.00264811	0.335015	0.000201361	0.527785	1.08533e-06	0.580695	1.63548e-06	0.441198	1.43706e-05	0.24625	0.00329399	-0.0122516	0.926103	-0.129086	0.270613
Pipas_chr1-4_0680	PP7435_Chr1-1214	-0.241536	0.00980309	-0.349037	0.000390219	-0.376868	0.000114939	-0.248184	0.00228511	-0.158728	0.0564494	-0.326505	0.000139257	-0.339921	0.0102192	-0.124944	0.147942
Pipas_chr1-4_0681	PP7435_Chr1-1232	4.93748	4.71264e-15	5.11119	1.58887e-16	4.60481	2.30969e-15	4.03261	2.75797e-15	2.36827	2.81579e-11	0.931436	2.07314e-07	0.336438	0.0175509	0.125221	0.48108
Pipas_chr1-4_0682	PP7435_Chr1-1250	1.387	1.83039e-11	1.27437	2.39506e-11	1.35404	2.73162e-12	1.36229	1.20825e-11	1.16906	1.46948e-10	0.695877	4.84255e-08	0.279287	0.0392261	-0.016504	0.88669
Pipas_chr1-4_0683	PP7435_Chr1-1279	0.432076	0.000130479	0.265711	0.00472584	0.12648	0.169009	0.0114077	0.899854	-0.0307116	0.752984	-0.013322	0.894208	0.0404321	0.762589	-0.0196785	0.903223
Pipas_chr1-4_0684	PP7435_Chr1-1290	-0.162484	0.0161456	-0.0203159	0.765509	0.131473	0.0934624	0.134056	0.0762021	-0.192503	0.00757202	-0.513998	1.07235e-05	-0.324968	0.00896563	-0.2118	0.0302801
Pipas_chr1-4_0685	PP7435_Chr1-1300	-0.436913	2.34604e-07	-0.340357	3.86265e-06	-0.38614	5.49478e-07	-0.387002	7.42591e-06	-0.404531	1.07311e-06	-0.263799	0.000180476	-0.285439	0.0166327	-0.144194	0.0175325
Pipas_chr1-4_0686	PP7435_Chr1-1326	-0.30686	0.0300435	-0.29388	0.0515404	-0.168444	0.188218	-0.159319	0.207971	-0.27717	0.0707714	-0.000348707	0.998202	0.000899973	0.996549	-0.207086	0.285034
Pipas_chr1-4_0687	PP7435_Chr1-1337	-0.447063	6.91801e-06	-0.458622	1.04507e-05	-0.485009	4.81512e-06	-0.438593	2.98355e-05	-0.379102	7.68841e-05	-0.252448	0.00574411	-0.296073	0.00346985	-0.239147	0.0132639
Pipas_chr1-4_0688	PP7435_Chr1-1340	0.155348	0.0406743	0.0363234	0.573826	0.143957	0.0513654	0.216316	0.0143564	0.0542766	0.48138	-0.0937028	0.238997	-0.305562	0.0107311	-0.301282	0.00361632
Pipas_chr1-4_0689	PP7435_Chr1-1349	0.93954	4.76618e-07	0.820715	1.66542e-06	0.69127	7.86591e-06	0.640012	3.27086e-05	0.503194	0.000483229	0.293665	0.022957	0.0273021	0.840412	-0.086301	0.6223
Pipas_chr1-4_0690	PP7435_Chr1-1375	-0.184881	0.0036575	-0.276348	0.00017667	0.342041	2.60531e-05	0.380015	6.04272e-05	0.319292	3.63106e-05	0.278076	5.87435e-05	-0.117589	0.134406	-0.254818	0.00350725
Pipas_chr1-4_0691	PP7435_Chr1-1393	1.66832	5.29355e-10	1.83672	6.22801e-11	2.05084	4.40535e-11	1.94846	2.01933e-09	1.48706	1.0403e-08	0.975882	7.71563e-07	0.553769	0.00421075	0.22595	0.166225
Pipas_chr1-4_0692	PP7435_Chr1-1399	1.4252	7.68484e-10	1.50122	2.52069e-11	1.56905	5.96624e-12	1.52465	1.08708e-11	1.20075	1.16073e-09	0.590192	9.90194e-06	0.155688	0.132203	-0.0298221	0.799491
Pipas_chr1-4_0693	PP7435_Chr1-0981	-0.955288	9.58682e-08	-0.855532	4.95669e-07	-0.933961	8.46427e-08	-0.9277	1.21839e-06	-1.03498	9.5385e-08	-0.601709	7.56588e-05	-0.450243	0.00204887	-0.211943	0.154682
Pipas_chr1-4_0694	PP7435_Chr1-0917	-0.959678	4.47904e-07	-0.993253	2.80205e-07	-0.827582	9.26197e-07	-0.814651	4.57418e-06	-0.462995	0.00199842	-0.312917	0.0280784	-0.144761	0.332264	-0.0497277	0.821438
Pipas_chr1-4_0695	PP7435_Chr1-0933	0.0486554	0.569943	0.2153	0.0248682	0.299253	0.000527467	0.330445	0.000763308	0.208145	0.0235157	0.0266704	0.716044	0.0599084	0.472299	-0.0358637	0.732724
Pipas_chr1-4_0696	PP7435_Chr1-1431	0.0807154	0.373408	-0.0726773	0.591368	-0.155926	0.1003	-0.137449	0.234857	0.139535	0.145294	0.107001	0.333882	0.0782976	0.509078	0.051477	0.728071
Pipas_chr1-4_0697	PP7435_Chr1-1056	-0.503453	5.08953e-07	-0.495502	4.80148e-07	-0.271329	0.00120263	-0.21183	0.00702266	-0.0153997	0.83341	-0.0258495	0.693096	0.0786098	0.35768	0.0450596	0.634651
Pipas_chr1-4_0698	PP7435_Chr1-1062	0.852496	2.42551e-10	0.79931	1.13227e-10	0.794411	1.52798e-08	0.735708	4.58988e-08	0.710639	5.97493e-07	0.432822	3.14299e-06	0.267259	0.00732711	0.156022	0.0222456
Pipas_chr1-4_0699	PP7435_Chr1-1067	0.382731	0.000386146	0.367484	0.000736918	0.37963	0.00120952	0.431989	0.000150827	0.39635	0.0013028	0.143417	0.109664	0.109011	0.309881	-0.0488556	0.744167
Pipas_chr1-4_0700	new exon between P7435_Chr1-1172 and P7435_Chr1-1173	-0.268798	0.000258767	-0.237836	0.00124273	-0.0250099	0.637199	0.0957319	0.12634	0.265822	0.000137	0.0437396	0.440079	-0.035717	0.682331	-0.0708204	0.355805
Pipas_chr1-4_0701	PP7435_Chr1-1456	0.325004	0.0151796	0.421259	0.000889464	1.06061	6.16394e-08	1.15103	2.28625e-08	1.07397	1.64338e-07	0.525597	0.000290725	0.109335	0.402019	-0.0594993	0.746681
Pipas_chr1-4_0702	PP7435_Chr1-1379	0.78815	9.99935e-10	0.815952	6.44838e-10	0.627217	6.67357e-09	0.49703	3.24643e-07	0.465344	7.20545e-06	0.0920715	0.181797	0.114724	0.188926	0.00550022	0.969883
Pipas_chr1-4_0703	PP7435_Chr1-1379	0.808824	6.80128e-10	0.819037	6.30504e-10	0.65438	3.21334e-09	0.576451	2.03631e-07	0.47072	2.21295e-06	0.417944	3.80121e-06	0.394051	0.00226504	0.177866	0.017761
Pipas_chr1-4_0704	PP7435_Chr1-1441	-1.51632	9.61628e-07	-1.41289	2.28947e-06	-1.47107	1.21754e-06	-1.34137	4.08963e-06	-0.925042	0.000319688	-0.609059	0.00952327	-0.538643	0.021464	-0.159648	0.6223
Pipas_chr2-1_0001	part of rRNAs	0.846239	0.0603457	0.325866	0.322794	0.853369	0.0115561	0.931269	0.0554919	1.0162	0.0185593	-0.0844627	0.81195	-0.568859	0.228653	0.0422586	0.953407
Pipas_chr2-1_0002	PP7435_Chr2-1300	1.45439	9.39685e-10	1.20958	9.61832e-09	1.00532	3.57317e-08	0.969724	1.0627e-07	0.960644	1.81869e-06	0.284606	0.0147795	0.618672	0.0103609	0.239582	0.0803955
Pipas_chr2-1_0003	part of PP7435_Chr2-1298 which is wrong predicted	0.372792	2.74803e-06	0.28979	8.6506e-05	0.31838	4.34558e-05	0.244373	0.000386642	0.190079	0.0221407	0.0653271	0.389424	0.142487	0.0523604	0.124512	0.063175
Pipas_chr2-1_0004	PP7435_Chr2-1298	0.153765	0.293182	0.150242	0.172896	0.0931006	0.35367	0.279159	0.0131781	0.190111	0.0878262	-0.00397175	0.978532	0.0738116	0.584612	0.0168138	0.925259
Pipas_chr2-1_0005	PP7435_Chr2-1298	0.557449	6.69817e-08	0.284438	0.000372595	-0.229433	0.000476474	-0.456527	1.40017e-06	-0.560805	2.83489e-07	-0.596757	1.76438e-08	-0.111886	0.124071	-0.338531	7.68155e-05
Pipas_chr2-1_0006	PP7435_Chr2-1297	0.71487	4.22391e-07	0.540452	1.90906e-05	0.38896	0.000167359	0.506791	3.65504e-05	0.385886	0.000927078	-0.192438	0.0268588	0.0691209	0.596478	-0.196852	0.0487279
Pipas_chr2-1_0007	PP7435_Chr2-1296	0.837949	2.07699e-09	0.716142	8.54651e-09	0.307696	7.85305e-05	0.0917282	0.143489	-0.157036	0.0589003	-0.205998	0.00185988	-0.0679622	0.472299	0.0446317	0.637444
Pipas_chr2-1_0008	PP7435_Chr2-1295	0.98579	1.74881e-08	0.80071	3.33459e-07	0.612453	2.55708e-05	0.38784	0.0017007	0.166491	0.0723835	-0.0981844	0.39311	0.0169268	0.910133	0.0105144	0.95924
Pipas_chr2-1_0009	PP7435_Chr2-1294	0.181104	0.027728	0.0152483	0.852919	-0.028479	0.764403	-0.199103	0.0603208	-0.49719	0.000198617	-0.305794	0.00080671	-0.247547	0.00748668	-0.215687	0.0554291
Pipas_chr2-1_0010	new exon between PP7435_Chr2-1293 and PP7435_Chr2-1294	0.168826	0.0298959	0.0333499	0.640786	0.0841259	0.225727	0.0688795	0.362521	-0.030191	0.707229	-0.0780499	0.369666	0.0447488	0.627683	-0.00418074	0.976398
Pipas_chr2-1_0011	PP7435_Chr2-1293	1.08956	1.68886e-08	0.785992	1.21193e-06	0.165659	0.122321	-0.115072	0.191414	-0.175827	0.0199212	-0.116604	0.0781995	-0.0495241	0.768475	-0.0399349	0.706883
Pipas_chr2-1_0012	PP7435_Chr2-1292	-0.176236	0.119877	-0.546965	1.46487e-07	-0.525345	2.69321e-07	-0.414113	0.000101378	-0.310989	6.62797e-05	-0.368405	1.80508e-05	0.0522384	0.550942	0.0138614	0.876042
Pipas_chr2-1_0013	new exon between PP7435_Chr2-1291 and PP7435_Chr2-1292, PP7435_Chr2-1292 wrong predicted	-0.136834	0.06932	-0.0829968	0.201886	-0.0982114	0.167739	-0.0255626	0.716282	-0.0265336	0.700151	-0.0805981	0.270885	0.0317269	0.715915	0.154172	0.145881
Pipas_chr2-1_0014	PP7435_Chr2-1291	2.06079	4.90599e-09	2.11904	6.1479e-10	2.1735	4.98149e-10	1.98577	1.64608e-09	1.43918	6.42258e-07	0.484642	0.00869755	0.0928507	0.651566	-0.0489595	0.85554
Pipas_chr2-1_0015	overlaps with PP7435_Chr2-1290 (rRNA)	0.498451	0.0131927	0.180355	0.322969	0.37687	0.0332059	0.185251	0.330393	0.0663186	0.734141	-0.0608894	0.700594	-0.0439592	0.866584	-0.124104	0.573278
Pipas_chr2-1_0016	PP7435_Chr2-1289	-1.36863	1.77802e-12	-1.32161	2.46958e-12	-1.0353	2.5055e-10	-1.00569	1.80025e-10	-0.788487	2.64637e-08	-0.565262	7.15021e-07	-0.253693	0.00541396	-0.141232	0.17744
Pipas_chr2-1_0017	PP7435_Chr2-1288	2.55712	5.736e-14	2.61631	3.99729e-16	2.80556	1.28515e-15	2.7324	4.12984e-16	1.93612	7.60592e-13	1.05506	1.59775e-10	0.62971	2.80894e-07	0.231733	0.00265896
Pipas_chr2-1_0018	new exon between PP7435_Chr2-1287 and PP7435_Chr2-1288	0.496658	3.41382e-06	0.56667	1.08064e-06	0.47971	5.94079e-06	0.353268	0.000181949	0.145238	0.0250653	0.144555	0.0372086	0.0602761	0.611364	-0.0212343	0.826125
Pipas_chr2-1_0019	new exon between PP7435_Chr2-1287 and PP7435_Chr2-1288	0.637181	3.39307e-07	0.654965	6.62563e-07	0.523413	1.6491e-06	0.217309	0.132807	0.283119	0.000187801	0.169866	0.0195579	-0.112014	0.207392	-0.00146894	0.991302
Pipas_chr2-1_0020	new exon between PP7435_Chr2-1287 and PP7435_Chr2-1288	0.640385	3.35343e-07	0.688683	1.28506e-06	0.498547	2.35235e-06	0.209126	0.051701	0.230579	0.00607009	0.194621	0.0202041	-0.0731857	0.536183	0.0614763	0.529117
Pipas_chr2-1_0021	PP7435_Chr2-1287	-0.718564	1.23159e-05	-0.658034	1.95957e-05	-0.562968	0.000199001	-0.456962	0.00095932	-0.371775	0.00440618	-0.424295	0.00264016	-0.15647	0.337978	-0.252429	0.12306
Pipas_chr2-1_0022	PP7435_Chr2-1286	-0.262756	0.00654417	-0.188393	0.0357569	-0.362895	0.000492813	-0.568555	0.000260508	-0.358222	0.00165009	-0.441168	0.000852499	-0.523913	0.00186076	-0.159906	0.223537
Pipas_chr2-1_0023	PP7435_Chr2-1285	0.588037	2.00165e-08	0.573883	6.14553e-08	0.674044	1.27595e-10	0.759094	2.20041e-09	0.865517	3.14471e-09	0.513105	1.94389e-06	0.197182	0.102147	0.26685	0.000555038
Pipas_chr2-1_0024	PP7435_Chr2-1284	-0.233385	0.00193065	-0.21261	0.00746302	-0.0952614	0.202485	0.0186909	0.808023	0.0351779	0.628297	-0.0424943	0.582473	0.12335	0.186025	0.0266358	0.830682
Pipas_chr2-1_0025	PP7435_Chr2-1282	0.180556	0.128661	0.306049	0.0109947	0.446649	0.000744207	0.507636	0.000203504	0.641252	1.83111e-05	0.464066	0.00076575	0.39446	0.00498622	0.282353	0.049829
Pipas_chr2-1_0026	PP7435_Chr2-1281	1.04863	9.14953e-08	1.05358	7.89348e-09	1.31545	4.99917e-10	1.27598	1.73853e-09	1.06885	1.8441e-08	0.528642	9.32814e-05	-0.0948126	0.450671	-0.194301	0.135864
Pipas_chr2-1_0027	PP7435_Chr2-1280	0.483887	1.81551e-06	0.531351	4.00715e-07	0.522022	5.48071e-07	0.501215	2.31491e-06	0.534298	8.25408e-07	0.322857	0.000438071	0.26257	0.00411584	0.149708	0.125706
Pipas_chr2-1_0028	PP7435_Chr2-1279	0.281219	9.46159e-06	0.213347	0.00146884	0.236227	0.00104337	0.17025	0.00410916	0.220351	0.000728954	0.235807	0.000716262	-0.0956235	0.323854	-0.0144089	0.88614
Pipas_chr2-1_0029	PP7435_Chr2-1278	0.290139	3.3381e-05	0.394489	4.30637e-06	0.488853	5.34198e-08	0.594002	4.9998e-08	0.660729	2.97806e-09	0.34375	6.5532e-06	0.259495	0.000599215	0.119832	0.0598215
Pipas_chr2-1_0030	PP7435_Chr2-1277	-0.507621	6.20818e-08	-0.632009	7.04544e-09	-0.703239	1.92168e-09	-0.644219	5.57566e-08	-0.7473	4.92353e-09	-0.591051	4.92449e-08	-0.599741	4.61497e-07	-0.307724	0.000505662
Pipas_chr2-1_0031	PP7435_Chr2-1276	1.97114	3.27957e-13	1.98128	3.95193e-13	1.78447	4.87171e-12	1.53704	3.46755e-10	1.20778	2.04244e-09	0.595322	3.74894e-06	-0.0706745	0.514293	-0.0398918	0.755581
Pipas_chr2-1_0032	PP7435_Chr2-1275	1.02061	1.46782e-11	1.03429	1.6106e-11	0.961304	4.48154e-12	0.974601	6.46837e-11	0.786555	1.64061e-07	0.535376	7.06588e-08	0.252589	0.0034113	0.192448	0.00886033
Pipas_chr2-1_0033	PP7435_Chr2-1274	0.0872141	0.0753205	0.0549996	0.262097	-0.0530816	0.285379	-0.0984681	0.198872	0.0837773	0.11173	-0.00802785	0.901252	0.00191292	0.988014	0.0207403	0.805843
Pipas_chr2-1_0034	PP7435_Chr2-1273	-0.135523	0.12537	-0.0351495	0.716051	-0.0382653	0.634995	-0.0862006	0.348493	0.00163542	0.987033	0.196318	0.0292577	0.326714	0.0147382	0.0710296	0.609035
Pipas_chr2-1_0035	region between PP7435_Chr2-1272 and PP7435_Chr2-1273	-0.358027	0.000674896	-0.371579	0.000403023	-0.262102	0.0155938	-0.221717	0.0426481	0.0177848	0.886009	0.0202073	0.863148	0.015752	0.901267	0.024898	0.88554
Pipas_chr2-1_0036	PP7435_Chr2-1272	0.216624	0.00849615	0.179783	0.0130083	0.108819	0.0788372	0.13462	0.213443	-0.0554813	0.358052	0.206723	0.0213579	0.162729	0.129074	-0.00997092	0.914749
Pipas_chr2-1_0037	PP7435_Chr2-1271	-0.631271	3.19457e-08	-0.493496	2.30737e-06	-0.4203	4.95506e-06	-0.412219	1.67031e-05	-0.437813	2.22827e-05	-0.4006	7.00622e-05	-0.0644199	0.525313	-0.169467	0.0340487
Pipas_chr2-1_0038	PP7435_Chr2-1269	1.35716	6.24232e-13	1.21487	1.99864e-11	0.905376	1.10477e-10	0.956716	3.33167e-10	0.894329	1.9313e-09	0.523971	3.31992e-07	0.168172	0.261535	0.258787	0.0023394
Pipas_chr2-1_0039	PP7435_Chr2-1268	0.123616	0.0715994	0.147589	0.033421	-0.162124	0.0173651	-0.144886	0.0663641	-0.0766314	0.267821	0.0564334	0.431134	0.133455	0.120314	0.0673045	0.501802
Pipas_chr2-1_0040	PP7435_Chr2-1267	-0.789553	2.06879e-09	-0.682597	6.6143e-09	-0.737082	7.74755e-09	-0.64598	1.70833e-07	-0.667986	5.37133e-07	-0.258887	0.00108113	-0.0384942	0.638938	-0.119573	0.160648
Pipas_chr2-1_0041	PP7435_Chr2-1266	0.300792	0.00295643	0.629183	1.41861e-06	0.663686	3.57852e-06	0.537421	4.09782e-05	0.166813	0.118862	0.161823	0.144816	0.234754	0.0314345	-0.00380515	0.982881
Pipas_chr2-1_0042	PP7435_Chr2-1265	0.87014	1.41496e-08	0.73699	1.57059e-08	0.398511	9.88143e-06	0.223621	0.0121259	0.0448657	0.573372	0.163945	0.00493509	0.17805	0.431105	-0.0366246	0.672128
Pipas_chr2-1_0043	PP7435_Chr2-1264	0.212903	0.00346324	0.240668	0.00145886	0.0214187	0.73043	0.0249834	0.703863	-0.0188704	0.807188	-0.0959106	0.191922	-0.143379	0.116366	-0.000561185	0.997811
Pipas_chr2-1_0044	region between PP7435_Chr2-1263 and PP7435_Chr2-1264, might be part of PP7435_Chr2-1264	0.456455	1.13952e-05	0.351403	2.69199e-05	0.206687	0.00343783	0.055973	0.462149	0.0364037	0.600578	0.0115276	0.878833	0.181956	0.067986	0.106304	0.205057
Pipas_chr2-1_0045	PP7435_Chr2-1263	0.806956	9.04533e-07	0.74303	2.89667e-07	1.04811	1.40021e-09	1.07757	8.80978e-09	0.92027	5.21432e-08	0.46006	0.000107052	0.310909	0.0112057	-0.00170668	0.992874
Pipas_chr2-1_0046	PP7435_Chr2-1262	0.174316	0.00767923	0.169215	0.0276548	0.050532	0.334201	-0.061647	0.440758	0.0340372	0.58094	0.0517469	0.361194	0.19992	0.0799586	-0.0427386	0.618214
Pipas_chr2-1_0047	PP7435_Chr2-1261	-1.62829	4.28594e-11	-1.52436	8.97011e-11	-0.905619	2.40485e-09	-0.731223	1.22254e-06	-0.149721	0.057151	-0.196202	0.0151791	-0.203457	0.0704907	0.0915094	0.410412
Pipas_chr2-1_0048	PP7435_Chr2-1260	0.210552	0.000358216	0.266848	1.89832e-05	0.531209	9.3209e-09	0.695192	1.98421e-09	0.811886	1.25379e-09	0.550922	7.20123e-08	0.355504	4.3576e-05	0.16156	0.0396067
Pipas_chr2-1_0049	PP7435_Chr2-1259	-0.193497	0.00248028	-0.204208	0.00227618	-0.388757	2.60665e-06	-0.459826	1.24973e-06	-0.340277	2.37701e-05	-0.117654	0.0427092	-0.0556808	0.602601	-0.0538012	0.548199
Pipas_chr2-1_0050	PP7435_Chr2-1257	1.11604	1.38745e-11	1.16064	1.25599e-11	1.13773	1.55637e-11	1.04104	1.66881e-11	0.731854	6.24496e-09	0.405662	0.00010595	0.341537	0.0059729	0.216553	0.0132639
Pipas_chr2-1_0051	PP7435_Chr2-1256	-0.567626	8.8938e-08	-0.533102	5.27358e-07	-0.57334	3.9664e-08	-0.514711	7.01573e-06	-0.410037	0.000135636	-0.161084	0.0635325	-0.0608965	0.602601	0.0438733	0.649232
Pipas_chr2-1_0052	PP7435_Chr2-1255	-1.37195	1.38724e-09	-1.27984	4.32527e-09	-0.757523	1.04315e-08	-0.362719	0.000241368	-0.206947	0.0314133	-0.120299	0.120932	0.0488583	0.692369	0.241081	0.0387105
Pipas_chr2-1_0053	region between PP7435_Chr2-1254 and PP7435_Chr2-1255, might be part of PP7435_Chr2-1255	0.458168	3.31636e-06	0.395628	0.000114805	0.120392	0.0275402	0.198974	0.00437223	0.103127	0.0809692	0.044453	0.52087	0.0253922	0.732374	0.0899728	0.289691
Pipas_chr2-1_0054	PP7435_Chr2-1254	-0.0430209	0.750324	-0.0705374	0.570684	-0.0785497	0.545926	-0.026853	0.840954	-0.0296479	0.826408	-0.111512	0.427831	-0.0764832	0.628332	0.0376818	0.871906
Pipas_chr2-1_0055	PP7435_Chr2-1253	0.75841	7.63962e-09	0.78219	3.32753e-09	0.782538	5.38759e-11	0.864763	2.5008e-10	0.732943	7.65631e-08	0.487907	6.06458e-07	0.33893	8.40048e-05	0.396626	4.51986e-05
Pipas_chr2-1_0056	PP7435_Chr2-1252	-0.171505	0.0248164	-0.261275	0.00106144	-0.484082	7.13337e-07	-0.413128	0.000109584	-0.16849	0.0543382	-0.0423183	0.575594	0.0401955	0.713184	0.117313	0.265754
Pipas_chr2-1_0057	PP7435_Chr2-1251	-0.509466	1.85605e-05	-0.337327	0.0020387	-0.0884664	0.168867	0.0276881	0.702205	0.119868	0.0862084	0.202599	0.00304339	0.251915	0.00323036	0.137335	0.114744
Pipas_chr2-1_0058	PP7435_Chr2-1250	0.372664	0.00051189	0.23272	0.00631626	0.575573	1.06818e-06	0.663741	5.65232e-07	0.52196	3.38641e-05	0.113183	0.173939	0.0322014	0.80442	-0.202181	0.0704442
Pipas_chr2-1_0059	new exon between PP7435_Chr2-1249 and PP7435_Chr2-1250	0.400578	0.000647816	0.3327	0.00329169	0.31151	0.00369183	0.358098	0.00307818	0.197932	0.094816	0.160278	0.12003	0.126852	0.318725	-0.0361914	0.821438
Pipas_chr2-1_0060	PP7435_Chr2-1249	1.28338	7.98612e-08	1.27533	2.85846e-08	1.58559	4.3132e-09	1.61428	3.88299e-09	1.43309	4.39055e-08	0.285293	0.0515693	0.122653	0.440195	-0.120436	0.564766
Pipas_chr2-1_0061	PP7435_Chr2-1248	0.41027	1.64321e-05	0.389522	3.48941e-05	0.0927184	0.133992	0.0530035	0.527696	0.0270703	0.720113	-0.0297263	0.677037	0.143392	0.125577	0.120948	0.162052
Pipas_chr2-1_0062	PP7435_Chr2-1247	0.240914	0.00429664	0.33132	0.000255576	0.191571	0.00173004	0.00634626	0.926606	-0.0673193	0.546326	-0.0107671	0.874239	0.131653	0.326986	0.0332163	0.796216
Pipas_chr2-1_0063	new exon between PP7435_Chr2-1246 and PP7435_Chr2-1247	1.03164	2.43837e-10	0.99232	7.31416e-10	0.848452	1.32629e-09	0.839358	7.7592e-08	0.510114	4.18935e-06	0.38122	4.80725e-05	0.140113	0.12838	0.0812031	0.333013
Pipas_chr2-1_0064	PP7435_Chr2-1246	-0.923405	1.9079e-10	-0.80973	4.49906e-11	-0.868535	8.46817e-12	-0.95666	1.81726e-11	-0.727999	1.10101e-09	-0.485288	9.32895e-08	-0.191438	0.00378447	-0.0580117	0.410412
Pipas_chr2-1_0065	PP7435_Chr2-1245	-0.137811	0.0292563	-0.00201835	0.97721	0.138569	0.0201466	0.196194	0.0158964	0.176877	0.0106875	0.164001	0.00562937	-0.0417397	0.691226	0.115561	0.0814096
Pipas_chr2-1_0066	PP7435_Chr2-1244	0.565656	1.34422e-07	0.56293	2.53511e-07	0.303959	0.0001071	0.253239	0.000893702	0.3288	5.93041e-05	0.442137	1.33949e-05	0.278715	0.00816165	0.215664	0.00880515
Pipas_chr2-1_0067	PP7435_Chr2-1243	-0.361887	0.00021189	-0.393439	0.000420816	-0.409029	2.18134e-05	-0.422289	3.64047e-05	-0.288186	0.0042329	-0.331299	0.000294126	-0.119855	0.16865	0.0271578	0.819638
Pipas_chr2-1_0068	PP7435_Chr2-1242	-0.126236	0.0786876	-0.14461	0.0284092	0.0285869	0.601195	0.125916	0.0880618	0.217612	0.00310176	0.134665	0.0242111	-0.0409867	0.678975	-0.0285782	0.758783
Pipas_chr2-1_0069	PP7435_Chr2-1241	-0.732942	8.89624e-09	-0.703609	1.09444e-08	-0.681366	3.41811e-08	-0.673624	3.19654e-07	-0.662407	5.89553e-05	-0.47108	5.2902e-05	-0.19805	0.0386723	-0.23686	0.0346044
Pipas_chr2-1_0070	PP7435_Chr2-1240	-0.723021	6.47718e-10	-0.658755	3.93078e-09	-0.629222	1.32505e-08	-0.507735	4.22401e-08	-0.468864	1.42406e-06	-0.269354	0.000124334	-0.0383628	0.549105	-0.123473	0.0334361
Pipas_chr2-1_0071	PP7435_Chr2-1239	0.584185	1.20022e-08	0.634797	3.29153e-09	0.887895	3.60589e-12	0.869583	1.42539e-11	0.743354	2.43363e-10	0.473681	2.90709e-08	0.239122	0.00316555	0.104562	0.0451105
Pipas_chr2-1_0072	PP7435_Chr2-1238	1.73432	5.76413e-14	1.67179	2.959e-13	1.55239	1.54481e-12	1.51728	6.85031e-13	1.31261	6.43641e-11	0.671257	1.51284e-06	0.401101	0.00331094	0.189457	0.023119
Pipas_chr2-1_0073	PP7435_Chr2-1237	0.26121	0.00401325	0.219207	0.0107092	0.321404	0.000991375	0.402756	0.000926391	0.580197	2.81243e-06	0.358454	0.000664912	0.132144	0.27334	0.0269721	0.858495
Pipas_chr2-1_0074	PP7435_Chr2-1236	-0.176058	0.0588462	-0.122519	0.15512	0.0914524	0.252668	0.0566707	0.495501	0.0266628	0.806009	0.0197393	0.833053	0.0624749	0.597699	-0.0876306	0.514844
Pipas_chr2-1_0075	PP7435_Chr2-1235	-0.13226	0.0282301	-0.190163	0.000870458	-0.279825	6.17554e-06	-0.293783	1.57692e-05	-0.178343	0.00287244	-0.198508	0.000446026	-0.138432	0.0758518	0.00476327	0.955663
Pipas_chr2-1_0076	PP7435_Chr2-1234	0.216455	0.0271343	0.202938	0.0247623	0.262537	0.00262138	0.236857	0.010072	0.178515	0.0495088	0.213877	0.0308799	0.0102519	0.933515	0.0406144	0.760967
Pipas_chr2-1_0077	PP7435_Chr2-1233	0.492637	0.000149812	0.552918	7.20636e-05	0.593286	9.47884e-06	0.532765	4.74705e-05	0.473918	0.000137858	-0.0205814	0.862676	-0.145399	0.276788	-0.30257	0.060427
Pipas_chr2-1_0078	PP7435_Chr2-1232	0.495199	0.000870909	0.615048	5.12423e-05	0.747187	9.50781e-06	0.669258	5.0775e-05	0.488891	0.000627038	0.183774	0.1536	-0.323463	0.024003	-0.302636	0.0769637
Pipas_chr2-1_0079	PP7435_Chr2-1231	-0.280832	0.00106874	-0.329206	0.000686405	-0.310558	0.00168887	-0.303202	0.00196485	-0.12188	0.177605	-0.121156	0.124624	0.00559453	0.9589	-0.0571914	0.631604
Pipas_chr2-1_0080	PP7435_Chr2-1230	-0.0836623	0.144822	0.021318	0.748459	0.101269	0.0822918	0.146597	0.0788369	0.297762	6.77857e-05	0.161126	0.00833584	0.302412	0.000219828	0.0841213	0.340952
Pipas_chr2-1_0081	PP7435_Chr2-1229	-1.88613	4.88799e-14	-1.66984	1.24974e-12	-1.43406	8.57612e-13	-1.23916	1.31257e-09	-0.644115	3.25915e-08	-0.210867	0.0203163	0.0700318	0.574242	0.0643932	0.434606
Pipas_chr2-1_0082	PP7435_Chr2-1228	-2.08882	8.64963e-15	-1.84054	2.4233e-13	-1.44768	2.61313e-12	-1.16406	5.28584e-12	-0.553394	1.05319e-07	0.0260658	0.699404	0.308649	0.000262947	0.167281	0.0144943
Pipas_chr2-1_0083	PP7435_Chr2-1227	-0.0212942	0.689757	-0.0323014	0.540624	-0.207307	0.000254269	-0.232101	0.000355979	-0.237668	0.000213226	0.0420037	0.398108	0.0717597	0.295481	0.0109535	0.885189
Pipas_chr2-1_0084	PP7435_Chr2-1226	0.0767219	0.20859	0.127989	0.0433397	0.0745811	0.184568	0.106195	0.209918	0.0581959	0.363134	0.0651714	0.30619	0.141796	0.141859	0.0533142	0.550709
Pipas_chr2-1_0085	PP7435_Chr2-1225	0.253927	0.000178176	0.191127	0.00122916	0.0361	0.581992	-0.118041	0.126466	-0.220341	0.0391113	-0.16179	0.00570684	0.0644671	0.654812	-0.0337233	0.69941
Pipas_chr2-1_0086	PP7435_Chr2-1224	-0.108618	0.136712	-0.111646	0.10913	-0.206606	0.00700706	-0.204393	0.0127927	-0.0462361	0.588189	-0.078956	0.30732	-0.00673047	0.949537	-0.0287349	0.82882
Pipas_chr2-1_0087	PP7435_Chr2-1223	-0.326687	0.00188176	-0.279714	0.00365913	-0.479243	5.73369e-07	-0.600862	2.58277e-08	-0.632122	9.65043e-07	-0.411974	4.81482e-06	-0.326672	0.00107067	-0.311265	0.000801265
Pipas_chr2-1_0088	PP7435_Chr2-1222	-1.02748	1.56115e-11	-0.917607	1.94924e-10	-0.746412	5.18384e-09	-0.54349	1.35251e-06	-0.299882	0.000718997	-0.244426	0.00133414	0.046667	0.585209	0.0945313	0.352184
Pipas_chr2-1_0089	PP7435_Chr2-1221	1.06705	7.69666e-09	1.13116	1.62295e-08	1.17442	2.03299e-10	1.26072	2.57813e-10	0.883522	6.43497e-08	0.723518	3.39778e-06	0.328455	0.00355724	0.137384	0.237802
Pipas_chr2-1_0090	PP7435_Chr2-1220	-0.149083	0.0526317	-0.138118	0.0498032	0.0249827	0.678915	0.116367	0.0946406	-0.00333751	0.966682	-0.150201	0.0300791	-0.466978	6.5167e-05	-0.186371	0.045707
Pipas_chr2-1_0091	PP7435_Chr2-1219	-0.627069	5.13733e-05	-0.57339	7.66184e-06	-0.49287	0.000119552	-0.409027	0.000305869	-0.278831	0.00714945	-0.156896	0.150511	0.0398799	0.739983	-0.0177765	0.915788
Pipas_chr2-1_0092	PP7435_Chr2-1218	-1.71987	3.29172e-12	-1.50404	2.66382e-11	-1.11673	2.78472e-11	-0.841396	6.4923e-09	-0.577379	2.61634e-06	0.073365	0.299589	0.260045	0.0103798	-0.0906795	0.340077
Pipas_chr2-1_0093	PP7435_Chr2-1217	-1.10023	2.61653e-11	-1.06142	3.96231e-11	-1.08931	5.83397e-11	-1.02675	1.74253e-10	-0.726879	1.9014e-07	-0.263635	0.00474162	-0.0492085	0.659112	-0.014911	0.885232
Pipas_chr2-1_0094	PP7435_Chr2-1216	-1.42306	2.35818e-12	-1.28808	7.71936e-11	-1.21058	1.24356e-11	-1.13616	1.86821e-11	-0.824726	4.65522e-09	-0.120793	0.0591798	0.14566	0.133612	0.00595296	0.947711
Pipas_chr2-1_0095	PP7435_Chr2-1214	0.878142	1.37568e-06	1.17225	9.6451e-09	1.48434	8.15638e-10	1.51996	3.19626e-09	1.22762	4.2405e-08	0.483852	0.000556778	0.246639	0.0921175	0.0852102	0.612192
Pipas_chr2-1_0096	PP7435_Chr2-1213	0.0195265	0.792828	0.101123	0.164814	-0.257619	0.0018542	-0.35184	0.000187656	-0.428963	3.63106e-05	-0.252219	0.0108209	-0.259844	0.0115432	-0.0574881	0.633882
Pipas_chr2-1_0097	PP7435_Chr2-1212	-0.232958	0.0131927	-0.298041	0.00422779	-0.500495	3.44456e-05	-0.581685	0.000180943	-0.690449	2.29962e-06	-0.41172	0.0010821	-0.804561	0.000194873	-0.379299	0.00880515
Pipas_chr2-1_0098	new exon between PP7435_Chr2-1211 and PP7435_Chr2-1212	0.395207	7.49139e-05	0.348515	0.000476635	0.264795	0.00191957	0.0542246	0.567183	0.253255	0.00819286	0.238314	0.00782331	0.0995706	0.27334	0.14411	0.197258
Pipas_chr2-1_0099	PP7435_Chr2-1211	0.68867	6.09265e-11	0.654095	8.85711e-10	0.544187	5.87935e-10	0.44596	5.60218e-08	0.275349	0.000721443	0.186355	0.000582984	0.0361449	0.628818	0.0383902	0.4897
Pipas_chr2-1_0100	PP7435_Chr2-1210	-0.822568	2.34114e-06	-0.797148	1.44408e-06	-0.795874	9.3104e-07	-0.907611	4.96697e-07	-0.735656	1.65391e-05	-0.44457	0.000993097	0.0381193	0.833412	-0.057951	0.771912
Pipas_chr2-1_0101	PP7435_Chr2-1209	-1.32926	8.00702e-13	-1.25936	1.87646e-12	-1.00403	9.78235e-12	-0.86944	8.4644e-09	-0.461909	8.81408e-07	-0.33442	1.3998e-05	0.0597614	0.430263	-0.0153098	0.871261
Pipas_chr2-1_0102	PP7435_Chr2-1208	-2.82561	1.34812e-14	-2.48679	1.28616e-13	-2.03475	5.4316e-12	-1.84834	3.34498e-12	-1.1138	3.03001e-08	-0.274958	0.00507769	-0.0345274	0.753863	-0.000700225	0.997811
Pipas_chr2-1_0103	PP7435_Chr2-1207	-0.692748	5.46548e-07	-0.700526	4.29088e-07	-0.756086	1.21361e-09	-0.781659	1.20448e-09	-0.678065	9.90785e-09	-0.481277	3.19853e-06	-0.201227	0.0267386	-0.0995124	0.154682
Pipas_chr2-1_0104	PP7435_Chr2-1206	-0.164253	0.125051	-0.345134	0.000966695	-0.337159	0.00104407	-0.424181	0.00163288	0.0681107	0.4512	0.0684527	0.498021	-0.0376798	0.77023	0.189628	0.118249
Pipas_chr2-1_0105	PP7435_Chr2-1204	0.664871	0.000129776	0.636794	7.50952e-05	0.943695	1.37245e-06	0.896367	9.56609e-07	0.555618	0.00179098	0.134432	0.263416	-0.177905	0.195945	-0.265604	0.100716
Pipas_chr2-1_0106	PP7435_Chr2-1203	0.173493	0.106682	0.274813	0.0114037	0.526962	4.34446e-05	0.400169	0.00250158	0.217979	0.0528937	0.15052	0.156106	0.219619	0.0513492	-0.00854396	0.961254
Pipas_chr2-1_0107	PP7435_Chr2-1202	0.733861	1.23154e-09	0.682855	8.19728e-09	0.560244	3.2437e-07	0.483974	2.21695e-06	0.218754	0.0365178	0.353182	3.61328e-05	0.246466	0.00255717	0.0799643	0.269762
Pipas_chr2-1_0108	PP7435_Chr2-1201	0.137751	0.0433032	0.217962	0.0033912	-0.0869892	0.201474	-0.194441	0.0138976	-0.322712	0.000107804	-0.000244681	0.997426	0.0525926	0.506738	0.0197926	0.863035
Pipas_chr2-1_0109	PP7435_Chr2-1200	-0.300438	0.0001435	-0.243394	0.000840728	-0.226446	0.00203247	-0.199383	0.00729344	-0.0439065	0.493352	0.143105	0.0475516	0.0667456	0.499978	0.0193389	0.864556
Pipas_chr2-1_0110	PP7435_Chr2-1198	0.301772	1.92661e-05	0.369219	2.70309e-06	0.303704	0.000228144	0.350143	9.38172e-05	0.492353	8.40338e-06	0.29375	0.00010931	0.38144	0.000102204	0.142816	0.0481544
Pipas_chr2-1_0111	PP7435_Chr2-1197	-1.71508	2.09567e-12	-1.64205	2.11058e-13	-1.44298	1.5394e-11	-1.32295	6.60627e-12	-0.834978	1.38365e-08	-0.475192	1.10732e-06	0.0649266	0.452853	-0.0359745	0.716937
Pipas_chr2-1_0112	PP7435_Chr2-1195	-1.00544	3.60299e-11	-1.06896	4.15256e-11	-0.886996	3.04996e-10	-0.92925	1.53768e-10	-0.58182	9.8648e-08	-0.214489	0.00235514	-0.00604438	0.940991	-0.0334348	0.687705
Pipas_chr2-1_0113	PP7435_Chr2-1194	-0.502012	4.67623e-07	-0.408528	3.66674e-06	-0.480325	1.09354e-06	-0.501247	6.50401e-07	-0.465463	1.77466e-06	-0.149943	0.0453816	-0.139812	0.183967	-0.0801487	0.424148
Pipas_chr2-1_0114	PP7435_Chr2-1193	-0.728976	4.54965e-08	-0.540616	5.61736e-06	-0.32784	0.000753864	-0.345848	8.35903e-05	-0.205477	0.0836441	0.283461	0.00173431	0.270389	0.0166235	0.159823	0.122785
Pipas_chr2-1_0115	PP7435_Chr2-1192	2.33663	2.57801e-13	2.49127	1.47935e-14	2.50634	1.07845e-13	2.42326	8.45032e-14	1.71029	2.41034e-10	0.970573	2.2555e-08	0.483326	0.00026357	0.204945	0.062284
Pipas_chr2-1_0116	PP7435_Chr2-1191	1.28599	1.1052e-06	1.35999	3.38727e-07	1.31521	4.89517e-07	1.25915	9.58527e-07	0.449349	0.028717	0.263634	0.151902	-0.0415375	0.851158	0.103382	0.709284
Pipas_chr2-1_0117	PP7435_Chr2-1190	1.34204	1.84933e-09	1.44286	2.7712e-10	1.61554	5.70779e-11	1.6271	1.15054e-09	0.794245	6.59073e-07	0.341327	0.00736615	0.672301	0.000486989	0.190694	0.246978
Pipas_chr2-1_0118	PP7435_Chr2-1189	0.94037	7.07661e-09	1.00707	1.79458e-10	1.34128	1.09124e-11	1.31221	3.06291e-11	1.15177	2.9457e-10	0.681037	2.16084e-07	0.294551	0.00222892	0.0269005	0.821312
Pipas_chr2-1_0119	PP7435_Chr2-1188	-0.217646	0.00151812	-0.12027	0.059242	-0.0266728	0.677563	0.0436644	0.607211	0.123622	0.0375667	0.0511749	0.369233	0.141924	0.0868922	0.03457	0.69941
Pipas_chr2-1_0120	PP7435_Chr2-1187	-1.14264	1.16528e-11	-1.15215	1.73203e-12	-0.93178	3.76774e-11	-0.861745	2.27427e-10	-0.751235	7.90694e-09	-0.21049	0.0203952	-0.375616	0.000280332	-0.312752	0.00072209
Pipas_chr2-1_0121	PP7435_Chr2-1186	-0.350981	6.18139e-06	-0.349186	5.50483e-06	-0.481847	3.09235e-08	-0.456644	1.62588e-07	-0.408416	6.05291e-07	-0.378857	2.4056e-06	-0.303005	9.12512e-05	-0.0424958	0.499041
Pipas_chr2-1_0122	PP7435_Chr2-1185	-0.0590136	0.198944	-0.165056	0.00205381	-0.267759	0.000107384	-0.248727	0.000920762	-0.272171	0.000157918	-0.126842	0.0113977	-0.0221955	0.82764	-0.0565897	0.407979
Pipas_chr2-1_0123	PP7435_Chr2-1184	0.0875342	0.171036	0.140837	0.0412665	0.0354566	0.619161	0.0550516	0.431365	0.140106	0.0790804	0.101357	0.159252	0.0951966	0.285181	0.0988989	0.326845
Pipas_chr2-1_0124	PP7435_Chr2-1182	1.07018	3.86237e-08	1.1468	9.57047e-09	1.54108	1.59171e-10	1.66194	1.34399e-10	1.22688	3.9752e-08	0.62353	6.51831e-05	0.411246	0.00493157	0.0415519	0.822765
Pipas_chr2-1_0125	PP7435_Chr2-1181	0.113659	0.0973667	0.132905	0.0688277	0.0568347	0.406656	0.0370344	0.689078	0.0817085	0.269719	0.098738	0.138225	0.0776004	0.287026	0.0393018	0.687747
Pipas_chr2-1_0126	PP7435_Chr2-1180	-0.00194237	0.968083	-0.0509156	0.361139	-0.252526	2.67543e-05	-0.303741	1.18097e-05	-0.414824	2.61723e-06	-0.298543	9.40559e-05	-0.352232	0.000224194	-0.14494	0.0285244
Pipas_chr2-1_0127	PP7435_Chr2-1179	0.230982	0.0190293	0.166348	0.0545231	0.506274	9.44338e-06	0.612819	4.1365e-06	0.687427	3.70556e-07	0.253048	0.00542248	0.0720207	0.43405	0.0424663	0.705075
Pipas_chr2-1_0128	overlaps with PP7435_Chr2-1179 which might be wrong predicted	-0.62749	8.05421e-09	-0.456751	5.17786e-07	-0.00971467	0.845653	0.0244834	0.691885	0.159469	0.0152692	0.145808	0.00829308	0.0382622	0.68558	0.000820435	0.994295
Pipas_chr2-1_0129	PP7435_Chr2-1178	0.0960425	0.383714	0.241063	0.0409025	0.270832	0.0163947	0.311866	0.00790542	0.0268648	0.848633	-0.172506	0.144397	-0.359079	0.0148448	-0.18599	0.241317
Pipas_chr2-1_0130	PP7435_Chr2-1177	0.269113	0.000470768	0.103024	0.176898	0.376928	6.48202e-05	0.480544	1.12869e-05	0.35616	0.000150865	0.329026	6.59131e-05	-0.0708759	0.579631	0.00496106	0.95924
Pipas_chr2-1_0131	PP7435_Chr2-1176	1.15775	5.74676e-10	0.988718	1.13998e-08	0.830199	2.66204e-08	0.760809	1.87437e-06	0.651359	1.40152e-06	0.403722	0.000226196	0.281592	0.0314285	0.0453121	0.7586
Pipas_chr2-1_0132	PP7435_Chr2-1175	-1.23412	2.52789e-11	-0.973084	2.1331e-09	-0.766201	1.0089e-08	-0.712195	2.06106e-07	-0.364192	8.61188e-05	0.00104553	0.99064	-0.110085	0.283477	0.01693	0.882863
Pipas_chr2-1_0133	PP7435_Chr2-1174	-0.390203	0.000160194	-0.360604	0.000131769	-0.437595	5.54793e-05	-0.485966	1.99629e-05	-0.464902	0.000230499	-0.192795	0.0292668	-0.0153581	0.901267	0.0221453	0.877843
Pipas_chr2-1_0134	PP7435_Chr2-1173	-0.17659	0.00941589	-0.137252	0.0144727	-0.0409845	0.433129	-0.0270965	0.70497	-0.0510037	0.460004	0.113851	0.0632219	0.234239	0.00860342	0.0966155	0.200728
Pipas_chr2-1_0135	PP7435_Chr2-1171	-0.382798	0.00193754	-0.197649	0.0817177	0.0485178	0.669124	-0.108872	0.343453	0.108264	0.37937	0.0441863	0.75412	-0.303827	0.0729539	-0.08775	0.673482
Pipas_chr2-1_0136	PP7435_Chr2-1170	0.162598	0.0236002	0.267358	0.00103976	0.226701	0.00233436	0.30006	0.000685466	0.125143	0.0725236	0.145221	0.0410352	0.0436598	0.617109	-0.0442157	0.666572
Pipas_chr2-1_0137	PP7435_Chr2-1169	0.593213	1.77039e-09	0.562145	1.31008e-08	0.406673	1.12943e-05	0.325424	0.000601034	0.227023	0.000927078	0.27844	3.03176e-05	0.197319	0.00365112	0.0112899	0.892327
Pipas_chr2-1_0138	new exon between PP7435_Chr2-1168 and PP7435_Chr2-1169	-0.854772	5.93529e-08	-0.96816	8.72912e-09	-0.784221	3.79422e-08	-0.588072	0.000129161	-0.317619	0.00245598	-0.275387	0.00607948	-0.00781543	0.962091	-0.0326748	0.824405
Pipas_chr2-1_0139	PP7435_Chr2-1168	-0.196691	0.00088426	-0.25127	0.000239114	-0.34053	3.46436e-06	-0.386155	1.99426e-06	-0.548971	1.60841e-06	-0.184835	0.00297784	-0.0680352	0.309142	-0.0418587	0.619927
Pipas_chr2-1_0140	PP7435_Chr2-1167	0.734936	1.27259e-07	0.846413	2.98366e-08	0.572717	1.98924e-06	0.389664	0.00021041	-0.202628	0.0579178	0.0351399	0.680916	-0.0337465	0.762219	-0.284768	0.00958972
Pipas_chr2-1_0141	PP7435_Chr2-1166	-0.14497	0.036471	-0.15281	0.0215969	0.0319968	0.490117	0.0901117	0.0923149	0.158793	0.00702279	0.192936	0.00197944	-0.108842	0.148033	-0.117038	0.0673571
Pipas_chr2-1_0142	PP7435_Chr2-1165	0.0792378	0.316805	-0.133708	0.103298	-0.0340615	0.715191	-0.130593	0.150834	0.0549995	0.571948	0.0234146	0.81707	-0.0185049	0.888325	-0.109021	0.33911
Pipas_chr2-1_0143	new exon PP7435_Chr2-1164 (annotated only as gene but not as coding sequence)	1.50827	3.38566e-13	1.2365	8.01675e-11	1.1776	4.8537e-12	1.16214	9.513e-10	1.21946	3.9369e-11	0.693383	3.30058e-09	0.185814	0.0314285	0.205833	0.00749907
Pipas_chr2-1_0144	PP7435_Chr2-1163	0.678716	2.24892e-05	0.338068	0.00120764	0.705009	1.32877e-06	0.729132	1.51317e-06	0.618069	1.86576e-05	0.315549	0.00362954	-0.230395	0.0624617	-0.282438	0.0524227
Pipas_chr2-1_0145	PP7435_Chr2-1162	-0.051421	0.506367	-0.087481	0.26118	-0.309562	0.00314143	-0.439477	1.80107e-05	-0.221196	0.0135663	-0.211121	0.0203163	-0.0922401	0.317497	-0.00954493	0.944141
Pipas_chr2-1_0146	PP7435_Chr2-1161	0.780709	2.71035e-07	0.857671	4.4982e-08	0.717677	5.45148e-06	0.738431	1.74403e-06	0.664755	5.32032e-06	0.472955	0.000125531	0.389188	0.00211611	0.187525	0.216846
Pipas_chr2-1_0147	new exon between PP7435_Chr2-1160 and PP7435_Chr2-1161, but low signal	0.68989	6.41499e-06	0.643701	3.85197e-05	0.260893	0.00857651	0.136552	0.224633	0.113455	0.346089	0.0521906	0.630024	0.0733118	0.622242	0.0469407	0.747583
Pipas_chr2-1_0148	new exon between PP7435_Chr2-1160 and PP7435_Chr2-1161, but low signal	-0.0839588	0.208292	-0.154109	0.0149694	-0.0934691	0.0984172	-0.138698	0.0258004	0.0405883	0.524093	0.0546209	0.413011	0.128395	0.104338	-0.0296098	0.736295
Pipas_chr2-1_0149	PP7435_Chr2-1160	-0.912085	3.04837e-08	-0.725464	2.25896e-06	-0.00524784	0.953747	0.436261	0.00180075	0.64671	2.3386e-06	0.613592	1.167e-05	0.3846	0.00786004	0.201446	0.091524
Pipas_chr2-1_0150	PP7435_Chr2-1159	0.687326	8.50444e-08	0.423404	7.23146e-05	0.366769	3.87026e-05	0.366668	0.00105837	0.38127	0.000412982	0.215824	0.0107371	-0.111864	0.391996	-0.0222045	0.854334
Pipas_chr2-1_0151	PP7435_Chr2-1158	1.34967	6.31786e-12	1.12091	7.31218e-11	1.50364	8.35097e-13	1.50607	6.97504e-11	1.12747	2.43431e-10	0.468318	1.73485e-05	0.626316	0.000170281	0.180896	0.0493491
Pipas_chr2-1_0152	PP7435_Chr2-1157	-0.173083	0.00266137	-0.205882	0.000879765	-0.189141	0.00190554	-0.0845056	0.254185	0.181897	0.00459642	-0.0296974	0.648462	0.166866	0.0343188	0.023338	0.771048
Pipas_chr2-1_0153	PP7435_Chr2-1156	-0.552425	5.97336e-07	-0.520566	5.41645e-06	-0.412576	1.66948e-05	-0.329593	0.000151271	-0.236561	0.0040959	0.0163702	0.836263	-0.143025	0.128025	-0.0789192	0.403832
Pipas_chr2-1_0154	PP7435_Chr2-1155	0.167359	0.027871	0.224251	0.00272326	0.193824	0.00758216	0.287851	0.000761766	0.0595158	0.547974	0.13836	0.0918502	0.0931606	0.249673	0.0537855	0.607406
Pipas_chr2-1_0155	part of PP7435_Chr2-1155 which might be wrong predicted	0.149217	0.0133196	0.183728	0.00198098	0.200624	0.00186483	0.244844	0.00031312	0.139151	0.0731362	0.115406	0.0938814	0.0952351	0.240475	0.0313565	0.699189
Pipas_chr2-1_0156	PP7435_Chr2-1154	0.215443	0.0403972	0.314256	0.00480042	0.43834	0.000223639	0.437053	0.000432984	0.255674	0.018533	0.20046	0.0635325	0.0355445	0.782527	-0.14524	0.286732
Pipas_chr2-1_0157	PP7435_Chr2-1153	0.881123	3.6567e-07	0.922041	9.84447e-08	0.989504	5.05039e-08	0.839768	2.23686e-06	0.413446	0.000813183	0.458081	0.000582984	0.0885557	0.497259	0.130304	0.384781
Pipas_chr2-1_0158	PP7435_Chr2-1152	0.170527	0.00076891	0.12849	0.00793605	0.0875461	0.0706444	-0.00488363	0.935673	-0.0213484	0.701469	-0.0866245	0.0721813	-0.245929	0.000745475	-0.140836	0.0180021
Pipas_chr2-1_0159	PP7435_Chr2-1151	-0.416483	1.43718e-05	-0.391089	3.24629e-05	-0.136514	0.087761	-0.046501	0.519849	0.0314573	0.654243	-0.10113	0.167222	-0.139875	0.0802103	-0.238235	0.00880515
Pipas_chr2-1_0160	PP7435_Chr2-1150	-1.9025	6.05426e-08	-1.57224	6.61539e-07	-1.29264	2.97946e-06	-1.10634	2.77821e-05	-1.14978	1.05374e-05	-0.778706	0.00135311	-0.723936	0.0105457	-0.291017	0.328109
Pipas_chr2-1_0161	PP7435_Chr2-1149	0.694286	9.04859e-10	0.593267	1.04334e-08	0.436843	1.58546e-06	0.303654	0.000238309	0.289677	4.81069e-05	0.25245	0.0001296	0.0947947	0.157983	0.023541	0.762871
Pipas_chr2-1_0162	PP7435_Chr2-1148	0.221229	0.00231148	0.282192	0.000403336	0.2355	0.0024402	0.22006	0.00892908	0.120747	0.0943707	0.156535	0.036966	0.0167638	0.881326	0.089252	0.363906
Pipas_chr2-1_0163	PP7435_Chr2-1147	-0.882433	2.57613e-11	-0.778623	1.16117e-10	-0.715798	1.69201e-10	-0.62638	8.61693e-09	-0.555087	1.59582e-08	-0.0833063	0.133991	-0.0635963	0.308891	-0.0369087	0.582066
Pipas_chr2-1_0164	PP7435_Chr2-1146	0.657363	4.79108e-05	0.723617	1.5721e-05	0.470702	0.000333491	0.294325	0.0402694	0.254391	0.0314369	0.256986	0.042765	0.259822	0.181221	0.158993	0.316632
Pipas_chr2-1_0165	PP7435_Chr2-1145	0.447875	2.0217e-06	0.467274	2.04145e-06	0.374989	9.42898e-06	0.390033	1.76678e-05	0.392056	1.19446e-05	0.295281	0.000327366	0.188368	0.0356594	0.0242674	0.811776
Pipas_chr2-1_0166	PP7435_Chr2-1144	-0.323201	0.00110556	-0.246256	0.00239051	-0.225021	0.00212907	-0.141174	0.0554774	-0.185697	0.0682127	-0.193262	0.0230341	-0.135194	0.204825	-0.144667	0.08171
Pipas_chr2-1_0167	PP7435_Chr2-1143	-0.0597845	0.440015	-0.047136	0.540624	-0.202709	0.019702	-0.213852	0.0141619	-0.0857485	0.395017	-0.140327	0.121047	0.142365	0.128398	-0.00178275	0.991723
Pipas_chr2-1_0168	PP7435_Chr2-1141	-0.229661	0.00461196	-0.246526	0.00419887	-0.217554	0.00656095	-0.160831	0.0495535	-0.19727	0.034644	-0.300094	0.00128909	-0.412265	0.000327827	-0.278597	0.0109269
Pipas_chr2-1_0169	PP7435_Chr2-1140	1.14482	1.75116e-10	1.00246	5.51974e-10	0.951239	4.2967e-09	0.900706	5.72455e-08	0.867015	1.60608e-08	0.443666	7.03939e-05	0.5165	0.00157489	0.122327	0.309105
Pipas_chr2-1_0170	PP7435_Chr2-1139	-0.0348134	0.733922	0.0294785	0.755389	0.0856985	0.400009	0.132714	0.234836	-0.184452	0.0693827	-0.198469	0.0561019	-0.178071	0.135179	-0.080122	0.622791
Pipas_chr2-1_0171	PP7435_Chr2-1138	-0.326185	8.43546e-05	-0.325918	0.000113142	-0.317424	2.35234e-05	-0.363043	0.000170681	-0.481893	1.70443e-05	-0.327359	2.07202e-05	-0.17001	0.098336	-0.237853	0.00577559
Pipas_chr2-1_0172	PP7435_Chr2-1137	1.03738	3.305e-07	1.00598	1.59566e-06	0.810346	5.94394e-06	0.798221	5.66489e-06	0.169132	0.277479	-0.0595609	0.672611	-0.2151	0.120436	-0.158975	0.366781
Pipas_chr2-1_0173	PP7435_Chr2-1136	0.485753	7.43568e-05	0.593203	1.52248e-05	0.769575	7.26443e-08	0.875852	7.19884e-09	0.561498	1.81453e-06	0.419467	0.000411014	0.331725	0.0115862	0.136882	0.243826
Pipas_chr2-1_0174	PP7435_Chr2-1135	0.143969	0.00401703	0.248714	3.67124e-05	0.197786	0.000579501	0.123278	0.0357732	0.134748	0.0175861	0.101999	0.0573833	0.130086	0.0353503	0.0428642	0.464993
Pipas_chr2-1_0175	PP7435_Chr2-1134	0.0179004	0.708443	0.0179884	0.730312	-0.158526	0.00139752	-0.275283	0.00139929	-0.333921	8.43089e-06	-0.343178	7.04771e-06	-0.0601959	0.373886	-0.143918	0.0163982
Pipas_chr2-1_0176	PP7435_Chr2-1133	0.890742	9.72471e-07	0.968019	1.67766e-07	1.04082	1.14279e-07	1.10087	4.32512e-08	0.780192	6.25981e-06	0.166252	0.179998	-0.115679	0.419592	-0.342361	0.0384964
Pipas_chr2-1_0177	PP7435_Chr2-1131	0.864828	1.92532e-08	0.963999	2.0178e-10	1.13851	1.7862e-11	1.09473	2.52427e-11	0.578518	3.74387e-06	0.117368	0.125185	0.371542	0.00148229	0.0136221	0.89774
Pipas_chr2-1_0178	PP7435_Chr2-1130	1.3789	6.80483e-11	1.4006	2.70485e-11	1.45477	8.20329e-11	1.58499	1.24275e-11	1.0364	2.64331e-08	0.335855	0.00330214	0.348772	0.005988	0.323169	0.00460591
Pipas_chr2-1_0179	PP7435_Chr2-1126	0.0372707	0.749316	-0.0179417	0.86059	-0.122954	0.20435	-0.303436	0.00852281	-0.523856	7.99702e-05	-0.360716	0.00186565	-0.277448	0.0182045	-0.224079	0.0791083
Pipas_chr2-1_0180	PP7435_Chr2-1125	1.0732	1.41013e-10	1.18929	5.33722e-11	0.968131	6.79201e-09	0.902384	6.64882e-09	0.785359	1.68196e-07	0.597195	6.37839e-07	0.324526	0.00260131	0.157061	0.169272
Pipas_chr2-1_0182	PP7435_Chr2-1124	-0.352828	4.31075e-05	-0.374681	1.59342e-05	-0.321054	0.000181749	-0.404659	4.12358e-06	-0.382707	0.000160093	-0.238499	0.0015597	0.0240138	0.748439	-0.0182089	0.81799
Pipas_chr2-1_0183	PP7435_Chr2-1123	-0.466909	1.28834e-05	-0.564672	3.11983e-07	-0.400881	7.44303e-06	-0.377839	8.03283e-05	-0.313184	0.000269037	-0.0843396	0.24226	-0.140175	0.0702092	-0.121643	0.148147
Pipas_chr2-1_0184	PP7435_Chr2-1122	0.747554	4.27286e-09	0.59195	7.23647e-08	0.750661	2.09839e-08	0.826063	9.04182e-08	0.704171	3.00416e-08	0.455441	3.58332e-06	0.324312	0.00860342	0.0748377	0.332789
Pipas_chr2-1_0185	PP7435_Chr2-1121	0.0480084	0.320282	0.140494	0.0368902	0.0835167	0.0999442	0.116566	0.0404212	0.278824	0.00141761	0.302078	1.47237e-05	0.13291	0.0553186	0.153372	0.0204854
Pipas_chr2-1_0186	PP7435_Chr2-1120	-2.9703	5.18071e-15	-2.52934	2.97672e-13	-2.01381	1.24795e-12	-1.85482	1.44543e-11	-0.978773	5.21432e-08	-0.15741	0.0305849	0.00496198	0.972984	0.0873393	0.347853
Pipas_chr2-1_0187	PP7435_Chr2-1119	-0.225618	0.00201538	-0.298429	0.000188327	-0.174936	0.0207532	-0.280821	0.00119597	-0.00187746	0.985505	0.00615125	0.92026	0.0650561	0.472299	0.107889	0.178709
Pipas_chr2-1_0188	PP7435_Chr2-1118	-0.013854	0.843164	-0.116743	0.094651	0.00633679	0.919787	0.00949162	0.889921	-0.196475	0.00835948	-0.0823233	0.357763	-0.365529	0.00574557	-0.317092	0.00278614
Pipas_chr2-1_0189	PP7435_Chr2-1117	-0.866507	4.31576e-07	-0.983063	7.97356e-09	-0.933428	3.51344e-08	-0.824094	2.35084e-07	-0.42337	0.000213456	-0.287193	0.00648421	-0.0483535	0.66287	0.00458603	0.981809
Pipas_chr2-1_0190	PP7435_Chr2-1116	0.737666	2.60824e-06	0.87898	2.50564e-07	1.35394	5.46556e-10	1.50034	2.79569e-10	1.13346	1.771e-07	0.528302	0.000250407	0.282238	0.0244632	-0.000131246	0.998901
Pipas_chr2-1_0191	PP7435_Chr2-1116	-1.19326	8.40299e-12	-1.10093	7.97303e-11	-0.954283	5.65286e-11	-0.89801	6.99272e-11	-0.775993	4.83338e-10	-0.0175004	0.753335	-0.0167979	0.851085	0.0159604	0.864556
Pipas_chr2-1_0192	PP7435_Chr2-1115	3.61079	5.07213e-15	3.59977	2.90423e-16	3.8117	7.15503e-16	3.79654	3.1128e-16	3.43031	7.15345e-15	2.44944	2.11337e-13	1.11758	1.02963e-07	0.580931	5.13928e-05
Pipas_chr2-1_0193	PP7435_Chr2-1114	-1.16294	2.4433e-11	-1.00462	7.92751e-11	-1.13536	1.89922e-11	-1.06012	2.92269e-11	-0.966414	1.90499e-10	-0.473071	3.7526e-06	-0.162649	0.0700225	-0.085055	0.252282
Pipas_chr2-1_0194	PP7435_Chr2-1113	-0.392977	4.69172e-05	-0.405116	2.31263e-05	-0.538483	1.22739e-06	-0.506435	1.7721e-06	-0.426822	3.59108e-05	-0.237327	0.00323069	-0.19202	0.0570312	-0.084285	0.452005
Pipas_chr2-1_0195	PP7435_Chr2-1112	0.463409	2.63571e-07	0.411881	1.54455e-06	0.231607	0.000201244	0.173826	0.00560412	-0.059246	0.320689	0.167864	0.00401541	-0.0350231	0.665576	-0.0490567	0.537542
Pipas_chr2-1_0196	PP7435_Chr2-1111	-1.76688	8.2495e-11	-1.55075	5.91214e-11	-1.50254	2.98994e-11	-1.47861	2.26873e-11	-1.27716	2.03962e-09	-0.533843	2.64645e-05	-0.0161729	0.904108	-0.0927282	0.438943
Pipas_chr2-1_0197	PP7435_Chr2-1110	-1.14164	1.86533e-11	-1.05147	1.08156e-09	-0.864131	1.23192e-09	-0.721694	1.83594e-07	-0.44434	6.22442e-06	-0.502774	1.23031e-06	-0.112067	0.343961	-0.044769	0.690241
Pipas_chr2-1_0198	PP7435_Chr2-1109	0.846622	5.06152e-09	0.750655	3.99433e-09	0.432188	2.31688e-06	0.23397	0.00203035	-0.081698	0.216922	-0.214505	0.00675864	-0.136025	0.168207	-0.200905	0.0532396
Pipas_chr2-1_0199	PP7435_Chr2-1108	0.622617	1.11683e-06	0.569483	2.84239e-05	0.881758	2.41918e-09	1.05874	2.19272e-09	0.726538	7.82301e-07	0.202818	0.0129921	0.524217	0.000138149	0.106097	0.296015
Pipas_chr2-1_0200	PP7435_Chr2-1107	-0.035147	0.451286	-0.00100241	0.985487	0.175913	0.00148465	0.263399	0.000280227	0.405886	8.43526e-07	0.28631	8.24072e-05	0.377232	2.2672e-05	0.190153	0.00459096
Pipas_chr2-1_0201	PP7435_Chr2-1106	0.370589	0.0266974	0.495337	0.00273405	1.058	1.21205e-06	1.16056	4.38516e-07	0.984519	4.83972e-06	0.491168	0.00471551	0.0668305	0.727909	-0.235937	0.267132
Pipas_chr2-1_0202	PP7435_Chr2-1105	1.93184	6.06761e-10	2.01801	4.41817e-11	2.17705	9.91002e-11	2.0689	1.24351e-10	1.64783	4.99935e-09	0.582148	0.00127577	0.246364	0.101607	-0.119391	0.526501
Pipas_chr2-1_0203	PP7435_Chr2-1104	1.59084	1.61013e-14	1.63783	7.92512e-14	1.7466	1.56687e-14	1.59517	1.04113e-13	1.26922	2.21031e-12	1.01744	6.42159e-11	0.55237	5.50184e-07	0.305881	0.000219798
Pipas_chr2-1_0204	PP7435_Chr2-1103	0.841755	0.00436839	1.03093	0.000674315	1.31462	6.5785e-05	1.2853	0.000110978	1.01098	0.00121253	0.29423	0.299817	-0.184882	0.543554	-0.365426	0.333013
Pipas_chr2-1_0205	PP7435_Chr2-1102	1.23876	5.51042e-12	1.10915	4.418e-12	1.34556	6.71261e-10	1.39729	1.62664e-13	1.26645	2.53588e-12	0.441962	6.45117e-07	0.567881	3.39711e-07	0.062595	0.348894
Pipas_chr2-1_0206	PP7435_Chr2-1101	0.570194	3.67733e-07	0.414347	2.42132e-05	0.0952262	0.121395	-0.0693052	0.3339	-0.116314	0.16434	0.0759686	0.3506	-0.00404173	0.972359	0.0874871	0.293299
Pipas_chr2-1_0207	PP7435_Chr2-1100	0.803761	1.00108e-10	0.74653	3.97306e-10	0.531288	5.97633e-09	0.531867	1.15545e-07	0.512705	8.42697e-08	0.371688	1.92305e-06	0.306343	0.000329079	0.210559	0.00226507
Pipas_chr2-1_0208	PP7435_Chr2-1099	1.35665	1.0173e-12	1.18877	1.61108e-11	1.1678	9.46123e-12	1.1976	1.10553e-11	1.08599	1.15968e-10	0.598773	3.25286e-06	0.590996	1.55136e-05	0.162194	0.186099
Pipas_chr2-1_0209	PP7435_Chr2-1098	1.22509	2.78842e-09	1.25509	2.43482e-09	1.28458	2.02309e-09	1.16595	1.86365e-08	0.91536	2.04437e-07	0.656084	2.94273e-05	0.158409	0.282047	0.106827	0.492125
Pipas_chr2-1_0210	PP7435_Chr2-1097	1.52124	2.6242e-09	1.66907	2.07273e-10	1.83476	9.65478e-11	1.77059	1.76764e-11	1.62196	6.52155e-10	1.36669	9.74985e-09	0.869422	4.90437e-06	0.407784	0.0190385
Pipas_chr2-1_0211	PP7435_Chr2-1096	0.220663	0.132869	0.313279	0.0371555	0.441734	0.00269576	0.519127	0.00118031	0.359873	0.00933835	0.271763	0.0617542	-0.0143589	0.949537	0.0693269	0.743731
Pipas_chr2-1_0212	PP7435_Chr2-1095	-0.721983	2.59236e-09	-0.585802	9.83605e-08	-0.481577	3.2369e-06	-0.452967	4.11358e-06	-0.486248	1.10766e-06	-0.0802662	0.209329	-0.0574655	0.496832	-0.111239	0.234101
Pipas_chr2-1_0213	PP7435_Chr2-1094	1.58691	3.11246e-10	1.77861	1.28686e-11	2.07401	1.06981e-12	2.05967	7.5303e-12	1.74883	2.6083e-10	0.549	5.48203e-05	0.272349	0.0528598	-0.0675298	0.652782
Pipas_chr2-1_0214	PP7435_Chr2-1093	-0.313766	0.000480505	-0.256668	0.00302654	-0.137189	0.0779824	-0.200287	0.0411216	-0.119808	0.171878	0.0865037	0.25758	-0.185365	0.0877748	-0.0506729	0.666699
Pipas_chr2-1_0215	PP7435_Chr2-1090	0.27548	0.000355163	0.438768	5.16009e-06	0.491401	3.23264e-06	0.552946	2.53393e-06	0.354873	0.000232791	0.386337	1.88113e-05	0.243635	0.00908879	0.146307	0.118249
Pipas_chr2-1_0216	PP7435_Chr2-1089	0.471124	0.000968545	0.541129	0.00045654	0.810185	5.26245e-08	0.828177	2.29389e-07	0.737465	9.22497e-07	0.388742	0.00067656	0.11066	0.34834	0.0910288	0.512453
Pipas_chr2-1_0217	PP7435_Chr2-1088	0.00830619	0.879945	0.0387455	0.46721	-0.246558	0.000154397	-0.352243	1.36524e-05	-0.492212	9.11432e-06	-0.205427	0.00233606	-0.116533	0.190675	-0.0602344	0.446376
Pipas_chr2-1_0218	PP7435_Chr2-1087	0.178114	0.268399	-0.100077	0.531642	0.168372	0.273058	0.200096	0.189777	0.467029	0.00668927	0.37695	0.0333596	0.0913572	0.604188	-0.0324859	0.905996
Pipas_chr2-1_0219	PP7435_Chr2-1086	0.414866	3.61604e-07	0.449679	2.14992e-07	0.519684	1.94229e-08	0.539957	4.60977e-08	0.507337	9.55467e-08	0.321183	2.97387e-05	0.114925	0.124808	0.0358193	0.628046
Pipas_chr2-1_0220	PP7435_Chr2-1085	0.289834	0.0271065	0.314087	0.0122271	0.0334632	0.78852	-0.24711	0.0781331	-0.364223	0.00970093	-0.0513539	0.718348	-0.126701	0.549052	0.0554638	0.834333
Pipas_chr2-1_0221	PP7435_Chr2-1084	0.323761	0.0107823	0.320428	0.0196679	0.372546	0.00404199	0.506685	0.000425511	0.552303	0.00011563	0.0379477	0.762763	-0.24382	0.100323	-0.194109	0.250389
Pipas_chr2-1_0222	PP7435_Chr2-1083	0.62041	1.87503e-06	0.617172	7.00055e-06	0.653024	2.04197e-07	0.686146	3.57691e-07	0.355731	0.003471	0.103922	0.194838	-0.0554921	0.565089	-0.116114	0.271897
Pipas_chr2-1_0223	PP7435_Chr2-1082	-0.785393	3.08932e-05	-0.963952	4.46482e-06	-1.01474	5.39258e-07	-1.21468	2.51268e-07	-0.885432	8.23004e-06	-0.501621	0.0023763	-0.127771	0.568639	-0.0939804	0.653986
Pipas_chr2-1_0224	PP7435_Chr2-1081	0.443127	0.000305406	0.366089	0.00380958	0.339703	0.000862491	0.287698	0.00645735	0.263878	0.0262972	0.0738275	0.534152	-0.0671381	0.562064	-0.1017	0.538549
Pipas_chr2-1_0225	PP7435_Chr2-1080	0.596845	9.77902e-08	0.633683	1.91941e-08	0.417656	5.36285e-06	0.319204	0.000163701	0.249124	0.00211264	0.161749	0.020752	0.0409902	0.675124	0.0459194	0.652718
Pipas_chr2-1_0226	PP7435_Chr2-1079	1.57377	5.57523e-13	1.44004	1.29023e-12	1.22925	3.38256e-11	1.01793	3.6644e-10	0.63473	1.75959e-07	0.232282	0.00177722	-0.0600163	0.508276	-0.236059	0.014728
Pipas_chr2-1_0227	PP7435_Chr2-1078	0.0333349	0.836025	0.020806	0.891392	0.328671	0.0358976	0.410802	0.0196747	0.226636	0.135015	0.298276	0.0750151	-0.193761	0.295237	-0.08472	0.736786
Pipas_chr2-1_0228	PP7435_Chr2-1077	-2.95418	3.27518e-15	-2.61322	2.72341e-13	-1.9749	1.47529e-12	-1.72036	5.95468e-12	-1.03474	3.73018e-10	-0.317494	0.000302839	0.0307598	0.759355	-0.0191503	0.862839
Pipas_chr2-1_0229	PP7435_Chr2-1076	0.991685	5.49732e-10	1.20497	4.16301e-11	1.41026	1.9706e-12	1.62099	1.2013e-12	1.29231	2.27208e-09	0.732818	6.25102e-08	0.454433	0.000203503	0.242845	0.0135798
Pipas_chr2-1_0230	PP7435_Chr2-1075	-0.686871	2.10917e-07	-0.630858	1.53511e-06	-0.537142	1.45914e-06	-0.455836	2.40107e-05	-0.420063	0.000409102	-0.360953	0.000300423	-0.376306	0.00889442	-0.157052	0.199959
Pipas_chr2-1_0231	PP7435_Chr2-1074	0.649527	7.78079e-05	0.898243	6.24139e-07	1.18072	1.01464e-08	1.21277	7.19353e-09	0.671462	1.19534e-05	0.358658	0.00580674	0.277774	0.0618327	0.0292711	0.87475
Pipas_chr2-1_0232	PP7435_Chr2-1073	-0.635629	3.54452e-09	-0.578725	2.30486e-07	-0.738002	1.50659e-09	-0.748898	1.49789e-09	-0.577924	2.82828e-07	-0.252477	0.000500975	-0.0614306	0.404525	-0.0101829	0.920574
Pipas_chr2-1_0233	PP7435_Chr2-1072	0.0106605	0.92773	0.0166656	0.881407	-0.213125	0.0544207	-0.347162	0.025609	-0.180315	0.212479	-0.22564	0.0717815	-0.144966	0.378769	0.055489	0.755245
Pipas_chr2-1_0234	PP7435_Chr2-1071	-0.48006	0.00022804	-0.554089	6.51134e-05	-0.637039	1.97886e-06	-0.774376	1.9582e-05	-0.598044	7.33466e-06	-0.599382	1.81621e-05	-0.464312	0.00448258	-0.110432	0.470259
Pipas_chr2-1_0235	PP7435_Chr2-1070	-2.15353	2.50457e-10	-2.13686	2.81927e-10	-2.08686	2.33525e-11	-1.98551	2.00383e-10	-1.64531	2.95364e-09	-1.13921	4.14117e-07	-0.427272	0.00446179	-0.161544	0.347632
Pipas_chr2-1_0236	new exon between PP7435_Chr2-1069 and PP7435_Chr2-1070 or part of PP7435_Chr2-1069	-0.137439	0.0264005	-0.353866	1.36764e-05	-0.398715	1.4224e-06	-0.285551	0.000313958	-0.183963	0.00544604	-0.207767	0.00164305	-0.242848	0.0068557	-0.073006	0.304611
Pipas_chr2-1_0237	PP7435_Chr2-1069	1.12674	1.95901e-11	1.07752	1.10668e-11	1.15833	9.05627e-12	1.21819	1.95812e-12	0.834394	1.11188e-09	0.184286	0.0056373	0.296451	0.000275112	0.074613	0.336791
Pipas_chr2-1_0238	PP7435_Chr2-1068	-0.0150988	0.935948	0.318303	0.0564538	0.786786	9.39557e-05	0.963226	1.18133e-05	0.956029	2.83571e-05	0.200369	0.255635	-0.0457625	0.822015	-0.547527	0.0180021
Pipas_chr2-1_0239	PP7435_Chr2-1066	-0.0141368	0.835102	-0.117995	0.0851079	-0.379337	8.17945e-05	-0.721183	4.34273e-06	-0.554125	1.33194e-05	-0.19733	0.0140573	-0.122231	0.299379	-0.00867539	0.941453
Pipas_chr2-1_0240	PP7435_Chr2-1065	0.0465795	0.42499	0.149315	0.0259783	0.160474	0.0381897	0.268544	0.00112179	0.265949	0.000403001	0.252167	0.000823742	0.208478	0.0144161	0.0792812	0.485514
Pipas_chr2-1_0241	PP7435_Chr2-1064	1.06264	9.7073e-10	1.10264	1.19472e-10	1.21199	8.84748e-10	1.2821	2.28368e-11	0.840499	1.14675e-06	0.689577	4.29123e-07	0.391807	0.000563874	0.148798	0.179386
Pipas_chr2-1_0242	PP7435_Chr2-1063	-0.52695	1.50899e-05	-0.402946	0.000109601	-0.18592	0.0168356	-0.155932	0.0693973	-0.151564	0.0546569	0.0460642	0.614283	-0.0297249	0.770863	-0.0550719	0.645669
Pipas_chr2-1_0243	PP7435_Chr2-1062	0.299778	2.8285e-05	0.283954	1.6808e-05	0.175855	0.0172834	-0.0198531	0.813909	-0.0124265	0.824858	-0.0594807	0.287649	-0.174435	0.0778612	0.000268147	0.997811
Pipas_chr2-1_0244	PP7435_Chr2-1060	-0.127763	0.0296523	-0.0778563	0.195395	-0.14023	0.0138907	-0.0877278	0.226698	-0.0597364	0.352029	-0.0139649	0.826188	0.0632071	0.379616	0.105398	0.149025
Pipas_chr2-1_0245	PP7435_Chr2-1059	0.213369	0.00062989	0.169176	0.0103313	0.0684284	0.365943	-0.103959	0.372137	-0.299968	0.000602818	0.0175256	0.811142	-0.354006	0.000364275	-0.167102	0.0917467
Pipas_chr2-1_0246	PP7435_Chr2-1058	0.036824	0.454211	0.0165656	0.7541	-0.169137	0.00129071	-0.163996	0.0356392	0.00435386	0.951519	0.147716	0.0153402	0.238481	0.00440311	0.0423263	0.552095
Pipas_chr2-1_0247	PP7435_Chr2-1057	-1.03826	1.0416e-10	-1.03905	3.18313e-11	-0.92815	8.27106e-11	-0.804972	1.26205e-09	-0.594123	5.58854e-08	-0.218398	0.00181346	-0.0853778	0.314498	-0.0701216	0.397823
Pipas_chr2-1_0248	PP7435_Chr2-1056	1.35908	4.83309e-08	1.20358	5.32735e-08	1.44502	1.81401e-08	1.4052	1.94146e-08	1.14381	3.24392e-07	0.515919	0.00092529	0.078175	0.645174	-0.159965	0.371144
Pipas_chr2-1_0249	PP7435_Chr2-1055	0.246379	0.000208819	0.0911109	0.126346	0.42371	1.08446e-05	0.683935	4.95605e-08	0.649159	6.29982e-08	0.595732	2.16097e-08	0.326599	0.00260509	0.125026	0.0865086
Pipas_chr2-1_0250	PP7435_Chr2-1054	0.453262	0.00129922	0.275507	0.0204311	0.345896	0.0114539	0.28365	0.0149773	0.250083	0.0602783	-0.00978076	0.947416	-0.560379	0.00195326	-0.317489	0.0565848
Pipas_chr2-1_0251	PP7435_Chr2-1053	0.953773	5.97234e-07	0.862988	1.30803e-06	0.886561	1.28335e-06	0.789269	6.05714e-06	0.601755	0.000105901	0.130024	0.312461	-0.0186162	0.915139	-0.216022	0.250389
Pipas_chr2-1_0252	PP7435_Chr2-1053	0.208374	0.0187317	0.245692	0.00550701	0.262462	0.00376511	0.309862	0.00120885	0.335736	0.00158484	-0.012233	0.897481	0.0392136	0.706615	-0.0834099	0.547066
Pipas_chr2-1_0253	PP7435_Chr2-1052	1.39361	1.28983e-09	1.34914	1.9184e-09	1.33254	2.3572e-09	1.34558	3.20609e-09	0.576421	0.000958592	0.623558	6.44674e-05	0.277704	0.0369365	0.158895	0.345742
Pipas_chr2-1_0254	PP7435_Chr2-1051	0.274004	0.000391463	0.256205	0.000338104	0.0370749	0.501152	0.00768301	0.900067	0.0705782	0.234495	0.236575	0.000928382	0.143718	0.0611003	0.123898	0.0777392
Pipas_chr2-1_0255	PP7435_Chr2-1050	1.95127	1.20613e-12	1.92982	6.67995e-13	1.87195	6.24982e-13	1.84117	5.12995e-12	1.55517	1.33405e-10	1.06857	6.85865e-09	0.652422	6.10891e-06	0.331465	0.00467425
Pipas_chr2-1_0256	PP7435_Chr2-1049	-0.28853	0.007666	-0.117726	0.197846	0.131795	0.135012	0.216153	0.0341254	-0.0301271	0.780658	-0.00282008	0.978165	-0.0926217	0.417228	-0.181415	0.134206
Pipas_chr2-1_0257	PP7435_Chr2-1048	-0.385805	2.51765e-05	-0.389769	1.89636e-05	-0.444132	6.38921e-07	-0.406967	1.04282e-05	-0.422834	1.53765e-06	-0.164079	0.0134988	0.114257	0.338537	-0.09859	0.201772
Pipas_chr2-1_0258	new exon PP7435_Chr2-1047 (annotated only as gene but not as coding sequence)	0.700207	2.62724e-05	0.319596	0.00756449	0.183885	0.140061	0.0256775	0.891562	0.481411	0.000399616	0.308839	0.00280887	-0.0560127	0.77221	0.169442	0.238104
Pipas_chr2-1_0259	new exon between PP7435_Chr2-1046 and PP7435_Chr2-1047	-1.68963	5.04991e-14	-1.62499	6.89168e-13	-1.44216	8.43885e-14	-1.328	3.18906e-11	-0.696703	7.35314e-09	-0.470009	3.06e-07	0.0271935	0.831413	0.100208	0.159019
Pipas_chr2-1_0260	PP7435_Chr2-1046	2.21972	1.35929e-12	2.13769	7.58403e-15	2.47474	1.28369e-13	2.5069	2.2901e-15	1.79487	4.04842e-12	0.806601	5.42156e-09	0.710058	1.22486e-07	0.217489	0.00664069
Pipas_chr2-1_0261	PP7435_Chr2-1045	0.237758	0.00199158	0.405132	1.10578e-05	0.588721	1.37787e-08	0.716514	7.67369e-09	0.513349	1.6863e-07	0.218817	0.000599546	0.328434	7.94036e-05	0.13274	0.0607012
Pipas_chr2-1_0262	PP7435_Chr2-1044	1.10478	3.03312e-10	1.37974	2.73172e-11	1.33709	8.27066e-12	1.19107	3.11858e-11	0.941731	1.67928e-09	0.768154	1.39637e-07	0.357475	0.000598923	0.232562	0.0117472
Pipas_chr2-1_0263	PP7435_Chr2-1043	0.957586	1.29447e-09	1.15493	9.70006e-11	1.22908	5.28248e-10	1.14784	3.53638e-10	1.12597	5.50887e-09	0.706376	8.92215e-07	0.495361	0.000358212	0.392482	0.00184534
Pipas_chr2-1_0264	PP7435_Chr2-1042	-0.210014	0.0244107	-0.260566	0.00337914	-0.31911	0.000717658	-0.2397	0.0150234	-0.335813	0.0036358	-0.11039	0.205727	-0.135812	0.145203	-0.086007	0.424154
Pipas_chr2-1_0265	PP7435_Chr2-1041	0.134179	0.0430178	0.130822	0.0410114	0.0873352	0.196878	0.163569	0.0374843	0.0616153	0.448759	0.00596705	0.949265	0.0457426	0.710219	0.0161388	0.885364
Pipas_chr2-1_0266	PP7435_Chr2-1040	-0.793769	9.41282e-09	-0.784864	1.30576e-08	-0.876424	4.88775e-09	-0.864839	2.37039e-08	-0.665563	3.43545e-07	-0.265907	0.00281377	-0.0646563	0.476272	0.0233042	0.845337
Pipas_chr2-1_0267	PP7435_Chr2-1039	0.218739	0.00168442	0.113194	0.110316	0.0889854	0.170681	0.0319209	0.642037	-0.00247964	0.971571	-0.0640505	0.270805	-0.134899	0.111612	-0.0173761	0.860532
Pipas_chr2-1_0268	PP7435_Chr2-1038	-0.109722	0.100068	-0.0277143	0.699364	-0.163915	0.0115336	-0.266499	0.00543546	-0.36461	0.000170254	-0.0932544	0.18026	0.0563187	0.569985	-0.0291444	0.765134
Pipas_chr2-1_0269	PP7435_Chr2-1037	-0.452307	1.21365e-07	-0.402924	3.79245e-06	-0.468903	3.51509e-07	-0.394705	2.44304e-06	-0.475998	2.0901e-06	-0.203751	0.00106667	-0.207996	0.00353317	-0.110562	0.0754072
Pipas_chr2-1_0270	PP7435_Chr2-1036	-0.0132082	0.915233	-0.225668	0.0150617	-1.01772	9.35286e-09	-1.10936	7.39008e-09	-1.00532	4.88038e-08	-0.962073	2.61065e-09	-0.563182	5.45769e-05	-0.205194	0.0495005
Pipas_chr2-1_0271	PP7435_Chr2-1035	-0.227092	0.000210137	-0.193037	0.00257183	-0.316928	1.76501e-05	-0.402173	5.55348e-06	-0.409252	6.79744e-05	-0.16936	0.00723279	-0.0981986	0.207392	-0.0337327	0.653986
Pipas_chr2-1_0272	PP7435_Chr2-1034	-1.36754	7.78199e-11	-1.25846	1.6222e-10	-1.39248	4.43854e-11	-1.32161	1.85012e-09	-1.24278	1.10167e-09	-0.657175	7.66166e-07	-0.0974791	0.317497	-0.128019	0.283171
Pipas_chr2-1_0273	PP7435_Chr2-1033	-0.741371	8.31915e-08	-0.795911	3.40847e-08	-0.709784	1.83602e-07	-0.692253	5.7316e-07	-0.450304	3.95746e-05	-0.36117	0.000319157	0.0683801	0.551115	-0.0650572	0.597468
Pipas_chr2-1_0274	PP7435_Chr2-1032	0.541855	1.65234e-08	0.562789	1.25588e-09	0.422256	6.1185e-08	0.258194	4.36607e-05	0.186106	0.000992912	0.103166	0.0330226	0.131542	0.0243312	0.0175009	0.79935
Pipas_chr2-1_0275	PP7435_Chr2-1031	0.302963	0.000106729	0.240587	0.00187341	0.129221	0.0531556	0.0238525	0.704519	0.148161	0.0319686	0.178154	0.00757735	0.0846588	0.344774	0.0536938	0.548199
Pipas_chr2-1_0276	PP7435_Chr2-1030	-2.17368	8.4555e-13	-1.89048	1.10668e-11	-1.80452	8.61467e-12	-1.72802	1.76624e-10	-1.16754	1.03253e-07	-0.276892	0.0206945	-0.172498	0.228092	-0.0108431	0.953407
Pipas_chr2-1_0277	PP7435_Chr2-1029	-0.263301	0.0160411	-0.281223	0.00796769	-0.546615	9.01637e-06	-0.586058	1.99524e-05	-0.41321	0.00118074	-0.071375	0.465932	0.280063	0.0365866	0.0558609	0.690464
Pipas_chr2-1_0278	PP7435_Chr2-1028	-0.567305	1.2933e-08	-0.510969	3.54213e-08	-0.433871	7.80742e-08	-0.382646	2.65477e-06	-0.243331	0.000178143	0.0224094	0.66457	0.0888782	0.149038	0.0708685	0.286919
Pipas_chr2-1_0279	PP7435_Chr2-1027	2.06086	3.2428e-11	2.04886	1.77141e-11	2.05118	1.41837e-11	1.90335	8.18108e-11	1.33566	2.98625e-08	0.681294	7.24648e-05	0.336669	0.0234779	0.1395	0.404009
Pipas_chr2-1_0280	PP7435_Chr2-1026	0.931085	3.01995e-06	1.11432	4.79224e-08	1.00943	2.31909e-08	0.846192	3.39761e-07	0.56176	8.10792e-05	0.660513	3.10118e-05	0.268456	0.0581006	0.176847	0.175428
Pipas_chr2-1_0281	PP7435_Chr2-1025	-1.07023	4.12971e-11	-1.03168	4.41373e-10	-0.943722	1.99605e-10	-0.831837	4.40678e-09	-0.636192	4.75925e-08	-0.517953	1.09021e-06	-0.207883	0.0514853	-0.0492607	0.631395
Pipas_chr2-1_0282	PP7435_Chr2-1024	-0.89281	1.71065e-08	-0.908054	1.22812e-08	-0.793983	4.1649e-08	-0.844657	2.06539e-06	-1.06643	5.88128e-08	-0.62436	5.72763e-06	-0.539405	0.00081293	-0.370343	0.0065631
Pipas_chr2-1_0283	PP7435_Chr2-1022	0.138527	0.0253925	0.0552125	0.352584	-0.22294	0.000846313	-0.278532	0.00119641	-0.35628	2.74141e-05	-0.200399	0.00410733	0.00295974	0.981286	-0.0416166	0.653986
Pipas_chr2-1_0284	PP7435_Chr2-1021	0.983747	1.73712e-07	1.15702	2.3667e-08	1.03803	4.14223e-08	0.905669	8.57642e-07	0.5626	0.000105427	0.337886	0.0101133	0.204607	0.223571	-0.032182	0.867086
Pipas_chr2-1_0285	PP7435_Chr2-1020	0.415593	7.71472e-05	0.394991	6.93585e-05	0.123072	0.0237673	0.111207	0.0592298	0.0626959	0.304809	0.169035	0.00894662	0.129842	0.145293	0.0747642	0.283171
Pipas_chr2-1_0287	PP7435_Chr2-1019	1.34088	1.39048e-11	1.1952	2.65278e-11	1.03333	2.71567e-11	0.995395	7.38288e-10	0.525633	1.1187e-06	0.0785444	0.252561	-0.0551111	0.636411	-0.126845	0.112973
Pipas_chr2-1_0288	PP7435_Chr2-1018	1.20166	2.51014e-11	1.06398	6.26047e-11	0.928723	7.68212e-10	0.82316	4.58874e-09	0.742819	2.81584e-08	0.512727	4.61823e-06	0.211764	0.0242046	0.0477842	0.762248
Pipas_chr2-1_0289	PP7435_Chr2-1017	-0.353751	0.0012834	-0.384718	0.00166913	-0.4064	0.000157109	-0.372634	0.00091079	-0.0747114	0.463435	-0.227048	0.0276835	-0.0817662	0.4688	0.0329708	0.845929
Pipas_chr2-1_0290	PP7435_Chr2-1016	-0.408091	0.00170846	-0.410512	0.00210186	-0.478087	0.000118093	-0.508324	0.00127765	-0.338278	0.0129176	-0.293302	0.0159358	-0.403245	0.0253424	-0.0639784	0.73901
Pipas_chr2-1_0291	PP7435_Chr2-1015	-0.170388	0.0201948	-0.259423	0.00548579	-0.417558	4.72695e-06	-0.428755	8.11388e-06	-0.174979	0.0151622	-0.17362	0.018448	-0.0795632	0.371945	0.0153523	0.876042
Pipas_chr2-1_0292	PP7435_Chr2-1014	0.19416	0.00126282	0.161105	0.00630202	0.128043	0.0173977	0.186038	0.0072608	0.268455	0.00229622	0.0629973	0.263736	0.00556584	0.969933	0.0166037	0.849152
Pipas_chr2-1_0293	PP7435_Chr2-1013	-0.0260385	0.719023	-0.100508	0.0991584	0.166405	0.0436247	0.330494	0.00586878	0.542841	0.000259966	0.356935	2.61936e-05	0.128582	0.138446	0.229051	0.00933816
Pipas_chr2-1_0294	PP7435_Chr2-1011	-0.816719	3.67875e-10	-0.671703	1.38599e-08	-0.759546	4.19046e-09	-0.790801	3.54216e-09	-0.589229	2.41634e-06	-0.0216188	0.753335	0.108197	0.181598	0.119551	0.106674
Pipas_chr2-1_0295	PP7435_Chr2-1009	0.15105	0.211645	0.0701903	0.55171	0.0179716	0.858742	0.010796	0.922441	0.189277	0.142894	0.085857	0.462418	0.219723	0.109399	0.141609	0.391539
Pipas_chr2-1_0296	PP7435_Chr2-1008	0.439482	0.00499983	0.398952	0.00648447	0.703741	3.84849e-05	0.705276	0.000138535	0.395953	0.00775457	0.00948528	0.952561	0.174882	0.339655	-0.139045	0.547404
Pipas_chr2-1_0297	PP7435_Chr2-1007	0.269693	0.000379696	0.308034	7.85045e-05	0.141666	0.0174726	0.113153	0.0917209	0.211075	0.00562648	0.287656	0.000342086	0.209693	0.00593394	0.146132	0.0564491
Pipas_chr2-1_0298	PP7435_Chr2-1006	-0.154542	0.0216687	-0.270398	0.000399782	-0.327363	7.39821e-05	-0.31373	9.00782e-05	-0.0713358	0.25026	-0.156987	0.0258388	0.0260481	0.806267	0.0384159	0.677873
Pipas_chr2-1_0299	PP7435_Chr2-1004	0.4819	5.54584e-07	0.478563	1.08839e-07	0.218601	0.000193202	0.0748471	0.255611	-0.179311	0.119069	0.0278781	0.624751	0.0586504	0.528546	-0.0762261	0.24126
Pipas_chr2-1_0300	PP7435_Chr2-1002	0.3849	0.000753922	0.400714	0.00061662	1.94019	1.50305e-08	1.65753	1.86299e-08	0.885618	2.46795e-06	0.307762	0.02184	0.123713	0.265488	0.0629348	0.682316
Pipas_chr2-1_0301	PP7435_Chr2-1001	-0.089635	0.226749	0.00968747	0.901487	0.00989901	0.902739	-0.0947229	0.24043	-0.164912	0.084002	0.126806	0.151558	0.114431	0.46609	0.0950792	0.454989
Pipas_chr2-1_0302	PP7435_Chr2-1000	-0.0427702	0.369574	0.108789	0.286472	0.157454	0.00941477	0.230622	0.0004498	0.104285	0.0703728	-0.0293887	0.699663	0.0566002	0.490681	0.0297844	0.646777
Pipas_chr2-1_0303	PP7435_Chr2-0998	0.737591	4.68512e-05	0.790788	6.94053e-06	0.87475	1.67964e-06	0.933099	1.25102e-06	0.550887	0.00119786	0.162584	0.21584	-0.072227	0.63211	-0.171537	0.348833
Pipas_chr2-1_0304	PP7435_Chr2-0996	0.0664759	0.235007	0.114785	0.0383484	0.323073	1.11668e-05	0.195801	0.00317814	0.0385566	0.563645	0.186148	0.00478292	-0.115998	0.230449	-0.087165	0.223036
Pipas_chr2-1_0305	PP7435_Chr2-0995	0.440844	5.32321e-06	0.426173	1.15174e-05	0.384502	4.2254e-05	0.45001	5.37461e-05	0.36988	0.000107888	0.16676	0.0425908	0.315199	0.00284586	0.139939	0.218726
Pipas_chr2-1_0306	region between PP7435_Chr2-0994 and PP7435_Chr2-0995	0.182432	0.0770133	0.161277	0.132374	0.137389	0.173635	0.193375	0.0992853	0.13362	0.198311	0.0728364	0.487549	0.0750154	0.515836	0.0236907	0.890512
Pipas_chr2-1_0307	PP7435_Chr2-0994	0.703932	1.20006e-06	0.737649	4.32105e-07	0.562987	5.51698e-05	0.449552	0.000760654	0.187325	0.107913	0.183542	0.0723729	0.100167	0.497259	0.0082073	0.965488
Pipas_chr2-1_0308	PP7435_Chr2-0993	0.432796	7.31048e-07	0.557119	1.34356e-07	0.59623	1.12495e-08	0.531806	2.2157e-08	0.466944	3.01561e-06	0.265681	6.77212e-05	0.16526	0.0928365	0.0147394	0.85554
Pipas_chr2-1_0309	PP7435_Chr2-0992	0.12148	0.0228206	0.141867	0.0332774	0.172359	0.0105483	0.191924	0.00442969	0.210989	0.0013859	0.11126	0.0741083	0.282347	0.00396753	0.12226	0.0608522
Pipas_chr2-1_0310	overlaps with PP7435_Chr2-0992 which might be wrong predicted	-0.397462	6.0489e-05	-0.505566	2.46889e-06	-0.463499	1.17201e-05	-0.695965	1.71399e-06	-0.443112	1.39567e-05	-0.346617	7.83964e-05	-0.0137594	0.941815	-0.141959	0.171836
Pipas_chr2-1_0311	PP7435_Chr2-0991	1.11065	2.20722e-08	1.08931	1.23493e-08	1.17285	8.11228e-09	1.32953	7.22327e-09	1.11179	5.19446e-08	0.790427	3.71827e-06	0.196732	0.206613	0.167855	0.33965
Pipas_chr2-1_0312	region between PP7435_Chr2-0990 and PP7435_Chr2-0991	0.39028	0.000213587	0.367662	0.000867943	0.235294	0.00878323	0.318865	0.00566652	0.274673	0.00351071	0.128505	0.185118	0.0436319	0.67567	0.101196	0.488713
Pipas_chr2-1_0313	PP7435_Chr2-0990	0.447219	0.0130061	0.752774	0.000327094	0.530497	0.00573677	0.412256	0.0233205	-0.0318439	0.858354	-0.228275	0.186514	-0.600317	0.0038254	-0.149887	0.69361
Pipas_chr2-1_0314	PP7435_Chr2-0989	0.838897	6.49984e-08	0.713964	1.03149e-06	0.839816	9.9384e-08	0.872392	5.01963e-08	0.623536	5.22082e-06	0.0943019	0.397544	0.544677	0.011161	-0.0330182	0.849907
Pipas_chr2-1_0315	PP7435_Chr2-0988	2.04453	1.14259e-14	2.02195	1.40482e-14	2.0929	1.32149e-14	2.02785	1.09012e-13	1.79211	8.07252e-13	1.164	6.79957e-11	0.559774	1.06453e-05	0.230449	0.00619104
Pipas_chr2-1_0316	PP7435_Chr2-0987	-1.25118	1.94221e-12	-1.32053	1.28616e-13	-1.06614	9.26201e-12	-0.884119	4.44698e-09	-0.64029	5.3158e-09	-0.301017	1.05141e-05	-0.066246	0.306277	-0.172379	0.023119
Pipas_chr2-1_0317	PP7435_Chr2-0985	0.110412	0.434913	0.0875738	0.457664	-0.00969887	0.9345	0.0997995	0.413545	0.144317	0.285793	0.0271214	0.845725	0.140096	0.315824	0.103454	0.588033
Pipas_chr2-1_0318	PP7435_Chr2-0984	-0.611869	1.83406e-07	-0.506061	2.58755e-06	-0.0961792	0.170796	0.10803	0.139631	0.116808	0.0816594	-0.0273203	0.757436	0.187773	0.0658408	0.0344359	0.755916
Pipas_chr2-1_0319	PP7435_Chr2-0983	1.56489	2.20477e-11	1.68116	1.87646e-12	1.80944	9.63511e-12	1.72049	1.66293e-10	1.01675	1.61935e-08	0.325424	0.000953829	0.430636	0.0029724	0.0629303	0.623747
Pipas_chr2-1_0320	PP7435_Chr2-0982	0.452519	3.47646e-07	0.498476	2.8078e-07	0.421776	1.67383e-06	0.429292	9.10611e-07	0.267274	0.000276744	0.346888	4.47413e-05	-0.0328924	0.688812	-0.0283201	0.767233
Pipas_chr2-1_0321	PP7435_Chr2-0981	0.408417	6.73198e-07	0.21671	0.000810917	0.214255	0.00045139	0.208551	0.00588045	0.113902	0.0764126	0.131327	0.0197062	-0.0410608	0.623711	-0.121458	0.118249
Pipas_chr2-1_0322	PP7435_Chr2-0979	1.48964	1.73103e-07	1.49115	1.00455e-07	1.56624	8.23389e-08	1.41905	2.70795e-07	0.811038	0.000370506	-0.00579318	0.977916	-0.470901	0.014642	-0.558414	0.0200355
Pipas_chr2-1_0323	PP7435_Chr2-0978	0.719739	0.000184608	0.497838	0.000626203	0.322844	0.00781042	0.184848	0.182623	0.463949	0.00257809	0.0315469	0.738503	-0.284134	0.0574484	0.0917604	0.544383
Pipas_chr2-1_0324	PP7435_Chr2-0976	1.58556	2.48395e-13	1.58855	4.89876e-13	1.18179	1.15003e-11	0.970174	4.51354e-10	0.668197	3.05692e-08	0.497963	4.17608e-07	0.180757	0.0401127	0.158243	0.0787527
Pipas_chr2-1_0325	PP7435_Chr2-0975	0.131501	0.0150894	0.0150976	0.764251	-0.0529812	0.315258	-0.0272296	0.658321	0.135711	0.0277365	0.0342251	0.54213	0.199271	0.00701563	0.127402	0.0684883
Pipas_chr2-1_0326	PP7435_Chr2-0974	0.384797	1.81418e-05	0.307842	3.60384e-05	-0.0447294	0.489747	-0.17019	0.0592726	-0.252122	0.0191385	-0.0489022	0.46019	-0.108819	0.406122	-0.00107626	0.993453
Pipas_chr2-1_0327	PP7435_Chr2-0973	0.162318	0.116433	0.128584	0.203094	0.2108	0.0439561	0.224823	0.0358163	0.191866	0.0725463	0.0434698	0.741846	-0.142669	0.268469	-0.100913	0.5811
Pipas_chr2-1_0328	PP7435_Chr2-0972	-0.998945	3.43218e-10	-0.889698	1.99178e-10	-0.811493	8.65778e-10	-0.642906	3.52793e-08	-0.192365	0.00785232	0.301596	3.89778e-05	0.268066	0.00139344	0.121001	0.0875273
Pipas_chr2-1_0329	PP7435_Chr2-0969	1.91493	7.37563e-14	1.75913	6.80075e-13	1.70232	7.69361e-12	1.56073	1.23158e-12	1.3927	8.60356e-11	0.924606	7.83675e-09	0.152606	0.105187	0.0453999	0.682316
Pipas_chr2-1_0330	PP7435_Chr2-0968	0.633669	1.20207e-06	0.572314	1.0843e-06	0.645322	2.10958e-07	0.70034	2.97596e-07	0.556688	2.80321e-06	0.349714	0.000437418	0.124338	0.252706	-0.0294341	0.846346
Pipas_chr2-1_0331	PP7435_Chr2-0967	-1.58521	4.72722e-13	-1.44546	2.77858e-11	-1.28204	7.6512e-12	-1.18423	1.81726e-11	-0.618175	2.45611e-06	-0.153626	0.031637	0.0922954	0.444812	0.0540172	0.599007
Pipas_chr2-1_0332	PP7435_Chr2-0967	-1.52137	1.18124e-06	-1.53064	1.15295e-06	-1.41301	2.14383e-06	-1.12282	0.000311045	-1.06702	9.52027e-05	-0.501357	0.0274342	-0.432018	0.105156	-0.216708	0.480763
Pipas_chr2-1_0333	PP7435_Chr2-0966	0.349207	0.00150053	0.323281	0.00249892	0.537056	3.56654e-05	0.572394	0.000189145	0.516078	4.37148e-05	0.0994507	0.361611	-0.522247	0.000459857	-0.265988	0.0569826
Pipas_chr2-1_0334	PP7435_Chr2-0965	0.190875	0.00808836	0.14984	0.0415135	0.0733784	0.24614	0.15115	0.0549948	0.145349	0.0604855	0.133447	0.0554463	0.159374	0.0501375	0.018635	0.871906
Pipas_chr2-1_0335	PP7435_Chr2-0964	0.198587	0.0188653	0.316626	0.000853979	0.188579	0.102481	0.0117239	0.908018	-0.228728	0.119069	0.122785	0.2683	0.189559	0.23531	0.0463305	0.778854
Pipas_chr2-1_0336	PP7435_Chr2-0963	0.82491	1.65435e-09	0.762623	3.34815e-09	0.379021	1.15426e-06	0.128812	0.0857494	-0.10316	0.186231	-0.0518635	0.419678	0.0792597	0.535466	0.00583665	0.955663
Pipas_chr2-1_0337	new exon between PP7435_Chr2-0962 and PP7435_Chr2-0963	1.15243	2.12831e-11	0.95906	2.50499e-11	0.790295	1.69234e-10	0.767263	5.82102e-10	0.653281	1.14564e-07	0.352032	5.12516e-06	0.239448	0.00132188	0.179214	0.0108734
Pipas_chr2-1_0338	PP7435_Chr2-0962	-0.357658	0.000109555	-0.374802	3.89545e-06	-0.447481	2.43434e-07	-0.384996	1.20023e-05	-0.152538	0.0215854	-0.163391	0.00394331	0.153	0.0785441	0.0262576	0.764267
Pipas_chr2-1_0339	PP7435_Chr2-0961	0.716123	9.57653e-07	0.629774	3.2686e-07	0.28266	0.00121634	0.251352	0.0093134	0.202753	0.175537	0.0141051	0.910642	0.254777	0.0161784	0.0582282	0.751129
Pipas_chr2-1_0340	PP7435_Chr2-0960	0.550905	0.000208889	0.453565	0.000912665	0.238351	0.0301407	0.249925	0.057317	0.187462	0.0604139	0.179622	0.162864	-0.0733095	0.708175	0.0953999	0.569345
Pipas_chr2-1_0341	PP7435_Chr2-0959	0.0307373	0.766566	-0.151635	0.128562	0.213521	0.0498091	0.290131	0.0151328	0.28972	0.0101695	0.1932	0.0720864	-0.320912	0.0206017	-0.247102	0.112074
Pipas_chr2-1_0342	PP7435_Chr2-0958	0.589888	1.79087e-07	0.475683	9.60434e-08	0.589889	7.86181e-09	0.601658	5.8324e-08	0.513224	8.69763e-08	0.211114	0.000815677	0.0727165	0.343622	-0.03691	0.665986
Pipas_chr2-1_0343	PP7435_Chr2-0957	-1.05291	6.16651e-12	-0.925776	1.5134e-10	-0.865	4.56227e-10	-0.799066	1.62154e-09	-0.589451	1.24284e-06	-0.347457	1.57879e-05	-0.104209	0.244802	-0.0601197	0.480378
Pipas_chr2-1_0344	PP7435_Chr2-0956	0.549654	1.72254e-05	0.226948	0.0102317	-0.161881	0.0535106	-0.402574	1.10185e-05	-0.243757	0.00316897	-0.0162164	0.81707	0.095317	0.35092	0.0607266	0.531419
Pipas_chr2-1_0345	PP7435_Chr2-0955	0.0195829	0.758552	0.144499	0.0200926	0.0687369	0.279206	0.150119	0.0306378	0.255612	0.00148977	0.267672	0.000361366	0.129975	0.131213	0.127228	0.152622
Pipas_chr2-1_0346	PP7435_Chr2-0953	-0.57506	1.01091e-05	-0.503024	5.52372e-05	-0.507537	6.15536e-05	-0.398149	0.00113426	-0.21528	0.0417813	-0.148732	0.172923	0.0428824	0.744916	0.0088328	0.969164
Pipas_chr2-1_0347	PP7435_Chr2-0952	-0.0125497	0.911153	-0.157579	0.119943	-0.288278	0.0169568	-0.339669	0.00406521	-0.136412	0.190944	-0.15248	0.223786	0.113059	0.468369	0.0368466	0.853082
Pipas_chr2-1_0348	PP7435_Chr2-0951	0.340591	0.000941873	0.237275	0.00927863	0.0350236	0.695019	-0.109173	0.383061	0.151251	0.0906985	0.0945306	0.335187	-0.0386418	0.689826	0.126723	0.350572
Pipas_chr2-1_0349	PP7435_Chr2-0950	0.101202	0.116848	0.018414	0.753675	-0.177671	0.00360773	-0.180665	0.0156201	-0.270698	0.00022677	-0.133032	0.0237118	-0.0740857	0.533492	-0.121336	0.112074
Pipas_chr2-1_0350	PP7435_Chr2-0949	-0.923979	2.32933e-08	-1.01495	5.90372e-09	-1.12274	5.16868e-10	-1.06794	3.39395e-09	-0.775782	7.83295e-07	-0.456717	6.53566e-05	-0.0992339	0.357457	-0.0742681	0.537648
Pipas_chr2-1_0351	PP7435_Chr2-0948	-1.12436	4.52939e-09	-0.563844	9.43331e-06	0.155592	0.066299	0.344591	9.45644e-05	0.298037	2.90625e-05	0.405687	3.10238e-05	0.163169	0.142492	0.0495416	0.408508
Pipas_chr2-1_0352	new exon between PP7435_Chr2-0947 and PP7435_Chr2-0948	0.381667	3.696e-05	0.149584	0.041884	-0.0774621	0.2822	-0.0867341	0.297634	0.0196015	0.810608	-0.0611253	0.420548	0.0340159	0.739553	0.00837321	0.947767
Pipas_chr2-1_0353	PP7435_Chr2-0947	0.855496	1.0959e-05	0.689954	3.88602e-05	0.400633	0.0013119	0.436599	0.000932802	0.651198	0.000141812	0.552471	0.000256193	0.310279	0.0133867	0.342068	0.0458664
Pipas_chr2-1_0354	PP7435_Chr2-0946	0.98046	6.60822e-11	1.06052	1.24442e-11	1.09858	2.9253e-12	0.916961	6.52096e-09	0.679626	1.8734e-06	0.385787	4.2133e-06	0.12307	0.347108	0.0944739	0.209749
Pipas_chr2-1_0355	PP7435_Chr2-0945	-1.68353	2.32628e-14	-1.57472	1.41485e-13	-1.3279	6.61745e-13	-1.16355	1.6948e-11	-0.641234	9.30014e-09	-0.30248	2.94273e-05	-0.171767	0.0205816	0.0426358	0.520416
Pipas_chr2-1_0356	PP7435_Chr2-0944	-0.249958	0.0249494	-0.266037	0.0307199	-0.116616	0.235466	-0.142767	0.188137	0.00459483	0.97012	-0.0553806	0.651622	0.0380088	0.773045	-0.0919672	0.597797
Pipas_chr2-1_0357	PP7435_Chr2-0943	-0.205387	0.00116424	-0.110444	0.0512451	-0.0027655	0.962647	-0.0329781	0.657674	0.0135023	0.831579	-0.0567545	0.308693	-0.164961	0.0775875	-0.105117	0.171164
Pipas_chr2-1_0358	PP7435_Chr2-0942	0.353822	0.00195915	0.36608	0.0012192	0.582147	4.85649e-06	0.660987	7.85229e-07	0.607034	8.66975e-06	0.213638	0.0246633	-0.178622	0.115813	-0.231207	0.0525644
Pipas_chr2-1_0359	PP7435_Chr2-0941	0.286352	0.0030665	0.127646	0.151789	0.158627	0.0708159	0.119346	0.219687	0.000439335	0.996948	-0.193977	0.0589405	-0.479587	0.000453846	-0.39302	0.00493085
[truncated: 3,364 more rows]

## Sheet: Cluster A
Probe_ID	Short_Name_Pp	Description	CBS7435_ORF (manually curated)	R8 / C01 log2FC	R6 / C01 log2FC	R3 / C01 log2FC	R2 / C01 log2FC	R1 / C01 log2FC	C0025 / C01 log2FC	C005 / C01 log2FC	C0075 / C01 log2FC	Cluster		Date	Tue Dec 22 09:02:29 EST 2015
[truncated: 836 more rows]

[truncated: 2 more sheets: Cluster B, Storage Carbohydrates]
